# Supplementary material for: 1-(Methyl-α-d-gluco­pyran­osid-6-yl)-3-vinyl­imidazolium iodide di­methyl­formamide monosolvate
Source: IUCrdata. 2022 Mar 10;7(Pt 3):x220265. doi: 10.1107/S2414314622002656 (PMC9462008; doi:10.1107/S2414314622002656)
Supplement: Supplementary file 1 [file x-07-x220265-sup1.cif]

##############################################################################
#                                                                            #
# This CIF contains the data for a data article accepted for                 #
# publication in IUCrData. It conforms to the requirements of                #
# Notes for Authors for IUCrData, and has been                               #
# peer reviewed under the auspices of IUCrData.                              #
#                                                                            #
# Full details of the Crystallographic Information File format               #
# are given in the paper "The Crystallographic Information File (CIF):       #
# a New Standard Archive File for Crystallography" by S. R. Hall, F. H.      #
# Allen and I. D. Brown [Acta Cryst. (1991), A47, 655-685].                  #
#                                                                            #
# The current version of the core CIF dictionary is obtainable from          #
# ftp://ftp.iucr.org/pub/cif_core.dic.                                       #
#                                                                            #
# Software is freely available for graphical display of the structure(s)     #
# in this CIF. For information consult the CIF software page                 #
# http://www.iucr.org/resources/cif/software.                                #
#                                                                            #
# This file may be used for bona fide research purposes within the           #
# scientific community so long as proper attribution is given to the data    # 
# article from which it was obtained.                                        #
#                                                                            #
##############################################################################
data_I
_audit_creation_method     'SHELXL-2014/7'
_journal_date_recd_electronic     2022-02-28
_journal_date_accepted     2022-03-08
_journal_name_full     'IUCrData'
_journal_year     2022
_journal_volume     7
_journal_issue      3
_journal_page_first     0
_journal_page_last     0
_journal_paper_category     HO
_journal_paper_doi     10.1107/S2414314622002656
_journal_coeditor_code     VM4051
_publ_contact_author_name     'Stefan Jopp'
_publ_contact_author_address
;
Department Life, Light & Matter
University of Rostock
Albert-Einstein-Str. 25
18059 Rostock
Germany
;
_publ_contact_author_email     'stefan.jopp@uni-rostock.de'
_publ_contact_author_fax     ?
_publ_contact_author_phone     ?
_publ_section_title
;
1-(Methyl-\a-<i>D</i>-glucopyranosid-6-yl)-3-vinylimidazolium iodide
dimethylformamide monosolvate
;
_publ_section_title_footnote     .
loop_
    _publ_author_name
    _publ_author_footnote
    _publ_author_address
    'Lambrecht, Sina' .
;
Department Life, Light & Matter
University of Rostock
Albert-Einstein-Str. 25
18059 Rostock
Germany
;
    'Villinger, Alexander' .
;
Institute of Chemistry
University of Rostock
Albert-Einstein-Str. 3a
18059 Rostock
Germany
;
    'Jopp, Stefan' .
;
Department Life, Light & Matter
University of Rostock
Albert-Einstein-Str. 25
18059 Rostock
Germany
;
_publ_section_synopsis
;
The title compound is a glucopyranoside compound containing a cationic
vinylimidazolium moiety. The glucopyranoside ring shows a distinctive chair
conformation.
;
_chemical_name_systematic
;
3-Ethenyl-1-(methyl-\a-<i>D</i>-glucopyranosid-6-yl)imidazolium iodide
dimethylformamide monosolvate
;
_chemical_name_common
;
1-(Methyl-\a-<i>D</i>-glucopyranosid-6-yl)-3-vinylimidazolium iodide
dimethylformamide monosolvate
;
_chemical_formula_moiety     'C12 H19 N2 O5 +, I -, C3 H7 N O'
_chemical_formula_sum     'C15 H26 I N3 O6'
_chemical_formula_iupac     'C12 H19 N2 O5 +, I -, C3 H7 N O'
_chemical_formula_weight     471.29
_chemical_melting_point     ?
_chemical_absolute_configuration     syn
_space_group_crystal_system     monoclinic
_space_group_name_H-M_alt     'P 21'
_space_group_name_Hall     'P 2yb'
loop_
    _space_group_symop_operation_xyz
    'x, y, z'
    '-x, y+1/2, -z'
_cell_length_a     10.816(2)
_cell_length_b     7.0106(15)
_cell_length_c     13.169(3)
_cell_angle_alpha     90
_cell_angle_beta     106.833(4)
_cell_angle_gamma     90
_cell_volume     955.7(3)
_cell_formula_units_Z     2
_cell_measurement_reflns_used     7185
_cell_measurement_theta_min     3.23
_cell_measurement_theta_max     31.13
_cell_measurement_temperature     123(2)
_exptl_crystal_description     'needle'
_exptl_crystal_colour     'colourless'
_exptl_crystal_size_max     0.290
_exptl_crystal_size_mid     0.080
_exptl_crystal_size_min     0.030
_exptl_crystal_density_diffrn     1.638
_exptl_crystal_density_meas     ?
_exptl_crystal_density_method     ?
_exptl_crystal_F_000     476
_exptl_absorpt_coefficient_mu     1.710
_exptl_absorpt_correction_type     multi-scan
_exptl_absorpt_process_details
;
(SADABS; Bruker, 2003)
;
_exptl_absorpt_correction_T_min     0.6294
_exptl_absorpt_correction_T_max     0.7464
_exptl_special_details     ?
_diffrn_ambient_temperature     123(2)
_diffrn_source     'sealed tube'
_diffrn_radiation_type     MoK\a
_diffrn_radiation_wavelength     0.71073
_diffrn_measurement_device_type     'Bruker  Kappa APEXII CCD'
_diffrn_measurement_method     'phi and omega scans'
_diffrn_detector_area_resol_mean     10.4167
_diffrn_reflns_number     17430
_diffrn_reflns_av_R_equivalents     0.0377
_diffrn_reflns_av_unetI/netI     0.0466
_diffrn_reflns_theta_min     3.798
_diffrn_reflns_theta_max     30.996
_diffrn_reflns_theta_full     25.242
_diffrn_measured_fraction_theta_max     0.997
_diffrn_measured_fraction_theta_full     0.995
_diffrn_reflns_limit_h_min     -15
_diffrn_reflns_limit_h_max     15
_diffrn_reflns_limit_k_min     -10
_diffrn_reflns_limit_k_max     10
_diffrn_reflns_limit_l_min     -19
_diffrn_reflns_limit_l_max     18
_refine_special_details
;
 All H atoms were positioned geometrically and refined using a riding model,
 with C---H = 0.98 (methyl groups), 0.99\%A (methylene groups),
 1.00\%A (methine groups) or 0.95 \%A (aryl CH) and with <i>U</i>~iso~(H) =
 1.5 times <i>U</i>~eq~(C) (methyl groups) or with <i>U</i>~iso~(H) = 1.2 times
 <i>U</i>~eq~(C) (methylene  groups, aryl CH, methine groups). Torsion angles
 of all methyl groups were allowed to refine.
 Refinement of F^2^ against ALL reflections.  The weighted R-factor wR and
 goodness of fit S are based on F^2^, conventional R-factors R are based
 on F, with F set to zero for negative F^2^. The threshold expression of
 F^2^ > 2\s(F^2^) is used only for calculating R-factors(gt) etc. and is
 not relevant to the choice of reflections for refinement.  R-factors based
 on F^2^ are statistically about twice as large as those based on F, and R-
 factors based on ALL data will be even larger.
 Refined as a two-component inversion twin.
;
_reflns_number_total     6072
_reflns_number_gt     5626
_reflns_threshold_expression     'I > 2\s(I)'
_refine_ls_structure_factor_coef     Fsqd
_refine_ls_matrix_type     full
_refine_ls_R_factor_all     0.0322
_refine_ls_R_factor_gt     0.0283
_refine_ls_wR_factor_gt     0.0588
_refine_ls_wR_factor_ref     0.0603
_refine_ls_goodness_of_fit_ref     1.032
_refine_ls_restrained_S_all     1.032
_refine_ls_number_reflns     6072
_refine_ls_number_parameters     242
_refine_ls_number_restraints     1
_refine_ls_hydrogen_treatment     mixed
_refine_ls_weighting_scheme     calc
_refine_ls_weighting_details
                      'w=1/[\s^2^(Fo^2^)+(0.0231P)^2^] where P=(Fo^2^+2Fc^2^)/3'
_atom_sites_solution_hydrogens     mixed
_atom_sites_solution_primary     ?
_atom_sites_solution_secondary     ?
_refine_ls_shift/su_max     0.001
_refine_ls_shift/su_mean     0.000
_refine_diff_density_max     1.423
_refine_diff_density_min     -0.439
_refine_ls_extinction_method     none
_refine_ls_extinction_coef     .
_refine_ls_abs_structure_details
;
 Refined as an inversion twin, 2815 Friedel pairs.
;
_refine_ls_abs_structure_Flack     0.006(19)
loop_
    _atom_type_symbol
    _atom_type_description
    _atom_type_scat_dispersion_real
    _atom_type_scat_dispersion_imag
    _atom_type_scat_source
    'C' 'C' 0.0033 0.0016
                         'International Tables Vol C Tables 4.2.6.8 and 6.1.1.4'
    'H' 'H' 0.0000 0.0000
                         'International Tables Vol C Tables 4.2.6.8 and 6.1.1.4'
    'I' 'I' -0.4742 1.8119
                         'International Tables Vol C Tables 4.2.6.8 and 6.1.1.4'
    'N' 'N' 0.0061 0.0033
                         'International Tables Vol C Tables 4.2.6.8 and 6.1.1.4'
    'O' 'O' 0.0106 0.0060
                         'International Tables Vol C Tables 4.2.6.8 and 6.1.1.4'
_computing_data_collection
;
APEX2 (Bruker, 2003)
;
_computing_cell_refinement
;
SAINT (Bruker, 2003)
;
_computing_data_reduction
;
SAINT (Bruker, 2003)
;
_computing_structure_solution
;
SHELXTL (Sheldrick, 2008)'
;
_computing_structure_refinement
;
<i>SHELXL2014/7</i> (Sheldrick, 2015)
;
_computing_molecular_graphics
;
ORTEP-3 for Windows (Farrugia, 2012)
;
_computing_publication_material
;
<i>SHELXL2014/7</i> (Sheldrick, 2015)
;
loop_
    _atom_site_type_symbol
    _atom_site_label
    _atom_site_fract_x
    _atom_site_fract_y
    _atom_site_fract_z
    _atom_site_U_iso_or_equiv
    _atom_site_adp_type
    _atom_site_calc_flag
    _atom_site_occupancy
    _atom_site_disorder_assembly
    _atom_site_disorder_group
    N N1 0.1863(3) 1.0859(4) 0.3364(2) 0.0151(5) Uani d 1 . .
    N N2 0.1065(3) 1.1296(4) 0.1676(2) 0.0179(6) Uani d 1 . .
    O O1 0.3511(2) 0.8245(4) 0.4934(2) 0.0146(5) Uani d 1 . .
    O O2 0.3182(3) 0.5032(4) 0.4445(2) 0.0184(5) Uani d 1 . .
    O O3 0.4060(3) 0.3939(4) 0.6541(3) 0.0222(6) Uani d 1 . .
    O O4 0.2120(3) 0.5948(4) 0.7282(2) 0.0197(5) Uani d 1 . .
    O O5 0.0572(2) 0.8579(4) 0.5786(2) 0.0169(5) Uani d 1 . .
    C C1 0.3882(3) 0.6322(5) 0.5202(3) 0.0150(7) Uani d 1 . .
    H H1 0.4821 0.6180 0.5263 0.018 Uiso calc 1 . .
    C C2 0.3673(3) 0.5847(5) 0.6269(3) 0.0156(6) Uani d 1 . .
    H H2 0.4240 0.6703 0.6816 0.019 Uiso calc 1 . .
    C C3 0.2266(3) 0.6217(5) 0.6246(3) 0.0137(6) Uani d 1 . .
    H H3 0.1679 0.5327 0.5733 0.016 Uiso calc 1 . .
    C C4 0.1910(3) 0.8273(5) 0.5914(3) 0.0129(6) Uani d 1 . .
    H H4 0.2438 0.9163 0.6464 0.015 Uiso calc 1 . .
    C C5 0.2174(3) 0.8639(4) 0.4853(3) 0.0123(6) Uani d 1 . .
    H H5 0.1607 0.7793 0.4299 0.015 Uiso calc 1 . .
    C C6 0.1951(3) 1.0688(4) 0.4498(3) 0.0139(6) Uani d 1 . .
    H H6A 0.1141 1.1156 0.4618 0.017 Uiso calc 1 . .
    H H6B 0.2671 1.1487 0.4921 0.017 Uiso calc 1 . .
    C C7 0.3439(4) 0.5229(5) 0.3446(3) 0.0238(8) Uani d 1 . .
    H H7A 0.3086 0.4128 0.2997 0.036 Uiso calc 1 . .
    H H7B 0.4374 0.5295 0.3558 0.036 Uiso calc 1 . .
    H H7C 0.3033 0.6400 0.3097 0.036 Uiso calc 1 . .
    C C8 0.0831(3) 1.1454(4) 0.2617(3) 0.0153(7) Uani d 1 . .
    H H8 0.0055 1.1915 0.2729 0.018 Uiso calc 1 . .
    C C9 0.2788(3) 1.0274(5) 0.2893(3) 0.0174(7) Uani d 1 . .
    H H9 0.3618 0.9775 0.3244 0.021 Uiso calc 1 . .
    C C10 0.2286(4) 1.0547(5) 0.1843(3) 0.0200(7) Uani d 1 . .
    H H10 0.2698 1.0273 0.1313 0.024 Uiso calc 1 . .
    C C11 0.0197(3) 1.1684(9) 0.0656(3) 0.0238(7) Uani d 1 . .
    H H11 0.0524 1.1636 0.0060 0.029 Uiso calc 1 . .
    C C12 -0.1014(4) 1.2099(7) 0.0494(3) 0.0322(11) Uani d 1 . .
    H H12A -0.1368 1.2158 0.1075 0.039 Uiso calc 1 . .
    H H12B -0.1547 1.2344 -0.0205 0.039 Uiso calc 1 . .
    H H3A 0.426(4) 0.391(7) 0.711(3) 0.014(12) Uiso d 1 . .
    H H4A 0.186(4) 0.495(7) 0.740(4) 0.025(12) Uiso d 1 . .
    H H5A 0.051(4) 0.940(7) 0.612(4) 0.018(12) Uiso d 1 . .
    I I1 0.06251(2) 1.18116(3) 0.77975(2) 0.02003(6) Uani d 1 . .
    N N3 0.4772(3) 0.4326(5) 1.0319(3) 0.0235(7) Uani d 1 . .
    O O7 0.5214(3) 0.4185(5) 0.8731(2) 0.0306(7) Uani d 1 . .
    C C13 0.6115(5) 0.4439(8) 1.0952(4) 0.0328(10) Uani d 1 . .
    H H13A 0.6663 0.4637 1.0485 0.049 Uiso calc 1 . .
    H H13B 0.6363 0.3249 1.1349 0.049 Uiso calc 1 . .
    H H13C 0.6225 0.5508 1.1450 0.049 Uiso calc 1 . .
    C C14 0.3817(4) 0.4304(7) 1.0890(4) 0.0341(10) Uani d 1 . .
    H H14A 0.3828 0.5529 1.1250 0.051 Uiso calc 1 . .
    H H14B 0.4016 0.3275 1.1416 0.051 Uiso calc 1 . .
    H H14C 0.2960 0.4092 1.0391 0.051 Uiso calc 1 . .
    C C15 0.4445(5) 0.4205(6) 0.9273(4) 0.0241(8) Uani d 1 . .
    H H15 0.3550 0.4126 0.8906 0.029 Uiso calc 1 . .
loop_
    _atom_site_aniso_label
    _atom_site_aniso_U_11
    _atom_site_aniso_U_22
    _atom_site_aniso_U_33
    _atom_site_aniso_U_12
    _atom_site_aniso_U_13
    _atom_site_aniso_U_23
    N1 0.0161(13) 0.0129(12) 0.0185(14) -0.0016(10) 0.0086(11) -0.0002(11)
    N2 0.0226(14) 0.0170(14) 0.0156(13) -0.0010(10) 0.0079(11) 0.0006(10)
    O1 0.0115(12) 0.0128(12) 0.0203(13) -0.0008(9) 0.0061(10) 0.0012(10)
    O2 0.0274(14) 0.0139(12) 0.0178(13) -0.0039(10) 0.0125(11) -0.0033(11)
    O3 0.0272(15) 0.0191(12) 0.0205(14) 0.0079(10) 0.0072(12) 0.0051(11)
    O4 0.0252(13) 0.0200(12) 0.0170(12) 0.0001(10) 0.0109(10) 0.0032(10)
    O5 0.0146(12) 0.0199(12) 0.0185(12) 0.0001(9) 0.0081(10) -0.0027(10)
    C1 0.0138(14) 0.0141(17) 0.0181(15) 0.0027(10) 0.0064(12) 0.0005(11)
    C2 0.0163(15) 0.0147(15) 0.0158(15) 0.0024(11) 0.0049(12) 0.0002(12)
    C3 0.0156(15) 0.0140(13) 0.0132(14) -0.0010(11) 0.0065(12) -0.0021(11)
    C4 0.0130(14) 0.0130(14) 0.0135(15) 0.0004(11) 0.0052(12) -0.0024(13)
    C5 0.0108(14) 0.0131(13) 0.0137(15) -0.0002(10) 0.0047(12) -0.0014(12)
    C6 0.0170(15) 0.0132(13) 0.0135(15) 0.0008(11) 0.0075(12) -0.0004(12)
    C7 0.038(2) 0.0196(17) 0.0184(17) -0.0027(15) 0.0156(16) -0.0031(14)
    C8 0.0205(14) 0.011(2) 0.0169(14) -0.0008(10) 0.0085(11) 0.0021(11)
    C9 0.0175(16) 0.0153(15) 0.0237(18) -0.0017(12) 0.0129(14) -0.0021(13)
    C10 0.0234(17) 0.0175(15) 0.0241(18) -0.0043(13) 0.0149(15) -0.0032(14)
    C11 0.0362(17) 0.0203(18) 0.0148(13) 0.001(2) 0.0072(12) 0.005(2)
    C12 0.042(2) 0.030(3) 0.0215(16) 0.0067(18) 0.0031(15) 0.0061(18)
    I1 0.02599(10) 0.01685(9) 0.01752(9) 0.00241(13) 0.00673(7) 0.00025(13)
    N3 0.0222(16) 0.0241(16) 0.0226(17) -0.0012(13) 0.0040(13) 0.0042(14)
    O7 0.0305(16) 0.0392(17) 0.0239(15) 0.0009(13) 0.0108(13) 0.0044(13)
    C13 0.028(2) 0.041(2) 0.024(2) 0.003(2) -0.0027(18) 0.0025(19)
    C14 0.033(2) 0.042(2) 0.031(2) -0.0034(19) 0.0139(19) 0.005(2)
    C15 0.022(2) 0.0260(18) 0.022(2) -0.0009(17) 0.0021(18) 0.0034(17)
_geom_special_details
;
 All esds (except the esd in the dihedral angle between two l.s. planes)
 are estimated using the full covariance matrix.  The cell esds are taken
 into account individually in the estimation of esds in distances, angles
 and torsion angles; correlations between esds in cell parameters are only
 used when they are defined by crystal symmetry.  An approximate (isotropic)
 treatment of cell esds is used for estimating esds involving l.s. planes.
;
loop_
    _geom_bond_atom_site_label_1
    _geom_bond_atom_site_label_2
    _geom_bond_site_symmetry_2
    _geom_bond_distance
    _geom_bond_publ_flag
    N1 C8 . 1.324(4) ?
    N1 C9 . 1.383(4) ?
    N1 C6 . 1.472(4) ?
    N2 C8 . 1.339(4) ?
    N2 C10 . 1.379(5) ?
    N2 C11 . 1.424(4) ?
    O1 C1 . 1.421(4) ?
    O1 C5 . 1.446(4) ?
    O2 C1 . 1.396(4) ?
    O2 C7 . 1.428(5) ?
    O3 C2 . 1.416(4) ?
    O3 H3A . 0.72(4) ?
    O4 C3 . 1.430(4) ?
    O4 H4A . 0.78(5) ?
    O5 C4 . 1.424(4) ?
    O5 H5A . 0.74(5) ?
    C1 C2 . 1.523(5) ?
    C1 H1 . 1.0000 ?
    C2 C3 . 1.536(5) ?
    C2 H2 . 1.0000 ?
    C3 C4 . 1.523(5) ?
    C3 H3 . 1.0000 ?
    C4 C5 . 1.527(5) ?
    C4 H4 . 1.0000 ?
    C5 C6 . 1.509(4) ?
    C5 H5 . 1.0000 ?
    C6 H6A . 0.9900 ?
    C6 H6B . 0.9900 ?
    C7 H7A . 0.9800 ?
    C7 H7B . 0.9800 ?
    C7 H7C . 0.9800 ?
    C8 H8 . 0.9500 ?
    C9 C10 . 1.345(5) ?
    C9 H9 . 0.9500 ?
    C10 H10 . 0.9500 ?
    C11 C12 . 1.298(6) ?
    C11 H11 . 0.9500 ?
    C12 H12A . 0.9500 ?
    C12 H12B . 0.9500 ?
    N3 C15 . 1.322(6) ?
    N3 C14 . 1.442(6) ?
    N3 C13 . 1.453(5) ?
    O7 C15 . 1.243(5) ?
    C13 H13A . 0.9800 ?
    C13 H13B . 0.9800 ?
    C13 H13C . 0.9800 ?
    C14 H14A . 0.9800 ?
    C14 H14B . 0.9800 ?
    C14 H14C . 0.9800 ?
    C15 H15 . 0.9500 ?
loop_
    _geom_angle_atom_site_label_1
    _geom_angle_atom_site_label_2
    _geom_angle_atom_site_label_3
    _geom_angle_site_symmetry_1
    _geom_angle_site_symmetry_3
    _geom_angle
    _geom_angle_publ_flag
    C8 N1 C9 . . 108.9(3) ?
    C8 N1 C6 . . 124.9(3) ?
    C9 N1 C6 . . 126.0(3) ?
    C8 N2 C10 . . 108.2(3) ?
    C8 N2 C11 . . 127.4(3) ?
    C10 N2 C11 . . 124.2(3) ?
    C1 O1 C5 . . 113.8(3) ?
    C1 O2 C7 . . 112.6(3) ?
    C2 O3 H3A . . 105(4) ?
    C3 O4 H4A . . 117(4) ?
    C4 O5 H5A . . 108(3) ?
    O2 C1 O1 . . 112.4(3) ?
    O2 C1 C2 . . 108.8(3) ?
    O1 C1 C2 . . 109.3(3) ?
    O2 C1 H1 . . 108.8 ?
    O1 C1 H1 . . 108.8 ?
    C2 C1 H1 . . 108.8 ?
    O3 C2 C1 . . 109.2(3) ?
    O3 C2 C3 . . 112.5(3) ?
    C1 C2 C3 . . 110.9(3) ?
    O3 C2 H2 . . 108.0 ?
    C1 C2 H2 . . 108.0 ?
    C3 C2 H2 . . 108.0 ?
    O4 C3 C4 . . 108.1(3) ?
    O4 C3 C2 . . 110.0(3) ?
    C4 C3 C2 . . 109.4(3) ?
    O4 C3 H3 . . 109.8 ?
    C4 C3 H3 . . 109.8 ?
    C2 C3 H3 . . 109.8 ?
    O5 C4 C3 . . 109.9(3) ?
    O5 C4 C5 . . 108.6(3) ?
    C3 C4 C5 . . 108.9(3) ?
    O5 C4 H4 . . 109.8 ?
    C3 C4 H4 . . 109.8 ?
    C5 C4 H4 . . 109.8 ?
    O1 C5 C6 . . 105.7(3) ?
    O1 C5 C4 . . 110.4(3) ?
    C6 C5 C4 . . 112.8(3) ?
    O1 C5 H5 . . 109.3 ?
    C6 C5 H5 . . 109.3 ?
    C4 C5 H5 . . 109.3 ?
    N1 C6 C5 . . 110.4(3) ?
    N1 C6 H6A . . 109.6 ?
    C5 C6 H6A . . 109.6 ?
    N1 C6 H6B . . 109.6 ?
    C5 C6 H6B . . 109.6 ?
    H6A C6 H6B . . 108.1 ?
    O2 C7 H7A . . 109.5 ?
    O2 C7 H7B . . 109.5 ?
    H7A C7 H7B . . 109.5 ?
    O2 C7 H7C . . 109.5 ?
    H7A C7 H7C . . 109.5 ?
    H7B C7 H7C . . 109.5 ?
    N1 C8 N2 . . 108.5(3) ?
    N1 C8 H8 . . 125.8 ?
    N2 C8 H8 . . 125.8 ?
    C10 C9 N1 . . 106.9(3) ?
    C10 C9 H9 . . 126.6 ?
    N1 C9 H9 . . 126.6 ?
    C9 C10 N2 . . 107.5(3) ?
    C9 C10 H10 . . 126.2 ?
    N2 C10 H10 . . 126.2 ?
    C12 C11 N2 . . 123.8(3) ?
    C12 C11 H11 . . 118.1 ?
    N2 C11 H11 . . 118.1 ?
    C11 C12 H12A . . 120.0 ?
    C11 C12 H12B . . 120.0 ?
    H12A C12 H12B . . 120.0 ?
    C15 N3 C14 . . 121.8(4) ?
    C15 N3 C13 . . 121.5(4) ?
    C14 N3 C13 . . 116.7(4) ?
    N3 C13 H13A . . 109.5 ?
    N3 C13 H13B . . 109.5 ?
    H13A C13 H13B . . 109.5 ?
    N3 C13 H13C . . 109.5 ?
    H13A C13 H13C . . 109.5 ?
    H13B C13 H13C . . 109.5 ?
    N3 C14 H14A . . 109.5 ?
    N3 C14 H14B . . 109.5 ?
    H14A C14 H14B . . 109.5 ?
    N3 C14 H14C . . 109.5 ?
    H14A C14 H14C . . 109.5 ?
    H14B C14 H14C . . 109.5 ?
    O7 C15 N3 . . 125.3(5) ?
    O7 C15 H15 . . 117.4 ?
    N3 C15 H15 . . 117.4 ?
loop_
    _geom_torsion_atom_site_label_1
    _geom_torsion_atom_site_label_2
    _geom_torsion_atom_site_label_3
    _geom_torsion_atom_site_label_4
    _geom_torsion_site_symmetry_1
    _geom_torsion_site_symmetry_2
    _geom_torsion_site_symmetry_3
    _geom_torsion_site_symmetry_4
    _geom_torsion
    _geom_torsion_publ_flag
    C7 O2 C1 O1 . . . . 65.7(4) ?
    C7 O2 C1 C2 . . . . -173.1(3) ?
    C5 O1 C1 O2 . . . . 61.2(4) ?
    C5 O1 C1 C2 . . . . -59.7(3) ?
    O2 C1 C2 O3 . . . . 57.7(3) ?
    O1 C1 C2 O3 . . . . -179.2(3) ?
    O2 C1 C2 C3 . . . . -66.8(3) ?
    O1 C1 C2 C3 . . . . 56.3(3) ?
    O3 C2 C3 O4 . . . . 63.2(4) ?
    C1 C2 C3 O4 . . . . -174.2(3) ?
    O3 C2 C3 C4 . . . . -178.2(3) ?
    C1 C2 C3 C4 . . . . -55.6(3) ?
    O4 C3 C4 O5 . . . . -66.2(3) ?
    C2 C3 C4 O5 . . . . 174.1(3) ?
    O4 C3 C4 C5 . . . . 175.0(3) ?
    C2 C3 C4 C5 . . . . 55.3(3) ?
    C1 O1 C5 C6 . . . . -176.5(3) ?
    C1 O1 C5 C4 . . . . 61.2(3) ?
    O5 C4 C5 O1 . . . . -177.0(3) ?
    C3 C4 C5 O1 . . . . -57.3(3) ?
    O5 C4 C5 C6 . . . . 64.9(3) ?
    C3 C4 C5 C6 . . . . -175.4(3) ?
    C8 N1 C6 C5 . . . . 117.5(3) ?
    C9 N1 C6 C5 . . . . -56.3(4) ?
    O1 C5 C6 N1 . . . . 74.9(3) ?
    C4 C5 C6 N1 . . . . -164.3(3) ?
    C9 N1 C8 N2 . . . . -0.8(4) ?
    C6 N1 C8 N2 . . . . -175.6(3) ?
    C10 N2 C8 N1 . . . . 0.9(4) ?
    C11 N2 C8 N1 . . . . 176.6(4) ?
    C8 N1 C9 C10 . . . . 0.5(4) ?
    C6 N1 C9 C10 . . . . 175.1(3) ?
    N1 C9 C10 N2 . . . . 0.1(4) ?
    C8 N2 C10 C9 . . . . -0.6(4) ?
    C11 N2 C10 C9 . . . . -176.5(4) ?
    C8 N2 C11 C12 . . . . -6.4(8) ?
    C10 N2 C11 C12 . . . . 168.6(5) ?
    C14 N3 C15 O7 . . . . -178.8(4) ?
    C13 N3 C15 O7 . . . . -0.4(7) ?
loop_
    _geom_hbond_atom_site_label_D
    _geom_hbond_atom_site_label_H
    _geom_hbond_atom_site_label_A
    _geom_hbond_site_symmetry_A
    _geom_hbond_distance_DH
    _geom_hbond_distance_HA
    _geom_hbond_distance_DA
    _geom_hbond_angle_DHA
    O3 H3A O7 . 0.72(4) 2.09(4) 2.797(4) 167(5)
    O4 H4A I1 1_545 0.78(5) 2.71(5) 3.482(3) 171(4)
    O5 H5A I1 . 0.74(5) 2.75(5) 3.474(3) 165(4)
    C6 H6A O5 2_556 0.99 2.46 3.332(4) 147
    C8 H8 O4 2_556 0.95 2.44 3.252(4) 143
    C8 H8 O5 2_556 0.95 2.53 3.285(4) 136
    C9 H9 O3 2_656 0.95 2.51 3.404(5) 156
    C10 H10 O7 2_656 0.95 2.40 3.159(5) 137
    C11 H11 I1 1_554 0.95 3.02 3.925(3) 161
    C15 H15 O4 . 0.95 2.58 3.297(5) 132
_shelx_space_group_comment
;
The symmetry employed for this shelxl refinement is uniquely defined
by the following loop, which should always be used as a source of
symmetry information in preference to the above space-group names.
They are only intended as comments.
;
_shelx_estimated_absorpt_T_min     0.637
_shelx_estimated_absorpt_T_max     0.950
_shelx_hkl_file
;
  -1   0   0    0.50    0.60
  -1   0   0   -0.40    0.40
   1   0   0    0.00    0.80
   1   0   0    0.20    0.60
   1   0   0   -0.10    0.60
   1   0   0   -0.60    0.30
  -1   0   0    2.10    0.90
  -1   0   0   -0.20    0.60
  -2   0   0  798.72   31.80
  -2   0   0  752.42   32.70
  -2   0   0  641.64   32.80
  -3   0   0  363.46   18.50
  -3   0   0  387.06   19.20
  -3   0   0  397.36   17.40
  -3   0   0  378.76   18.70
   3   0   0  378.86   17.00
   4   0   0   96.89    5.30
  -4   0   0   89.59    8.20
  -4   0   0   89.99    6.00
  -4   0   0   99.79    7.90
  -4   0   0   97.89    7.40
  -5   0   0    6.40    4.30
  -5   0   0    2.60    3.80
   5   0   0    1.70    2.60
  -5   0   0    6.60    3.40
  -5   0   0    0.80    2.40
  -6   0   0  736.93   32.80
  -6   0   0  714.43   36.90
   6   0   0  735.73   33.90
  -6   0   0  789.52   36.50
  -6   0   0  706.53   35.80
  -7   0   0 3068.99  135.89
   7   0   0 3038.30  132.89
  -7   0   0 2995.40  135.49
  -7   0   0 2986.10  136.59
  -7   0   0 3218.98  131.59
  -8   0   0  856.91   42.90
  -8   0   0  810.92   42.20
   8   0   0  807.32   39.00
  -8   0   0  917.01   44.30
  -9   0   0  435.86   27.60
  -9   0   0  431.16   26.40
   9   0   0  426.46   22.20
  -9   0   0  449.95   26.20
  10   0   0   65.79    7.10
 -10   0   0   58.09   10.80
 -10   0   0   53.49   10.00
 -11   0   0   36.50    9.30
 -11   0   0   39.70   10.40
 -12   0   0   42.60   10.60
 -12   0   0   41.50   11.10
 -13   0   0   20.50   10.20
 -13   0   0   22.30    8.60
 -14   0   0   58.49   13.80
 -14   0   0   28.20   10.40
 -15   0   0   80.09   16.40
 -15   0   0   74.79   16.30
   0  -1   0    0.70    1.20
   0  -1   0   -0.50    1.10
   0  -1   0    0.10    1.00
   0  -1   0   -0.20    0.90
   0  -1   0   -1.70    1.20
   0   1   0   -2.20    0.90
   0   1   0   -0.20    1.00
   0   1   0    0.60    1.10
  -1  -1   0   97.69    6.50
  -1  -1   0  110.49    5.90
   2  -1   0 5516.15  238.48
  -2  -1   0 5710.33  239.38
  -2  -1   0 5866.21  240.18
  -2  -1   0 5797.62  239.58
  -2  -1   0 5686.53  240.98
  -2   1   0 5393.96  239.08
   2   1   0 5713.23  239.68
   2   1   0 5581.34  238.88
  -2   1   0 5277.07  239.08
  -2   1   0 5676.63  238.78
  -2   1   0 5420.96  238.38
  -3  -1   0 2468.35  111.29
  -3  -1   0 2587.14  110.59
   3  -1   0 2330.77  109.59
  -3  -1   0 2616.84  109.79
  -3   1   0 2667.73  109.29
  -3   1   0 2522.95  110.59
   3   1   0 2634.24  110.09
   3   1   0 2584.14  109.29
  -3   1   0 2556.64  110.99
  -4  -1   0 2463.15  104.79
  -4  -1   0 2385.66  102.99
  -4  -1   0 2698.13  104.79
  -4  -1   0 2146.29  104.99
   4  -1   0 2206.68  102.19
  -4  -1   0 2426.56  103.29
   4   1   0 2408.26  103.59
  -4   1   0 2380.46  102.29
   4   1   0 2470.35  102.49
  -4   1   0 2376.96  104.99
  -4   1   0 2354.16  104.59
  -5  -1   0 2227.68   98.89
  -5  -1   0 2214.28   96.99
  -5  -1   0 2261.37  100.09
  -5  -1   0 2144.69   99.09
  -5  -1   0 2347.77   96.09
  -5   1   0 2199.88   99.09
   5   1   0 2297.17   97.69
  -5   1   0 2225.08   99.59
  -6  -1   0  338.57   20.40
  -6  -1   0  362.16   19.30
  -6  -1   0  355.86   19.60
  -6  -1   0  367.96   17.00
  -6   1   0  315.37   19.00
   6   1   0  295.97   17.10
  -6   1   0  318.67   19.60
  -7  -1   0  128.99   11.20
  -7  -1   0  133.99   12.40
  -7  -1   0  138.39   11.60
  -7  -1   0  144.39    9.10
  -7   1   0  132.19   11.80
   7   1   0  131.09    9.30
  -7   1   0  115.89   10.90
  -8  -1   0   49.60    8.30
  -8  -1   0   51.29    7.90
  -8  -1   0   51.49    9.70
  -8  -1   0   57.79    6.50
  -8   1   0   59.19    9.70
  -8   1   0   55.79    8.80
   8   1   0   50.19    6.20
  -9  -1   0  152.48   14.00
   9  -1   0  160.98   11.80
  -9  -1   0  146.89   11.10
  -9  -1   0  174.68   14.70
  -9  -1   0  154.28   15.40
   9   1   0  164.48   11.30
  -9   1   0  170.38   14.80
  -9   1   0  158.68   15.10
 -10  -1   0  289.37   20.20
 -10  -1   0  295.47   20.80
 -10  -1   0  297.17   22.60
 -10   1   0  257.97   20.10
 -10   1   0  282.67   21.10
  10   1   0  253.77   16.00
 -11  -1   0  271.27   21.10
 -11  -1   0  253.07   20.40
 -11  -1   0  279.27   22.80
 -11   1   0  276.17   22.10
 -11   1   0  239.08   20.60
 -12  -1   0  123.59   17.90
 -12  -1   0  119.59   16.60
 -12  -1   0  112.29   15.30
 -12   1   0  132.29   17.60
 -12   1   0  131.19   16.70
 -13  -1   0   79.99   14.80
 -13  -1   0   76.09   13.60
 -13   1   0   63.39   13.10
 -13   1   0   93.69   16.20
 -14  -1   0   86.99   15.30
 -14  -1   0   94.99   17.00
 -14   1   0   92.69   16.80
 -14   1   0   57.19   13.70
 -15  -1   0   15.40   11.30
 -15  -1   0   10.60   10.00
 -15   1   0   23.60   12.10
 -15   1   0   17.40   10.80
   0  -2   0 2453.95   98.79
   0   2   0 2206.18   98.89
   0   2   0 2176.18   98.79
  -1  -2   0 8195.18  413.96
  -1   2   0 9804.22  413.76
  -1   2   0 9966.20  411.56
   1   2   0 9999.00  411.76
  -1   2   0 9929.21  413.66
   1   2   0 9925.11  411.56
  -1   2   0 9791.12  411.56
  -2  -2   0 1657.93   69.99
  -2  -2   0 1428.76   68.79
  -2   2   0 1567.44   68.99
  -2   2   0 1610.44   69.19
   2   2   0 1672.23   69.49
  -2   2   0 1587.34   69.19
   2   2   0 1519.55   68.99
  -2   2   0 1547.15   69.09
  -3  -2   0  193.98   10.60
  -3  -2   0  183.28   10.50
  -3  -2   0  171.58   11.60
  -3   2   0  184.18   10.30
   3   2   0  167.28   10.70
  -3   2   0  174.68   10.90
  -3   2   0  186.68   10.70
   3   2   0  185.78   10.20
  -3   2   0  173.88   10.90
  -4  -2   0   61.19    7.70
  -4  -2   0   40.00    5.00
  -4  -2   0   54.99    6.20
  -4   2   0   52.29    6.60
  -4   2   0   45.60    4.50
   4   2   0   46.90    5.70
  -4   2   0   42.30    5.80
   4   2   0   45.20    4.70
  -5  -2   0  229.48   15.30
  -5  -2   0  212.28   13.60
  -5  -2   0  236.48   12.80
  -5   2   0  212.28   14.10
   5   2   0  226.88   12.00
  -5   2   0  227.08   11.90
   5   2   0  225.18   13.20
  -5   2   0  216.18   14.10
  -6  -2   0  921.21   41.60
  -6  -2   0  966.10   45.40
  -6  -2   0  858.91   43.00
  -6  -2   0  976.50   44.30
   6   2   0  867.71   42.10
  -6   2   0  918.41   40.50
  -6   2   0  835.12   43.80
  -6   2   0  895.41   43.70
  -7  -2   0  708.53   36.90
  -7  -2   0  807.32   39.40
  -7  -2   0  757.32   34.90
  -7  -2   0  745.93   37.90
   7   2   0  721.43   35.50
  -7   2   0  730.13   38.00
  -7   2   0  703.93   37.30
  -8  -2   0  513.95   30.10
  -8  -2   0  592.44   32.80
  -8  -2   0  594.84   28.00
  -8  -2   0  501.35   30.70
   8   2   0  583.24   28.60
  -8   2   0  550.64   30.90
  -8   2   0  590.54   32.00
  -9  -2   0  270.97   16.40
  -9  -2   0  299.57   21.70
  -9  -2   0  293.37   20.30
  -9  -2   0  252.87   18.80
   9   2   0  265.47   16.70
  -9   2   0  287.17   20.00
  -9   2   0  308.77   21.20
 -10  -2   0  123.79   14.30
 -10  -2   0  145.79   16.30
 -10  -2   0  123.99   16.70
 -10   2   0  153.68   17.20
 -10   2   0  143.99   16.10
  10   2   0  147.59   11.50
 -11  -2   0   12.60    6.90
 -11  -2   0   13.90    7.50
 -11  -2   0    7.00    7.40
 -11   2   0   20.30    7.90
 -11   2   0   26.70    9.40
 -12  -2   0   17.10    9.50
 -12  -2   0    5.70    6.90
 -12  -2   0    7.90    7.50
 -12   2   0   13.40    7.90
 -12   2   0    5.80    8.10
 -13  -2   0   22.80    9.30
 -13  -2   0   37.70   11.70
 -13  -2   0   20.60   10.40
 -13   2   0   11.30    9.50
 -13   2   0   16.00    9.30
 -14  -2   0   46.80   13.40
 -14  -2   0   46.20   12.00
 -14   2   0   36.10   11.80
 -14   2   0   50.39   13.60
 -15  -2   0   21.90   12.20
 -15  -2   0   34.90   11.90
 -15   2   0   26.10   11.70
   0  -3   0   -0.50    2.30
   0   3   0    4.20    3.10
   0   3   0   -3.90    2.40
   1  -3   0  881.41   39.60
  -1  -3   0  887.11   39.80
  -1   3   0  865.81   39.30
  -1   3   0  824.02   39.70
   1   3   0  836.32   39.80
   1   3   0  879.11   40.10
  -1   3   0  810.72   39.70
  -1   3   0  850.51   39.60
  -2  -3   0 1482.85   64.39
  -2  -3   0 1575.14   65.29
  -2   3   0 1413.66   64.09
   2   3   0 1355.96   64.09
  -2   3   0 1406.86   63.89
  -2   3   0 1378.66   64.19
  -2   3   0 1392.56   64.29
   2   3   0 1449.55   64.59
  -3  -3   0 2473.65   98.49
  -3  -3   0 2283.07   97.09
   3   3   0 2118.89   96.69
  -3   3   0 2139.19   96.99
  -3   3   0 2176.58   97.09
   3   3   0 2152.38   97.19
  -3   3   0 2141.09   96.79
  -3   3   0 2126.69   96.99
  -4  -3   0 3275.77  138.79
  -4  -3   0 3136.89  137.09
  -4  -3   0 2897.11  136.59
   4   3   0 3278.97  137.69
  -4   3   0 3118.29  137.79
  -4   3   0 3235.98  137.39
  -4   3   0 3115.29  137.59
   4   3   0 3107.49  136.79
  -4   3   0 3137.09  136.69
  -5  -3   0  772.62   38.90
  -5  -3   0  856.01   39.80
  -5  -3   0  859.31   41.60
   5   3   0  826.72   39.70
  -5   3   0  850.01   39.60
  -5   3   0  803.52   40.30
   5   3   0  801.72   38.60
  -5   3   0  869.01   40.40
  -5   3   0  823.02   38.70
  -6  -3   0  821.52   40.20
  -6  -3   0  923.01   41.60
  -6  -3   0  860.61   43.50
  -6   3   0  868.31   39.50
   6   3   0  800.12   40.60
  -6   3   0  841.92   42.00
  -6   3   0  846.32   41.90
   6   3   0  837.52   39.50
  -7  -3   0  558.04   31.00
  -7  -3   0  508.85   27.00
  -7  -3   0  505.55   29.40
  -7  -3   0  585.74   29.00
  -7   3   0  518.15   29.30
   7   3   0  536.35   27.80
  -7   3   0  542.45   29.60
  -7   3   0  515.95   25.90
  -8  -3   0   61.49    9.30
  -8  -3   0   65.69   10.80
  -8  -3   0   67.39   10.80
  -8  -3   0   65.69    7.90
  -8   3   0   71.69   10.80
  -8   3   0   60.19    9.90
   8   3   0   61.29    8.20
  -9  -3   0   61.59   11.50
  -9  -3   0  102.79   10.00
  -9  -3   0   76.59   11.70
  -9  -3   0   74.09   10.70
   9   3   0   64.59    8.70
  -9   3   0   62.49   11.00
  -9   3   0   58.89   10.60
 -10  -3   0  147.29   16.50
 -10  -3   0  140.79   17.50
 -10  -3   0  127.39   15.10
  10   3   0  133.99   11.90
 -10   3   0  115.69   15.60
 -10   3   0  145.19   16.00
 -11  -3   0  303.17   22.40
 -11  -3   0  361.26   26.70
 -11  -3   0  301.67   23.80
 -11   3   0  315.77   24.70
 -11   3   0  322.47   24.80
 -12  -3   0  171.38   20.30
 -12  -3   0  162.68   18.70
 -12  -3   0  155.18   20.60
 -12   3   0  203.58   22.00
 -12   3   0  204.28   22.40
 -13  -3   0  146.69   18.30
 -13  -3   0  123.39   19.10
 -13  -3   0  172.18   20.90
 -13   3   0  162.58   20.30
 -13   3   0  178.78   21.40
 -14  -3   0   87.29   16.40
 -14  -3   0   74.79   17.20
 -14  -3   0   91.59   15.30
 -14   3   0   71.29   14.80
 -14   3   0   86.29   16.60
 -15  -3   0    6.10    8.90
 -15  -3   0   12.10   11.60
 -15  -3   0    8.50   11.10
 -15   3   0   14.70   11.10
 -15   3   0   10.80    9.90
   0  -4   0 2612.94  108.49
   0   4   0 2347.77  108.69
   0   4   0 2391.36  108.79
  -1  -4   0  852.61   41.00
  -1  -4   0  861.71   40.90
   1  -4   0  923.41   40.90
  -1   4   0  814.82   41.10
   1   4   0  839.52   41.10
  -1   4   0  833.52   41.20
   1   4   0  861.81   41.40
  -2  -4   0 3206.68  144.79
   2  -4   0 3253.07  144.19
  -2  -4   0 3547.25  144.79
  -2   4   0 3281.97  144.19
  -2   4   0 3273.77  144.69
  -2   4   0 3360.46  144.59
   2   4   0 3243.08  144.69
   2   4   0 3246.28  144.49
  -2   4   0 3250.67  143.89
  -3  -4   0  224.58   15.50
  -3  -4   0  194.18   14.00
  -3   4   0  225.88   14.20
  -3   4   0  238.08   14.40
   3   4   0  220.08   14.20
  -3   4   0  230.18   14.40
  -3   4   0  231.78   14.80
   3   4   0  227.18   14.70
  -4  -4   0   -2.00    2.60
  -4  -4   0    7.40    3.70
  -4  -4   0    1.40    4.20
  -4   4   0   -0.70    3.20
   4   4   0    2.00    3.50
  -4   4   0    1.20    3.50
   4   4   0   -0.30    2.90
  -4   4   0    0.90    3.20
  -4   4   0    1.50    3.20
  -5  -4   0  577.44   31.40
  -5  -4   0  548.15   29.60
  -5  -4   0  515.25   28.90
  -5   4   0  574.84   30.30
   5   4   0  579.34   30.30
  -5   4   0  616.64   30.90
  -5   4   0  609.44   29.60
  -5   4   0  581.44   30.10
   5   4   0  611.74   29.70
  -6  -4   0  855.31   42.10
  -6  -4   0  821.42   39.00
  -6  -4   0  700.73   38.40
  -6   4   0  774.02   39.70
  -6   4   0  777.02   38.10
   6   4   0  770.92   39.20
  -6   4   0  791.72   40.10
   6   4   0  790.92   38.20
  -7  -4   0  466.85   26.20
  -7  -4   0  394.06   22.50
  -7  -4   0  413.36   22.10
  -7   4   0  359.76   23.40
   7   4   0  384.86   21.00
  -7   4   0  354.26   22.90
   7   4   0  325.17   21.60
  -7   4   0  344.07   20.50
  -8  -4   0  266.97   20.60
  -8  -4   0  272.97   17.90
  -8  -4   0  293.17   19.20
  -8  -4   0  305.67   22.40
  -8   4   0  287.07   20.30
  -8   4   0  317.67   21.10
   8   4   0  281.17   18.70
  -9  -4   0  411.96   28.40
  -9  -4   0  410.16   23.40
  -9  -4   0  402.46   26.60
  -9  -4   0  354.56   24.20
   9   4   0  418.86   24.20
  -9   4   0  403.66   26.50
  -9   4   0  397.16   26.10
 -10  -4   0  124.99   16.10
 -10  -4   0   99.49   17.50
 -10  -4   0  104.39   15.50
 -10  -4   0   96.99   13.30
 -10   4   0  106.79   15.20
  10   4   0  106.99   11.90
 -10   4   0  116.99   15.40
 -11  -4   0   90.69   14.60
 -11  -4   0   66.79   14.10
 -11  -4   0   67.99   12.00
 -11   4   0   93.09   14.90
 -11   4   0   71.09   13.30
 -12  -4   0   22.20    8.30
 -12  -4   0   25.20   10.30
 -12  -4   0   25.00   10.90
 -12   4   0    9.80    8.50
 -12   4   0   19.00    9.90
 -13  -4   0   69.49   13.10
 -13  -4   0   80.19   15.50
 -13  -4   0   65.69   15.60
 -13   4   0   75.59   15.00
 -13   4   0   88.99   16.10
 -14  -4   0   12.80    9.20
 -14  -4   0    7.60   10.20
 -14  -4   0    1.00    8.90
 -14   4   0    9.30   11.50
 -14   4   0    8.20    9.90
   0  -5   0    0.90    3.50
   0  -5   0    1.70    3.50
   0   5   0    0.70    3.50
   0   5   0   -3.90    3.20
   1  -5   0  192.48   13.70
  -1  -5   0  197.88   14.40
  -1  -5   0  205.88   14.40
   1   5   0  239.48   15.40
  -1   5   0  209.68   14.80
   1   5   0  202.08   14.70
  -1   5   0  216.48   15.10
  -2  -5   0  319.27   18.40
  -2  -5   0  318.17   18.70
   2  -5   0  296.07   17.30
  -2   5   0  236.28   17.20
   2   5   0  278.17   17.80
  -2   5   0  231.18   16.60
  -2   5   0  252.67   17.20
   2   5   0  249.78   17.20
   3  -5   0 1290.67   60.99
  -3  -5   0 1370.96   61.69
  -3  -5   0 1375.86   62.19
   3   5   0 1286.97   61.29
  -3   5   0 1263.37   61.19
  -3   5   0 1293.77   61.49
   3   5   0 1220.78   61.39
  -3   5   0 1327.67   60.89
  -3   5   0 1236.38   60.59
  -4  -5   0  876.31   46.60
  -4  -5   0 1016.30   46.50
  -4   5   0  932.91   45.90
  -4   5   0  926.41   45.90
  -4   5   0  945.71   46.00
   4   5   0  911.11   45.70
  -4   5   0  917.51   46.10
   4   5   0  932.01   46.40
  -5  -5   0  649.93   33.90
  -5  -5   0  718.93   37.10
  -5  -5   0  676.13   35.30
  -5   5   0  667.33   35.50
  -5   5   0  674.83   35.80
   5   5   0  716.83   35.40
   5   5   0  655.63   35.70
  -5   5   0  678.23   35.50
  -5   5   0  673.03   35.10
  -6  -5   0  404.36   25.00
  -6  -5   0  391.76   24.10
  -6  -5   0  355.86   26.20
   6   5   0  482.95   26.30
  -6   5   0  491.75   27.00
  -6   5   0  492.75   26.50
  -6   5   0  448.06   24.90
   6   5   0  432.26   24.70
  -6   5   0  466.25   26.10
  -7  -5   0    9.50    4.90
  -7  -5   0    3.70    4.50
  -7  -5   0   12.10    7.10
  -7   5   0    9.10    5.10
  -7   5   0    9.70    6.10
   7   5   0    7.50    5.50
  -7   5   0    4.10    6.10
   7   5   0   10.10    4.80
  -8  -5   0    9.70    5.70
  -8  -5   0   15.90    7.90
  -8  -5   0    7.60    5.40
   8  -5   0    9.80    4.60
  -8   5   0   15.60    7.60
   8   5   0   14.10    6.00
  -8   5   0   12.90    6.70
  -8   5   0    9.70    5.20
  -9  -5   0   11.80    6.10
  -9  -5   0   26.80   10.00
  -9  -5   0   10.30    5.80
  -9  -5   0   19.20    8.40
  -9   5   0   10.90    7.70
   9   5   0    9.80    5.70
  -9   5   0   20.20    7.80
 -10  -5   0  160.58   15.30
 -10  -5   0  145.19   16.70
 -10  -5   0  147.59   19.40
 -10  -5   0  114.69   16.60
  10   5   0  118.69   14.10
 -10   5   0  134.39   17.10
 -10   5   0  136.09   17.80
 -11  -5   0  136.59   16.90
 -11  -5   0  162.18   20.00
 -11  -5   0  184.78   22.00
 -11   5   0  146.39   18.60
 -11   5   0  158.88   20.20
  11   5   0  158.98   20.20
 -12  -5   0  127.79   19.30
 -12  -5   0   93.69   14.90
 -12  -5   0  114.69   18.90
 -12   5   0  138.79   18.60
 -12   5   0   90.99   16.70
 -13  -5   0  109.59   16.80
 -13  -5   0  114.39   20.50
 -13  -5   0  119.09   18.70
 -13   5   0  121.99   18.60
 -13   5   0  135.79   19.70
   0  -6   0  765.12   38.50
   0  -6   0  704.13   38.50
   0   6   0  757.82   39.50
   0   6   0  745.53   39.40
  -1  -6   0 1147.49   58.09
  -1  -6   0 1126.29   57.59
   1  -6   0 1214.28   57.59
   1  -6   0 1231.88   58.19
  -1   6   0 1177.48   58.49
   1   6   0 1211.38   58.69
   1   6   0 1213.58   58.59
  -1   6   0 1250.87   58.99
  -2  -6   0  283.07   20.40
   2  -6   0  309.47   19.40
  -2  -6   0  309.87   20.50
   2  -6   0  332.07   20.40
   2   6   0  282.77   19.90
  -2   6   0  312.97   20.60
  -2   6   0  283.67   20.10
   2   6   0  287.67   20.30
  -3  -6   0  534.65   30.30
   3  -6   0  537.75   29.40
  -3  -6   0  543.45   30.00
  -3   6   0  509.45   29.80
  -3   6   0  499.25   29.80
   3   6   0  459.75   29.20
  -3   6   0  533.45   29.30
   3   6   0  542.65   30.40
   4  -6   0   18.20    6.20
  -4  -6   0   17.40    7.10
  -4  -6   0   12.40    5.80
  -4   6   0   13.50    6.00
  -4   6   0    6.20    5.80
  -4   6   0   15.90    6.10
   4   6   0   22.00    6.50
  -4   6   0   11.90    6.10
   4   6   0   13.40    5.80
   5  -6   0  232.38   17.60
  -5  -6   0  206.98   15.10
  -5  -6   0  251.07   17.70
  -5  -6   0  251.27   19.00
  -5   6   0  213.78   17.30
   5   6   0  207.28   17.40
  -5   6   0  223.88   18.10
   5   6   0  223.48   16.80
  -5   6   0  213.98   17.00
  -5   6   0  212.18   16.80
  -6  -6   0  188.78   16.10
   6  -6   0  191.88   14.80
  -6  -6   0  179.28   14.10
  -6  -6   0  190.48   17.40
  -6   6   0  191.38   17.00
   6   6   0  222.78   16.10
  -6   6   0  198.58   16.00
   6   6   0  191.28   16.50
  -6   6   0  181.68   16.10
  -6   6   0  205.78   17.30
  -7  -6   0  252.97   20.00
  -7  -6   0  281.37   22.80
  -7  -6   0  335.47   20.10
   7  -6   0  246.78   18.00
   7   6   0  295.07   21.00
  -7   6   0  268.97   20.50
  -7   6   0  274.77   21.30
  -7   6   0  285.27   19.60
   7   6   0  300.37   19.90
  -8  -6   0  416.06   27.20
  -8  -6   0  432.16   26.80
   8  -6   0  465.55   27.00
  -8  -6   0  492.45   31.50
  -8   6   0  456.45   26.90
   8   6   0  489.55   28.90
  -8   6   0  405.36   29.00
  -8   6   0  423.66   28.20
  -9  -6   0  158.88   19.40
  -9  -6   0  180.08   15.90
  -9  -6   0  188.28   20.00
  -9  -6   0  180.68   16.20
   9   6   0  176.18   16.70
  -9   6   0  165.48   18.50
  -9   6   0  176.58   20.00
 -10  -6   0  171.88   20.80
 -10  -6   0  139.49   17.20
 -10  -6   0  149.19   19.30
 -10  -6   0  157.68   16.90
  10   6   0  162.08   17.40
 -10   6   0  164.58   20.60
 -10   6   0  169.78   19.60
 -11  -6   0   49.70   12.90
 -11  -6   0   43.40   10.60
 -11  -6   0   37.60   13.00
 -11   6   0   35.70   12.40
  11   6   0   27.90   14.90
 -11   6   0   44.60   12.10
 -12  -6   0   -0.30    7.40
 -12  -6   0    6.80    9.60
 -12  -6   0    5.70   10.00
 -12   6   0   -0.50    9.10
 -12   6   0   -5.00    8.20
   0  -7   0   -1.20    5.10
   0  -7   0    0.00    5.10
   0   7   0    6.90    6.00
   0   7   0   -1.40    4.90
   1  -7   0   76.29   10.80
  -1  -7   0   71.49   11.10
  -1  -7   0   86.39   11.90
   1  -7   0   81.79   11.70
   1   7   0   73.49   11.70
  -1   7   0   69.69   11.30
   1   7   0   83.39   11.80
  -1   7   0   65.99   11.20
   2  -7   0  395.26   24.40
  -2  -7   0  385.36   25.50
   2  -7   0  438.66   25.60
  -2  -7   0  368.06   25.10
  -2   7   0  345.37   25.10
  -2   7   0  390.26   25.70
   2   7   0  346.47   24.80
   2   7   0  404.66   25.80
  -3  -7   0  266.57   19.30
   3  -7   0  247.68   17.90
  -3  -7   0  226.28   18.80
   3  -7   0  251.77   18.50
   3   7   0  207.88   17.80
  -3   7   0  202.28   18.60
   3   7   0  232.08   18.80
  -3   7   0  197.28   18.00
   4  -7   0  464.95   28.10
   4  -7   0  488.55   28.90
  -4  -7   0  455.05   29.10
  -4  -7   0  509.15   30.00
   4   7   0  481.45   29.10
  -4   7   0  441.96   28.70
   4   7   0  431.36   29.00
  -4   7   0  447.36   29.40
  -5  -7   0  692.43   37.00
   5  -7   0  664.23   36.40
  -5  -7   0  592.24   36.60
  -5  -7   0  584.24   32.80
   5  -7   0  699.43   35.60
  -5   7   0  607.84   36.60
  -5   7   0  604.74   35.70
  -5   7   0  607.94   35.30
   5   7   0  630.74   36.70
   5   7   0  614.74   35.70
  -5   7   0  601.14   35.50
   6  -7   0  205.88   17.70
  -6  -7   0  212.28   19.40
  -6  -7   0  206.18   18.00
  -6  -7   0  191.28   15.30
   6  -7   0  208.68   16.80
  -6   7   0  205.88   20.70
  -6   7   0  233.88   18.40
  -6   7   0  198.78   18.80
   6   7   0  193.28   17.60
  -6   7   0  203.58   17.90
   6   7   0  191.48   18.10
  -7  -7   0   34.70    8.20
  -7  -7   0   22.80    9.50
   7  -7   0   31.40    7.60
  -7  -7   0   34.50    9.60
   7  -7   0   16.20    7.90
  -7   7   0   22.20    9.60
  -7   7   0   34.30    9.60
   7   7   0   24.10    7.30
   7   7   0   35.10    9.60
  -7   7   0   30.30    8.60
  -7   7   0   36.90   10.60
  -8  -7   0    5.00    5.80
  -8  -7   0   13.80    8.70
  -8  -7   0   -1.40    5.70
  -8   7   0    0.10    7.70
  -8   7   0   10.20    7.70
   8   7   0    6.30    6.50
  -9  -7   0   12.70    9.40
  -9  -7   0    4.40    7.00
  -9  -7   0    7.40    6.00
  -9   7   0   28.20   10.10
  -9   7   0   27.80   11.00
   9   7   0   31.20    8.80
 -10  -7   0   41.30   13.50
 -10  -7   0   61.59   12.40
 -10  -7   0   61.39   14.80
 -10   7   0   93.39   15.40
 -10   7   0   62.89   14.70
  10   7   0   60.49   12.30
 -11  -7   0   56.49   14.20
 -11  -7   0   49.00   14.10
 -11   7   0   57.79   14.90
   0  -8   0  453.35   29.40
   0   8   0  449.46   29.90
   0   8   0  402.06   28.40
   1  -8   0  235.28   19.20
  -1  -8   0  234.58   20.30
   1  -8   0  248.98   20.70
  -1  -8   0  227.08   20.10
   1   8   0  253.87   21.10
  -1   8   0  211.08   20.20
  -1   8   0  250.47   20.30
   1   8   0  212.08   19.80
  -2  -8   0  280.87   22.40
   2  -8   0  312.17   22.90
   2  -8   0  285.57   21.50
  -2  -8   0  314.27   23.20
   2   8   0  264.87   22.60
  -2   8   0  263.87   22.80
  -2   8   0  270.67   22.10
   2   8   0  286.77   22.60
   3  -8   0   51.69   11.00
  -3  -8   0   43.90   10.60
   3  -8   0   46.50    9.40
  -3  -8   0   41.00   10.90
  -3   8   0   34.90   10.50
   3   8   0   40.10    9.80
   3   8   0   37.10   10.20
  -3   8   0   32.90    9.90
   4  -8   0    6.50    5.90
  -4  -8   0   -3.40    6.90
   4  -8   0    3.50    6.70
  -4  -8   0   -1.30    6.30
   4   8   0    1.20    6.00
  -4   8   0    1.60    7.50
   4   8   0    3.10    6.30
  -4   8   0    6.90    7.00
  -5  -8   0   57.89   12.20
  -5  -8   0   49.50   11.40
   5  -8   0   47.30    9.80
   5  -8   0   57.59   10.90
   5   8   0   48.30   10.90
  -5   8   0   37.10   11.10
  -5   8   0   29.30    9.70
   5   8   0   27.50    9.70
  -6  -8   0   75.59   13.60
  -6  -8   0   64.29   12.60
   6  -8   0   57.59   11.30
   6  -8   0   85.89   12.30
   6   8   0   57.09   11.40
  -6   8   0   56.69   12.40
  -6   8   0   53.79   11.30
   6   8   0   53.09   12.30
   7  -8   0  194.88   18.80
  -7  -8   0  139.59   20.00
   7  -8   0  156.88   17.10
  -7  -8   0  214.28   21.80
  -7   8   0  186.88   19.30
  -7   8   0  220.48   21.80
   7   8   0  181.98   20.80
  -7   8   0  188.58   21.20
  -7   8   0  179.78   20.50
  -8  -8   0  172.28   21.90
  -8  -8   0  165.58   19.90
  -8   8   0  168.08   19.80
  -8   8   0  191.28   22.20
   8   8   0  144.89   19.10
  -9  -8   0  155.98   18.70
  -9  -8   0  138.19   19.80
  -9   8   0  138.59   19.10
  -9   8   0  161.08   21.20
   9   8   0  121.79   17.20
 -10  -8   0   97.09   18.20
 -10  -8   0   54.49   14.90
 -10  -8   0   71.79   15.60
 -10   8   0   76.89   16.90
  10   8   0   70.89   13.70
   0  -9   0  -12.90    5.60
   0  -9   0   -4.80    7.10
   0   9   0   -0.90    7.00
   0   9   0    2.40    7.60
  -1  -9   0  145.79   19.00
  -1  -9   0  198.98   21.10
   1  -9   0  189.68   20.60
  -1   9   0  170.88   20.50
   1   9   0  182.48   21.20
  -1   9   0  176.28   21.20
   1   9   0  200.78   21.50
   2  -9   0  103.99   14.30
  -2  -9   0   89.29   14.80
   2  -9   0   89.99   14.80
  -2  -9   0  107.09   16.00
   2   9   0  100.59   15.80
  -2   9   0  108.79   15.90
  -2   9   0   87.79   15.40
   2   9   0   95.99   15.30
  -3  -9   0  193.78   21.80
   3  -9   0  193.28   20.60
  -3  -9   0  217.58   22.30
   3   9   0  198.38   22.20
  -3   9   0  170.38   20.70
  -3   9   0  171.98   20.30
   3   9   0  172.88   21.00
  -4  -9   0  105.59   17.00
  -4  -9   0  124.99   17.60
   4  -9   0  162.18   18.80
  -4   9   0  144.99   18.80
  -4   9   0  144.79   19.50
   4   9   0  144.79   19.40
   4   9   0  125.89   17.40
   5  -9   0  174.58   19.90
  -5  -9   0  216.68   23.70
  -5  -9   0  214.88   23.00
  -5   9   0  195.68   22.40
   5   9   0  218.38   24.10
  -5   9   0  190.48   21.40
   5   9   0  203.08   22.00
  -6  -9   0  230.58   25.20
  -6  -9   0  247.58   23.70
   6  -9   0  226.58   21.10
   6   9   0  255.67   23.80
  -6   9   0  245.58   23.10
  -6   9   0  271.97   25.60
  -7  -9   0   59.59   14.60
  -7  -9   0   34.10   12.30
  -7   9   0   36.70   13.10
   7   9   0   46.70   12.50
  -8  -9   0    0.60    9.10
  -8  -9   0   -9.00    8.30
   8   9   0    3.70    7.70
   0 -10   0   95.09   16.20
   0  10   0   80.39   15.60
   0  10   0   82.29   15.50
  -1 -10   0  246.68   23.00
   1 -10   0  215.38   24.30
   1  10   0  203.38   23.70
  -1  10   0  200.98   23.80
  -1  10   0  238.18   26.30
   1  10   0  213.78   25.10
   2 -10   0   50.09   13.00
  -2 -10   0   71.99   14.80
  -2  10   0   80.39   15.70
   2  10   0   76.99   15.20
  -2  10   0   67.79   15.20
   2  10   0   62.69   13.50
  -3 -10   0    3.20    8.70
   3 -10   0    5.20    8.80
   3  10   0   13.50    9.10
  -3  10   0    5.70    9.80
  -3  10   0   29.40   11.30
   3  10   0   15.20    9.70
  -4 -10   0    9.70    9.80
   4 -10   0    3.40    8.70
  -4  10   0    2.90   10.00
   4  10   0    1.10    8.70
  -4  10   0   10.90    9.50
   4  10   0    5.60    9.10
   5 -10   0   -9.30    7.50
  -5 -10   0   -3.70    8.50
   5  10   0    6.80    8.90
  -5  10   0   11.10   10.90
 -15   0   1   25.80   10.50
 -15   0   1   30.70   12.00
 -14   0   1   57.99   12.90
 -14   0   1   43.30   12.20
 -13   0   1  417.26   30.00
 -13   0   1  406.86   28.70
 -12   0   1  422.36   28.10
 -12   0   1  360.76   26.50
 -11   0   1  331.07   23.80
 -11   0   1  349.47   24.60
  10   0  -1   75.29    8.60
 -10   0   1   74.19   12.20
 -10   0   1   78.39   11.50
 -10   0   1   83.69   11.60
   9   0  -1   45.40    6.70
  -9   0   1   57.49    9.40
  -9   0   1   52.59    8.70
  -9   0   1   48.60    9.40
  -8   0   1   -5.30    3.30
  -8   0   1    0.10    4.20
  -8   0   1   -1.60    4.40
   8   0  -1    8.00    4.40
  -7   0   1    7.10    4.20
   7   0  -1    7.60    4.10
  -7   0   1    0.00    3.60
  -7   0   1    1.20    4.10
  -6   0   1 2512.85  112.69
  -6   0   1 2545.25  111.89
  -6   0   1 2533.35  111.79
  -5   0   1 4323.77  179.28
  -5   0   1 3999.50  178.78
  -5   0   1 4092.39  179.78
  -4   0   1  522.85   26.10
  -4   0   1  534.25   25.40
  -4   0   1  533.65   25.60
   3   0  -1 4625.64  193.88
  -3   0   1 4467.95  195.28
  -3   0   1 4521.45  195.58
  -3   0   1 4618.64  195.08
  -2   0   1  471.05   21.20
  -2   0   1  386.06   20.90
  -2   0   1  525.45   20.90
  -1   0   1    0.30    0.70
   1   0  -1   -0.40    0.60
   1   0  -1    0.40    0.50
  -1   0   1    0.00    0.70
  -1   0   1    0.10    0.60
   0   0  -1    0.10    0.40
   0   0   1   -0.40    0.40
   0   0  -1    0.10    0.60
   0   0   1    0.50    0.60
   0   0   1   -0.50    0.50
   0   0  -1    0.10    0.40
  -1   0  -1    0.00    1.20
  -1   0  -1    1.30    1.20
   1   0   1    4.70    1.20
   1   0   1   -0.20    1.20
   1   0   1   -0.20    1.10
  -1   0  -1    0.10    1.00
  -2   0  -1 7123.89  311.27
   2   0   1 7312.67  313.97
  -2   0  -1 7223.58  313.07
  -2   0  -1 7146.58  313.97
   2   0   1 7397.96  310.27
  -2   0  -1 7520.85  314.77
  -2   0  -1 7399.86  311.07
   3   0   1 1666.63   73.99
  -3   0  -1 1702.43   76.39
  -3   0  -1 1762.02   76.19
  -3   0  -1 1754.42   73.89
  -3   0  -1 1699.13   75.19
  -3   0  -1 1791.22   75.79
  -4   0  -1 1485.45   67.79
  -4   0  -1 1498.55   65.99
   4   0   1 1465.55   64.89
  -4   0  -1 1532.75   67.09
  -4   0  -1 1538.25   67.49
  -5   0  -1  376.26   18.10
   5   0   1  359.46   17.30
  -5   0  -1  310.77   20.00
  -5   0  -1  368.56   19.70
  -5   0  -1  396.96   20.50
   6   0   1  850.91   37.20
  -6   0  -1  793.72   40.60
  -6   0  -1  835.02   40.20
  -6   0  -1  812.72   41.30
  -6   0  -1  838.92   37.70
  -7   0  -1  196.98   14.80
  -7   0  -1  203.08   11.20
  -7   0  -1  202.68   14.30
  -7   0  -1  201.88   15.60
   7   0   1  193.48   11.00
  -8   0  -1   77.99    6.40
  -8   0  -1   77.39   10.70
   8   0   1   83.19    6.70
  -8   0  -1   99.49   11.30
  -9   0  -1  182.58   16.20
   9   0   1  161.28   10.40
  -9   0  -1  173.08   14.90
 -10   0  -1  170.98   18.30
 -10   0  -1  160.08   16.90
 -11   0  -1  244.88   19.90
 -11   0  -1  212.18   19.70
 -12   0  -1  319.57   25.00
 -12   0  -1  271.77   23.10
 -13   0  -1  102.79   16.20
 -13   0  -1  127.79   18.60
 -14   0  -1   81.89   15.20
 -14   0  -1   89.99   16.70
 -15   0  -1   29.40   12.70
 -15   0  -1   39.40   12.80
 -15  -1   1   80.59   15.10
 -15  -1   1   87.99   17.40
 -15   1   1  105.39   18.30
 -15   1   1   84.39   15.90
 -14  -1   1   58.29   12.10
 -14  -1   1   60.99   14.00
 -14   1   1   22.40    9.80
 -14   1   1   39.80   12.40
 -13  -1   1   33.00   10.20
 -13  -1   1   16.50    9.90
 -13  -1   1   18.00    9.30
 -13   1   1   34.50   10.60
 -13   1   1   13.20    8.10
 -12  -1   1   33.00   10.70
 -12  -1   1   20.70    8.60
 -12  -1   1   24.70    9.30
 -12   1   1   23.60    9.70
 -12   1   1   16.70    8.60
 -11  -1   1  144.09   16.90
 -11  -1   1  156.78   18.60
 -11  -1   1  162.18   17.30
  11   1  -1  160.78   12.60
 -11   1   1  174.78   18.70
 -11   1   1  196.78   17.90
 -10  -1   1  426.86   26.20
 -10  -1   1  383.96   25.00
 -10  -1   1  430.36   27.70
  10  -1  -1  378.46   22.60
 -10   1   1  431.56   26.70
 -10   1   1  388.96   25.50
  10   1  -1  407.36   22.30
  -9  -1   1  474.15   29.70
  -9  -1   1  495.05   28.40
  -9  -1   1  530.65   29.10
  -9   1   1  533.15   29.10
   9   1  -1  437.86   25.40
  -9   1   1  557.34   29.90
  -8  -1   1  914.21   46.40
  -8  -1   1  951.70   48.10
  -8  -1   1  919.81   46.40
  -8  -1   1  939.61   42.30
   8   1  -1  967.70   44.40
  -8   1   1  909.81   46.50
  -8   1   1 1007.90   47.50
  -7  -1   1  411.76   24.50
  -7  -1   1  444.86   19.90
  -7  -1   1  427.96   23.30
  -7  -1   1  432.76   23.50
   7   1  -1  406.26   21.50
  -7   1   1  392.16   23.30
  -7   1   1  385.06   23.00
  -6  -1   1   21.10    4.90
  -6  -1   1   33.40    6.10
  -6  -1   1   25.10    3.10
  -6  -1   1   26.10    6.20
  -6   1   1    9.90    4.30
  -6   1   1   14.70    4.90
   6   1  -1   12.20    4.00
   6   1  -1   15.00    2.00
  -5  -1   1  422.76   20.80
  -5  -1   1  406.46   20.60
  -5  -1   1  414.46   21.80
  -5  -1   1  389.66   18.20
  -5   1   1  373.66   20.60
   5   1  -1  381.16   17.70
   5   1  -1  365.16   19.80
  -5   1   1  366.86   20.40
  -4  -1   1  141.59   10.00
  -4  -1   1  130.29    7.10
   4  -1  -1  123.89    6.30
  -4  -1   1  120.69    8.70
  -4   1   1  125.79    8.80
  -4   1   1  128.89    8.90
   4   1  -1  119.79    6.80
   4   1  -1  128.19    8.60
  -3  -1   1 2678.43  111.99
  -3  -1   1 2752.02  112.69
   3   1  -1 2226.38  111.39
   3   1  -1 2760.12  110.89
  -3   1   1 2569.04  111.79
  -3   1   1 2526.75  111.79
  -2  -1   1 2093.29   90.09
   2  -1  -1 2049.40   88.59
  -2   1   1 2043.80   89.19
  -2   1   1 2061.79   88.99
   2   1  -1 2139.39   89.49
   2   1  -1 2031.10   88.99
  -1   1   1 1881.41   81.99
  -1   1   1 2106.69   82.39
  -1   1   1 1765.32   81.89
   0  -1   1  164.28    8.60
  -1  -1  -1  133.59    7.00
  -1  -1  -1  131.39    6.10
  -1   1  -1   87.89    6.70
  -1   1  -1  118.89    6.30
  -1   1  -1  111.79    6.40
  -2  -1  -1 4672.43  178.68
   2  -1   1 3902.51  176.88
  -2  -1  -1 3687.73  177.38
  -2  -1  -1 4339.87  177.78
  -2   1  -1 4160.08  178.18
  -2   1  -1 4280.27  177.28
  -2   1  -1 3892.51  178.28
   2   1   1 4240.18  177.38
  -2   1  -1 4221.18  177.08
  -3  -1  -1  566.54   27.10
  -3  -1  -1  661.43   28.50
  -3  -1  -1  613.54   27.90
  -3  -1  -1  587.04   26.80
  -3   1  -1  562.54   27.60
  -3   1  -1  584.84   26.10
   3   1   1  561.34   26.40
  -3   1  -1  540.35   28.00
  -4  -1  -1  625.34   27.30
  -4  -1  -1  559.84   29.10
  -4  -1  -1  564.14   28.00
  -4  -1  -1  577.94   28.70
   4   1   1  596.44   26.80
  -4   1  -1  572.64   29.00
  -4   1  -1  590.14   28.50
  -4   1  -1  578.14   26.00
   5  -1   1  721.63   33.40
  -5  -1  -1  750.02   36.90
  -5  -1  -1  779.82   37.80
  -5  -1  -1  732.63   36.10
  -5  -1  -1  759.42   35.00
  -5   1  -1  768.02   36.70
   5   1   1  766.42   34.60
  -5   1  -1  781.22   33.30
  -5   1  -1  784.62   37.60
  -6  -1  -1 1258.37   59.89
  -6  -1  -1 1259.17   56.59
  -6  -1  -1 1308.07   58.49
  -6  -1  -1 1222.28   58.89
  -6   1  -1 1272.67   58.89
  -6   1  -1 1233.28   59.59
   6   1   1 1286.27   56.29
  -7  -1  -1  545.55   31.60
  -7  -1  -1  562.74   28.20
  -7  -1  -1  546.55   30.70
  -7  -1  -1  558.64   30.10
  -7   1  -1  612.54   32.00
   7   1   1  620.54   27.80
  -7   1  -1  609.24   31.10
  -8  -1  -1  577.24   30.60
  -8  -1  -1  611.94   28.50
  -8  -1  -1  546.25   31.10
   8  -1   1  559.04   26.70
  -8  -1  -1  515.35   31.70
  -8   1  -1  574.44   31.20
   8   1   1  534.15   27.00
  -8   1  -1  583.64   32.20
  -9  -1  -1  660.33   36.60
   9  -1   1  667.93   32.50
  -9  -1  -1  626.54   36.90
  -9  -1  -1  670.03   38.40
  -9  -1  -1  712.63   33.00
  -9   1  -1  711.73   38.50
   9   1   1  692.43   32.60
  -9   1  -1  709.03   37.40
 -10  -1  -1  360.56   25.90
 -10  -1  -1  373.36   24.20
 -10  -1  -1  358.26   24.60
 -10   1  -1  310.37   23.70
 -10   1  -1  381.06   25.60
 -11  -1  -1   55.49   11.70
 -11  -1  -1   43.50   11.80
 -11  -1  -1   60.79   11.30
 -11   1  -1   48.40   10.80
 -11   1  -1   43.60   11.00
 -12  -1  -1   46.70   10.80
 -12  -1  -1   73.99   14.20
 -12   1  -1   46.10   11.40
 -12   1  -1   54.09   12.90
 -13  -1  -1   69.09   14.20
 -13  -1  -1   54.09   12.50
 -13   1  -1  100.99   16.60
 -13   1  -1   88.49   14.90
 -14  -1  -1   45.90   13.10
 -14  -1  -1   39.90   11.70
 -14   1  -1   60.49   15.10
 -14   1  -1   59.39   13.20
 -15  -1  -1   89.19   18.40
 -15  -1  -1   80.59   16.20
 -15   1  -1   87.49   18.10
 -15   1  -1   57.79   14.80
 -15  -2   1   14.50    9.30
 -15  -2   1    0.40    9.30
 -15   2   1   25.40   11.60
 -15   2   1   14.40   10.00
 -14  -2   1  127.79   20.50
 -14  -2   1  111.99   17.70
 -14  -2   1  121.89   17.70
 -14   2   1  113.79   17.30
 -14   2   1  105.09   17.40
 -13  -2   1  113.89   15.90
 -13  -2   1  131.19   18.30
 -13  -2   1  109.69   17.70
 -13   2   1  101.39   16.50
 -13   2   1  123.69   17.40
 -12  -2   1  369.06   26.30
 -12  -2   1  365.86   28.50
 -12  -2   1  367.96   27.10
 -12   2   1  409.86   27.40
 -12   2   1  379.66   27.60
 -11  -2   1  120.79   17.20
 -11  -2   1  126.99   15.00
 -11  -2   1  142.49   16.40
  11   2  -1  138.69   12.00
 -11   2   1  106.19   14.90
 -11   2   1  143.59   16.70
 -10  -2   1  173.68   17.30
 -10  -2   1  149.29   16.20
 -10  -2   1  151.18   16.20
 -10   2   1  176.38   16.50
  10   2  -1  171.98   13.20
 -10   2   1  174.08   15.90
  -9  -2   1   41.00    6.00
  -9  -2   1   24.10    6.90
  -9  -2   1   38.80    8.80
  -9  -2   1   34.70    9.30
  -9   2   1   33.30    8.30
   9   2  -1   56.19    7.40
  -9   2   1   49.99    9.30
  -8  -2   1   42.50    5.60
  -8  -2   1   36.00    8.60
  -8  -2   1   39.60    7.40
  -8  -2   1   54.59    9.20
  -8   2   1   43.20    8.20
   8   2  -1   46.00    6.70
  -8   2   1   55.09    8.50
  -7  -2   1  341.27   17.10
  -7  -2   1  305.27   20.80
  -7  -2   1  340.67   19.70
  -7  -2   1  323.17   19.90
   7   2  -1  328.07   16.10
   7   2  -1  322.07   18.40
  -7   2   1  319.87   19.70
  -7   2   1  315.07   19.80
  -6  -2   1  966.60   43.60
  -6  -2   1  908.91   41.30
  -6  -2   1  999.90   45.40
  -6   2   1  878.21   43.30
  -6   2   1  824.42   43.10
   6   2  -1  911.51   40.70
   6   2  -1  856.01   42.40
  -5  -2   1 1637.54   75.69
  -5  -2   1 1526.65   74.19
  -5  -2   1 1652.53   72.89
   5   2  -1 1745.03   74.19
  -5   2   1 1664.53   74.29
   5   2  -1 1680.93   72.59
  -5   2   1 1685.33   74.59
  -4  -2   1 2083.89   94.49
  -4  -2   1 2224.68   93.59
  -4  -2   1 2009.00   92.39
   4   2  -1 2204.88   93.49
  -4   2   1 2088.89   92.39
  -4   2   1 2128.89   93.49
   4   2  -1 2109.19   92.39
  -4   2   1 2150.08   93.29
  -3  -2   1  132.99   11.20
   3   2  -1  157.28   10.70
  -3   2   1  176.48   10.20
  -3   2   1  194.78   10.70
  -3   2   1  201.48   11.10
   3   2  -1  186.98   10.30
  -3   2   1  181.78   10.20
  -2  -2   1  897.41   42.90
   2   2  -1  935.31   42.50
  -2   2   1  930.31   42.10
   2   2  -1  932.51   42.10
  -2   2   1  940.71   41.70
  -2   2   1  939.51   41.70
  -2   2   1  965.10   42.60
  -1  -2   1 1253.27   56.99
   1  -2  -1 1269.07   56.39
   1  -2  -1 1263.17   55.89
   1   2  -1 1262.87   56.79
  -1   2   1 1287.07   55.89
  -1   2   1 1300.27   56.89
   1   2  -1 1303.47   56.79
  -1   2   1 1295.37   56.19
  -1   2   1 1297.67   56.79
   0  -2  -1   65.99    5.60
   0  -2   1   67.19    5.70
   0  -2  -1   64.59    4.90
   0   2  -1   62.59    5.60
   0   2  -1   64.79    5.80
   0   2   1   75.79    5.90
   0   2  -1   64.49    5.80
   0   2   1   62.09    5.50
  -1  -2  -1 4586.74  188.38
  -1  -2  -1 4400.46  188.38
   1   2   1 4460.65  188.48
  -1   2  -1 4403.36  188.48
  -1   2  -1 4216.68  188.38
   1   2   1 4530.65  188.58
  -1   2  -1 4231.08  188.18
  -1   2  -1 4293.87  188.38
  -2  -2  -1  713.43   30.90
  -2  -2  -1  598.84   30.80
  -2  -2  -1  586.94   29.60
   2   2   1  633.34   30.40
  -2   2  -1  669.93   30.30
  -2   2  -1  684.93   31.20
  -2   2  -1  688.13   31.10
  -2   2  -1  676.13   30.50
   2   2   1  696.63   30.70
  -3  -2  -1 1618.14   78.29
  -3  -2  -1 1640.94   79.59
  -3  -2  -1 1801.02   78.99
  -3   2  -1 1783.22   79.49
  -3   2  -1 1894.71   79.99
  -3   2  -1 1812.22   78.39
   3   2   1 1822.52   78.59
  -3   2  -1 1854.61   78.49
   3   2   1 1917.01   78.99
  -4  -2  -1 1150.78   59.49
  -4  -2  -1 1338.57   58.39
  -4  -2  -1 1309.77   58.19
  -4   2  -1 1336.37   57.49
   4   2   1 1354.06   58.19
  -4   2  -1 1315.47   59.29
  -4   2  -1 1327.77   57.69
  -4   2  -1 1242.58   59.49
  -5  -2  -1  679.13   34.60
  -5  -2  -1  713.03   32.30
  -5  -2  -1  682.23   33.90
  -5  -2  -1  604.84   32.50
   5   2   1  722.33   32.20
  -5   2  -1  687.83   31.10
  -5   2  -1  676.93   33.80
  -5   2  -1  642.74   33.90
  -6  -2  -1  257.57   17.60
  -6  -2  -1  254.67   14.70
  -6  -2  -1  278.17   17.00
  -6  -2  -1  215.88   15.20
  -6   2  -1  252.37   17.00
   6   2   1  271.07   14.60
  -6   2  -1  241.38   16.30
  -6   2  -1  263.17   13.10
  -7  -2  -1  160.68   13.70
  -7  -2  -1  125.79   12.10
  -7  -2  -1  117.39   10.80
  -7  -2  -1  125.49   10.10
  -7   2  -1  119.79    7.50
  -7   2  -1  139.39   12.60
  -7   2  -1  132.79   11.90
   7   2   1  119.19    9.20
  -8  -2  -1  195.38   13.20
  -8  -2  -1  180.88   15.40
  -8  -2  -1  170.68   16.10
  -8  -2  -1  182.58   14.40
   8   2   1  195.08   12.40
  -8   2  -1  192.08   16.40
  -8   2  -1  191.28   15.30
  -9  -2  -1   33.50    6.70
  -9  -2  -1   20.00    6.90
  -9  -2  -1   14.30    8.10
  -9  -2  -1   34.20    8.60
   9   2   1   44.60    6.10
  -9   2  -1   43.60    9.30
  -9   2  -1   49.20   10.10
 -10  -2  -1  256.57   18.90
 -10  -2  -1  205.38   19.20
 -10  -2  -1  255.37   21.20
 -10   2  -1  284.87   20.80
 -10   2  -1  237.88   20.50
 -11  -2  -1  270.57   23.60
 -11  -2  -1  333.87   22.70
 -11  -2  -1  288.87   22.90
 -11   2  -1  228.58   21.50
 -11   2  -1  320.67   24.40
 -12  -2  -1  205.08   21.10
 -12  -2  -1  223.18   20.80
 -12  -2  -1  180.98   22.00
 -12   2  -1  183.28   21.60
 -12   2  -1  165.38   19.70
 -13  -2  -1  279.67   23.60
 -13  -2  -1  313.37   26.10
 -13   2  -1  253.77   23.80
 -13   2  -1  270.07   24.80
 -14  -2  -1   35.90   12.10
 -14  -2  -1   15.40    9.80
 -14   2  -1   50.69   13.90
 -14   2  -1   38.10   11.80
 -15  -2  -1    9.10   10.30
 -15  -2  -1   14.20   10.00
 -15   2  -1   -3.90    9.20
 -15   2  -1   -1.40   10.00
 -15  -3   1   63.89   16.70
 -15  -3   1   73.99   15.90
 -15  -3   1   72.09   14.50
 -15   3   1   60.09   15.00
 -15   3   1   65.29   14.70
 -14  -3   1   66.49   14.30
 -14  -3   1   79.09   16.30
 -14  -3   1   99.29   16.30
 -14   3   1   64.29   14.50
 -14   3   1   50.19   13.60
 -13  -3   1   28.20    9.80
 -13  -3   1   29.80   11.30
 -13  -3   1   25.10    9.80
 -13   3   1   14.80    8.90
 -13   3   1   34.10   11.10
 -12  -3   1   24.50    9.50
 -12  -3   1   33.50    9.20
 -12  -3   1   30.00   10.60
 -12   3   1   20.70    9.10
 -12   3   1   32.60   10.40
 -11  -3   1   27.50    9.60
 -11  -3   1   17.40    7.60
 -11  -3   1   19.60    9.50
  11   3  -1   36.30    7.30
 -11   3   1   17.50    8.30
 -11   3   1   36.40   10.10
 -10  -3   1  352.86   24.80
 -10  -3   1  398.36   27.30
 -10  -3   1  400.16   24.70
 -10   3   1  370.36   25.10
 -10   3   1  316.17   23.90
  10   3  -1  362.56   22.00
  -9  -3   1  632.64   38.10
  -9  -3   1  703.03   36.50
  -9  -3   1  660.93   32.90
  -9  -3   1  638.84   36.90
  -9   3   1  642.04   36.40
  -9   3   1  682.53   37.00
   9   3  -1  713.63   34.90
   8  -3  -1  418.86   19.60
  -8  -3   1  389.06   24.50
  -8  -3   1  364.26   23.40
  -8  -3   1  405.06   21.50
  -8  -3   1  429.26   26.50
  -8   3   1  357.36   23.60
   8   3  -1  432.56   20.70
   8   3  -1  378.36   22.60
  -8   3   1  394.76   24.30
   7  -3  -1  874.01   40.30
  -7  -3   1  911.41   44.00
  -7  -3   1  881.31   42.00
  -7  -3   1  814.32   45.40
  -7   3   1  907.21   44.20
   7   3  -1  916.71   43.40
   7   3  -1  915.21   41.40
  -7   3   1  891.71   44.40
  -6  -3   1  514.35   26.70
  -6  -3   1  415.66   24.00
  -6  -3   1  442.66   22.90
  -6   3   1  450.05   24.80
   6   3  -1  412.46   22.40
  -6   3   1  435.16   24.10
   6   3  -1  480.15   24.40
  -5  -3   1    5.80    3.10
  -5  -3   1    0.80    3.20
  -5  -3   1   -0.60    4.10
  -5   3   1    8.60    3.10
  -5   3   1    8.90    3.70
  -5   3   1    6.10    4.00
   5   3  -1    2.40    3.30
   5   3  -1    7.30    3.00
  -4  -3   1   68.09    7.00
  -4  -3   1   66.39    8.10
   4   3  -1   40.40    6.40
  -4   3   1   58.49    6.50
  -4   3   1   45.50    6.40
  -4   3   1   54.39    6.10
  -4   3   1   51.59    6.60
   4   3  -1   42.30    5.60
  -3  -3   1  523.95   25.50
  -3   3   1  460.35   23.30
   3   3  -1  473.95   23.80
  -3   3   1  473.95   23.60
  -3   3   1  462.85   24.20
  -3   3   1  463.85   23.70
   3   3  -1  453.65   24.20
  -2  -3   1 1108.29   46.60
  -2   3   1  956.40   44.70
   2   3  -1  976.40   45.50
  -2   3   1  963.40   45.70
   2   3  -1  979.80   45.90
  -2   3   1  980.70   45.50
  -2   3   1  956.10   44.90
   1  -3  -1 1038.60   50.79
   1  -3  -1 1049.89   50.29
  -1  -3   1 1088.39   51.39
  -1   3   1 1145.19   51.49
   1   3  -1 1155.08   51.39
   1   3  -1 1199.08   51.79
  -1   3   1 1177.98   50.19
  -1   3   1 1167.98   51.69
   0  -3   1 1896.51   88.99
   0  -3  -1 1913.21   88.29
   0  -3  -1 1902.91   88.89
   0   3  -1 2071.59   89.39
   0   3  -1 2108.79   89.39
   0   3   1 2116.69   89.39
   0   3   1 2075.29   89.39
   0   3  -1 2093.59   89.29
   1  -3   1 3936.21  170.78
  -1  -3  -1 3924.91  170.58
  -1  -3  -1 3911.41  170.28
   1   3   1 3845.42  170.58
  -1   3  -1 3974.70  170.38
  -1   3  -1 4009.30  170.58
  -1   3  -1 4088.39  170.78
   1   3   1 3815.02  170.58
  -1   3  -1 3967.30  170.68
  -2  -3  -1  510.85   24.40
  -2  -3  -1  579.64   25.20
   2   3   1  475.55   24.20
  -2   3  -1  456.05   23.90
   2   3   1  424.56   23.60
  -2   3  -1  446.86   24.00
  -2   3  -1  486.95   24.30
  -2   3  -1  457.25   23.80
  -3  -3  -1   15.60    5.00
  -3  -3  -1   19.00    3.60
  -3  -3  -1   14.20    4.00
  -3   3  -1   26.50    5.20
   3   3   1   18.10    4.20
  -3   3  -1   11.10    4.20
  -3   3  -1   18.50    4.20
  -3   3  -1   15.90    4.00
   3   3   1   16.20    3.80
  -4  -3  -1  105.99    9.90
  -4  -3  -1  106.89    8.70
  -4  -3  -1   85.99    7.90
  -4   3  -1  107.79    9.40
   4   3   1  110.39    8.70
  -4   3  -1  102.69    9.40
  -4   3  -1  106.99    8.40
  -4   3  -1  107.39    8.10
   4   3   1  104.49    8.20
  -5  -3  -1  518.55   27.10
  -5  -3  -1  591.34   29.70
  -5  -3  -1  549.54   27.40
  -5   3  -1  484.85   26.60
  -5   3  -1  520.45   28.50
   5   3   1  597.54   27.70
  -5   3  -1  512.65   28.30
  -5   3  -1  539.75   26.50
   5   3   1  543.85   26.70
  -6  -3  -1  506.35   28.30
  -6  -3  -1  513.05   26.80
  -6  -3  -1  484.15   28.80
  -6  -3  -1  494.35   26.30
  -6   3  -1  501.75   28.40
  -6   3  -1  555.54   25.50
   6   3   1  515.25   26.40
  -6   3  -1  519.15   28.30
  -7  -3  -1  590.74   31.80
  -7  -3  -1  586.94   32.70
  -7  -3  -1  612.74   35.20
  -7  -3  -1  587.44   34.00
   7   3   1  704.93   32.50
  -7   3  -1  663.73   35.00
  -7   3  -1  664.63   34.60
  -7   3  -1  692.33   30.80
  -8  -3  -1 1012.30   52.49
  -8  -3  -1 1162.58   54.89
  -8  -3  -1 1017.30   50.99
  -8  -3  -1 1059.39   49.60
  -8   3  -1  970.60   52.59
   8   3   1 1046.80   49.50
  -8   3  -1 1026.60   47.30
  -8   3  -1 1059.19   52.59
  -9  -3  -1  571.04   29.20
  -9  -3  -1  492.85   30.10
  -9  -3  -1  556.24   32.60
  -9  -3  -1  565.04   33.90
  -9   3  -1  552.74   33.00
  -9   3  -1  528.05   32.00
   9   3   1  517.35   28.30
 -10  -3  -1  140.49   17.70
 -10  -3  -1  160.28   14.40
 -10  -3  -1  123.09   15.70
 -10   3  -1  137.39   16.70
  10   3   1  130.19   11.70
 -10   3  -1  122.29   16.20
 -11  -3  -1   36.30   10.50
 -11  -3  -1   44.10    9.90
 -11  -3  -1   40.60   11.30
 -11   3  -1   36.10   10.90
 -11   3  -1   68.49   13.10
 -12  -3  -1    6.40    7.80
 -12  -3  -1   13.90    8.40
 -12  -3  -1    9.40    9.10
 -12   3  -1   17.90    9.10
 -12   3  -1   12.80    9.10
 -13  -3  -1    9.70    9.40
 -13  -3  -1    0.30    7.70
 -13  -3  -1    8.40    8.40
 -13   3  -1    8.20    8.70
 -13   3  -1   12.90   10.20
 -14  -3  -1   88.79   15.50
 -14  -3  -1   66.29   15.70
 -14  -3  -1  109.09   19.60
 -14   3  -1   88.19   16.50
 -14   3  -1   67.09   15.40
 -14  -4   1   71.89   14.10
 -14  -4   1   47.10   14.30
 -14  -4   1   84.09   16.60
 -14   4   1   98.09   17.80
 -14   4   1   56.39   14.40
 -13  -4   1   76.59   15.00
 -13  -4   1   64.59   16.00
 -13  -4   1   92.09   14.30
 -13   4   1   79.69   15.40
 -13   4   1   67.49   14.10
 -12  -4   1  157.08   18.00
 -12  -4   1  135.59   18.30
 -12  -4   1  149.09   20.30
 -12   4   1   89.19   15.20
 -12   4   1  119.19   16.70
 -11  -4   1  417.86   30.50
 -11  -4   1  349.17   27.30
 -11  -4   1  358.76   25.90
 -11   4   1  370.16   26.70
  11   4  -1  410.06   24.60
 -11   4   1  407.66   28.20
 -10  -4   1  119.49   15.90
 -10  -4   1   61.99   11.10
 -10  -4   1   68.69   13.10
 -10   4   1   94.19   13.30
 -10   4   1   78.29   13.10
  10   4  -1  101.49   12.10
  -9  -4   1   39.80    7.30
  -9  -4   1   61.69   12.30
  -9  -4   1   48.40   10.20
  -9  -4   1   47.80    8.90
  -9   4   1   41.00    8.70
   9   4  -1   42.70    8.10
  -9   4   1   36.20    9.50
   8  -4  -1   80.29    7.80
  -8  -4   1  118.59   15.00
  -8  -4   1   79.49   10.80
  -8  -4   1   95.29   10.10
   8   4  -1   82.39    8.80
  -8   4   1   88.89   12.20
  -8   4   1   80.39   11.00
   8   4  -1   91.89   11.20
   7  -4  -1  390.06   21.20
  -7  -4   1  389.86   22.60
  -7  -4   1  419.16   26.40
  -7  -4   1  413.66   23.90
  -7   4   1  419.76   24.80
  -7   4   1  446.16   24.40
   7   4  -1  407.76   22.40
   7   4  -1  417.36   24.10
  -6  -4   1  191.78   13.50
   6  -4  -1  194.28   12.50
  -6  -4   1  209.28   16.10
  -6  -4   1  218.28   14.20
  -6   4   1  202.28   13.30
   6   4  -1  192.28   13.10
  -6   4   1  200.18   14.10
  -6   4   1  181.28   14.40
   6   4  -1  191.08   14.40
  -5  -4   1 1032.70   51.99
  -5  -4   1 1213.68   52.89
  -5  -4   1 1281.57   55.39
  -5   4   1 1102.19   52.09
   5   4  -1 1146.39   53.39
   5   4  -1 1051.39   51.99
  -5   4   1 1094.29   52.49
  -5   4   1 1059.09   52.89
  -5   4   1 1085.09   52.79
  -4  -4   1 1147.69   53.09
  -4  -4   1 1216.18   55.09
   4   4  -1 1093.39   52.89
   4   4  -1 1101.19   53.59
  -4   4   1 1148.09   52.99
  -4   4   1 1103.79   52.59
  -4   4   1 1148.19   53.59
  -4   4   1 1105.29   52.89
  -3  -4   1  952.50   45.50
  -3  -4   1 1005.00   46.90
   3   4  -1  950.80   45.50
  -3   4   1  906.71   45.30
   3   4  -1  962.90   46.10
  -3   4   1  929.81   45.90
  -3   4   1  982.00   45.00
  -3   4   1  976.50   45.10
   2  -4  -1  386.56   21.40
   2  -4  -1  363.46   21.60
  -2  -4   1  400.06   22.90
  -2   4   1  438.76   22.10
   2   4  -1  448.46   22.90
  -2   4   1  440.46   22.80
   2   4  -1  445.16   23.10
  -2   4   1  420.56   22.90
  -2   4   1  428.56   21.60
   1  -4  -1  454.35   23.80
   1  -4  -1  512.25   25.00
  -1  -4   1  504.55   25.40
  -1   4   1  470.45   25.30
   1   4  -1  483.75   25.10
  -1   4   1  445.16   24.80
   1   4  -1  460.55   25.10
   0  -4   1 1580.24   73.19
   0  -4  -1 1644.44   72.59
   0  -4  -1 1568.84   73.29
   0   4  -1 1638.04   73.69
   0   4  -1 1602.24   73.59
   0   4   1 1652.73   73.69
   0   4   1 1658.93   73.79
   1  -4   1  533.45   26.80
  -1  -4  -1  562.24   27.00
  -1  -4  -1  511.25   26.30
  -1   4  -1  511.75   26.50
  -1   4  -1  489.65   26.40
   1   4   1  506.75   26.60
  -1   4  -1  485.25   26.30
   1   4   1  497.95   26.60
   2  -4   1 1005.30   49.70
  -2  -4  -1 1036.50   49.50
  -2  -4  -1 1109.79   49.80
   2   4   1 1003.30   49.50
  -2   4  -1 1041.60   49.50
  -2   4  -1 1066.39   49.50
  -2   4  -1 1055.69   49.50
   2   4   1 1079.59   49.70
  -2   4  -1 1066.39   49.70
  -3  -4  -1  865.91   44.20
  -3  -4  -1  954.60   44.30
  -3   4  -1  913.41   43.90
  -3   4  -1  923.61   43.90
  -3   4  -1  921.51   44.40
  -3   4  -1  925.61   44.30
   3   4   1  949.80   44.40
   3   4   1  899.71   43.80
  -4  -4  -1  859.41   40.50
  -4  -4  -1  782.72   39.20
  -4  -4  -1  790.02   37.90
  -4   4  -1  812.82   39.10
  -4   4  -1  777.12   39.70
   4   4   1  834.42   39.10
  -4   4  -1  789.52   39.80
  -4   4  -1  789.42   38.90
   4   4   1  776.12   39.30
  -5  -4  -1  804.22   39.80
  -5  -4  -1  691.73   38.30
  -5  -4  -1  859.31   41.70
  -5   4  -1  803.72   40.70
   5   4   1  733.73   39.40
   5   4   1  871.71   39.50
  -5   4  -1  850.71   39.70
  -5   4  -1  840.22   39.30
  -5   4  -1  814.72   40.70
  -6  -4  -1  753.82   34.50
  -6  -4  -1  663.63   36.70
  -6  -4  -1  696.13   34.50
  -6   4  -1  629.44   35.50
   6   4   1  661.43   34.30
  -6   4  -1  626.04   33.80
  -6   4  -1  659.03   35.60
  -6   4  -1  682.53   33.50
  -7  -4  -1   91.29   10.30
  -7  -4  -1   84.69    9.90
  -7  -4  -1  101.39   12.50
  -7  -4  -1   88.39   12.80
  -7   4  -1   72.89    8.50
   7   4   1   81.19    9.90
  -7   4  -1  102.89   12.80
  -7   4  -1   84.39   11.80
  -8  -4  -1    3.80    4.60
  -8  -4  -1    9.60    6.70
  -8  -4  -1    4.70    6.00
  -8  -4  -1    1.90    4.80
  -8   4  -1    3.90    5.40
  -8   4  -1    5.40    5.80
  -8   4  -1    3.60    3.90
   8   4   1   -0.30    4.00
  -9  -4  -1  180.78   19.00
  -9  -4  -1  105.59   16.10
  -9  -4  -1  166.48   14.60
  -9  -4  -1  144.89   13.40
  -9   4  -1  158.78   17.80
  -9   4  -1  151.58   17.80
   9   4   1  178.38   13.60
 -10  -4  -1  131.19   17.60
 -10  -4  -1  138.39   17.00
 -10  -4  -1  131.69   14.80
 -10  -4  -1  122.99   16.20
 -10   4  -1  127.09   16.90
 -10   4  -1  131.99   17.10
  10   4   1  109.59   12.20
 -11  -4  -1  112.89   14.90
 -11  -4  -1  144.79   18.60
 -11  -4  -1  121.89   17.60
 -11   4  -1  110.69   17.10
 -11   4  -1  120.19   17.60
 -12  -4  -1  180.38   22.60
 -12  -4  -1  198.88   23.10
 -12  -4  -1  204.68   18.80
 -12   4  -1  167.88   21.30
 -12   4  -1  208.38   23.30
 -13  -4  -1  185.08   20.40
 -13  -4  -1  161.78   21.50
 -13  -4  -1  106.49   18.90
 -13   4  -1  110.79   18.70
 -13   4  -1  159.68   21.30
 -14  -4  -1   51.79   14.50
 -14  -4  -1   41.40   12.10
 -14  -4  -1   52.69   14.80
 -14   4  -1   47.10   14.40
 -14   4  -1   42.20   13.20
 -14  -5   1   25.90   12.50
 -14  -5   1    8.20    8.70
 -14  -5   1   25.40   12.00
 -14   5   1    3.30   10.80
 -13  -5   1    7.90    9.70
 -13  -5   1    7.50    7.80
 -13  -5   1    1.30    7.60
 -13   5   1    5.50    9.50
 -12  -5   1   32.40   10.00
 -12  -5   1   20.30    9.80
 -12  -5   1   16.70   10.20
 -12   5   1   11.00    9.90
 -12   5   1   10.00    8.40
 -11  -5   1   58.69   11.80
 -11  -5   1   69.29   13.90
 -11  -5   1   42.40   11.80
 -11   5   1   74.59   14.20
  11   5  -1   60.79   10.60
 -11   5   1   78.59   13.40
 -10  -5   1  125.39   14.60
 -10  -5   1   93.59   11.80
 -10  -5   1   96.89   14.60
 -10  -5   1   88.59   15.00
  10   5  -1   98.99   13.00
 -10   5   1   95.29   14.60
 -10   5   1   82.89   13.10
  -9  -5   1  460.55   29.70
  -9  -5   1  395.26   25.40
  -9  -5   1  419.96   24.60
   9   5  -1  408.86   25.60
   9   5  -1  368.16   23.70
  -9   5   1  396.16   27.10
  -9   5   1  409.86   26.30
   8  -5  -1  453.55   23.70
  -8  -5   1  434.46   26.00
  -8  -5   1  383.56   28.40
  -8  -5   1  407.76   25.00
  -8   5   1  398.46   26.90
  -8   5   1  442.46   26.60
   8   5  -1  425.46   26.30
   8   5  -1  469.85   24.90
   7  -5  -1  300.27   17.50
  -7  -5   1  286.37   18.60
  -7  -5   1  283.07   21.20
  -7  -5   1  245.28   18.00
   7   5  -1  264.27   17.80
  -7   5   1  266.57   18.10
  -7   5   1  298.87   19.20
  -7   5   1  280.57   20.10
   7   5  -1  282.77   19.40
  -6  -5   1  162.98   14.10
  -6  -5   1  172.78   16.10
  -6  -5   1  203.08   14.50
   6  -5  -1  185.88   13.30
  -6   5   1  204.08   14.70
   6   5  -1  201.98   15.50
  -6   5   1  190.78   14.50
  -6   5   1  205.18   15.70
  -6   5   1  200.88   15.90
   6   5  -1  200.48   14.50
   5  -5  -1   23.00    5.30
  -5  -5   1   11.20    4.70
  -5  -5   1   19.30    5.70
  -5  -5   1   16.40    6.90
   5   5  -1   18.10    6.00
  -5   5   1   27.10    6.70
  -5   5   1   27.00    6.10
  -5   5   1   20.30    5.80
  -5   5   1   15.10    6.10
   5   5  -1   15.60    5.40
   4  -5  -1   53.09    7.40
  -4  -5   1   65.99    9.10
  -4  -5   1   47.10    9.20
   4   5  -1   45.60    7.40
  -4   5   1   71.19    8.90
  -4   5   1   49.99    7.80
   4   5  -1   44.50    8.10
  -4   5   1   37.40    7.50
  -4   5   1   51.19    7.90
   3  -5  -1  163.88   12.30
   3  -5  -1  172.68   12.10
  -3  -5   1  168.28   12.90
  -3  -5   1  159.78   13.90
  -3   5   1  156.08   11.80
   3   5  -1  149.79   12.30
  -3   5   1  132.29   11.30
   3   5  -1  151.38   12.90
  -3   5   1  141.19   12.10
  -3   5   1  155.68   13.00
   2  -5  -1  596.34   29.60
  -2  -5   1  591.94   30.90
   2  -5  -1  555.64   30.00
  -2   5   1  576.84   30.90
   2   5  -1  562.04   30.70
   2   5  -1  566.24   30.60
  -2   5   1  562.74   30.50
  -1  -5   1 1023.40   49.30
   1  -5  -1 1043.70   49.20
   1  -5  -1 1043.20   48.20
  -1   5   1  986.50   49.50
   1   5  -1 1047.40   49.60
   1   5  -1 1004.20   49.50
  -1   5   1  962.80   49.10
   0  -5  -1 2285.37   99.79
   0  -5   1 2142.59   99.19
   0  -5  -1 2039.30   98.09
   0   5  -1 2296.67   99.99
   0   5  -1 2230.38   99.79
   0   5   1 2280.27  100.29
   0   5   1 2174.88   99.69
  -1  -5  -1  390.76   24.60
  -1  -5  -1  448.06   25.00
   1  -5   1  430.86   25.00
  -1   5  -1  505.65   26.10
   1   5   1  470.55   25.60
   1   5   1  515.05   26.30
  -1   5  -1  448.06   25.40
  -2  -5  -1  124.39   12.30
  -2  -5  -1   95.09   11.00
   2  -5   1   86.99   10.60
  -2   5  -1   97.99   10.40
  -2   5  -1  130.29   11.20
  -2   5  -1  102.99   11.00
   2   5   1  100.79   10.80
  -2   5  -1  118.69   10.70
   2   5   1  132.89   11.30
  -3  -5  -1   14.20    5.10
   3  -5   1   15.80    5.70
  -3  -5  -1   14.50    5.90
  -3   5  -1   15.90    5.80
   3   5   1   17.50    5.60
   3   5   1   24.70    5.70
  -3   5  -1   12.70    5.40
  -3   5  -1   26.10    6.30
  -3   5  -1   23.60    5.80
  -4  -5  -1   77.19   10.40
  -4  -5  -1   62.39    7.70
  -4  -5  -1   73.99    9.70
  -4   5  -1   65.39    9.10
  -4   5  -1   67.49    9.70
   4   5   1   77.69    9.40
   4   5   1   70.39    9.60
  -4   5  -1   77.09    9.30
  -4   5  -1   77.49   10.30
  -5  -5  -1   99.69   11.50
  -5  -5  -1   99.39    9.40
  -5  -5  -1  120.49   13.60
  -5   5  -1  102.29   12.10
  -5   5  -1   93.99   10.90
  -5   5  -1  100.69   10.80
   5   5   1  112.89   12.10
  -5   5  -1   93.39   11.60
   5   5   1   96.39   10.60
  -6  -5  -1  540.95   29.60
  -6  -5  -1  590.94   32.00
  -6  -5  -1  451.05   27.50
  -6   5  -1  493.75   30.20
  -6   5  -1  544.85   30.60
  -6   5  -1  536.35   29.30
  -6   5  -1  541.35   28.80
   6   5   1  524.85   29.60
   6   5   1  515.45   28.50
  -7  -5  -1  954.90   50.79
  -7  -5  -1 1027.50   50.39
  -7  -5  -1 1049.70   54.29
   7   5   1 1016.60   51.39
  -7   5  -1 1068.89   53.29
  -7   5  -1 1094.49   53.29
  -7   5  -1 1033.70   50.09
  -8  -5  -1  392.26   27.10
  -8  -5  -1  449.36   29.40
  -8  -5  -1  364.36   24.60
  -8  -5  -1  405.66   24.90
  -8   5  -1  454.55   24.30
  -8   5  -1  419.26   28.00
  -8   5  -1  456.15   28.10
   8   5   1  403.66   25.30
  -9  -5  -1  131.49   16.90
  -9  -5  -1  111.19   15.50
  -9  -5  -1  146.49   15.20
  -9  -5  -1  117.59   13.40
  -9   5  -1  100.09   14.90
   9   5   1  134.09   14.40
  -9   5  -1   95.59   14.80
 -10  -5  -1   66.39   14.00
 -10  -5  -1   67.29   11.00
 -10  -5  -1   72.19   11.70
 -10  -5  -1   46.40   12.20
 -10   5  -1   84.69   14.20
 -10   5  -1   85.99   14.70
  10   5   1   68.09   10.90
 -11  -5  -1   22.70    8.40
 -11  -5  -1   28.60   10.90
 -11  -5  -1   18.70    9.90
 -11   5  -1   20.60   10.10
 -11   5  -1   39.10   11.60
 -12  -5  -1   12.10    9.60
 -12  -5  -1   13.20    8.00
 -12  -5  -1   13.60    9.70
 -12   5  -1   12.40    9.70
 -12   5  -1   16.40   10.90
 -13  -5  -1   32.10   11.10
 -13  -5  -1   14.40   10.50
 -13  -5  -1   32.40   12.70
 -13   5  -1   28.60   12.30
 -13   5  -1   23.80   11.70
 -13  -6   1   59.79   15.70
 -13  -6   1   47.70   11.80
 -13  -6   1   34.60   13.20
 -13   6   1   45.10   14.40
 -12  -6   1  106.09   16.00
 -12  -6   1  115.89   18.30
 -12  -6   1  125.09   19.80
 -12   6   1   82.99   16.40
 -11  -6   1  121.29   17.80
 -11  -6   1  158.08   21.40
 -11  -6   1  119.99   16.40
  11   6  -1  131.99   16.30
 -11   6   1  122.69   16.90
 -11   6   1  115.89   18.40
 -10  -6   1  146.29   15.60
 -10  -6   1  127.59   19.40
 -10  -6   1  134.89   16.20
 -10  -6   1  175.08   20.80
  10   6  -1  181.78   18.90
 -10   6   1  149.99   19.20
 -10   6   1  166.88   18.40
  -9  -6   1   25.60   10.30
  -9  -6   1   33.70    8.60
  -9  -6   1   30.90    8.60
   9   6  -1   35.40    8.30
  -9   6   1   47.00   11.40
  -9   6   1   38.00    9.50
   9   6  -1   40.50    9.80
  -8  -6   1    4.70    6.10
  -8  -6   1   11.00    8.10
  -8  -6   1   11.90    6.00
   8  -6  -1   14.40    7.10
  -8   6   1   16.90    7.60
   8   6  -1   10.30    5.60
  -8   6   1   14.00    7.90
   8   6  -1    9.60    6.10
   7  -6  -1  116.79   12.10
  -7  -6   1   96.49   14.70
  -7  -6   1  113.19   13.00
  -7  -6   1  100.19   12.80
  -7   6   1  121.29   14.80
   7   6  -1  101.29   12.30
   7   6  -1  105.39   13.80
  -7   6   1  139.49   13.90
  -7   6   1  119.09   13.80
   6  -6  -1  379.26   22.50
  -6  -6   1  370.26   22.20
  -6  -6   1  370.06   25.10
  -6  -6   1  344.37   23.30
  -6   6   1  373.66   24.90
  -6   6   1  359.56   23.30
   6   6  -1  345.97   24.10
   6   6  -1  381.86   23.60
  -6   6   1  375.86   24.10
  -6   6   1  374.26   23.30
  -5  -6   1  326.97   22.30
  -5  -6   1  365.26   24.10
   5  -6  -1  337.27   21.40
   5  -6  -1  337.37   22.20
   5   6  -1  329.67   22.10
  -5   6   1  363.56   22.70
  -5   6   1  345.57   21.80
   5   6  -1  338.47   23.00
  -5   6   1  375.16   22.70
  -5   6   1  372.66   23.90
  -4  -6   1  558.94   32.00
   4  -6  -1  513.15   30.70
  -4  -6   1  588.44   33.60
   4  -6  -1  541.75   30.90
   4   6  -1  619.34   33.10
  -4   6   1  565.14   32.60
  -4   6   1  598.54   31.30
  -4   6   1  573.44   32.00
   4   6  -1  577.74   32.10
  -4   6   1  589.04   31.20
   3  -6  -1  824.72   42.80
  -3  -6   1  920.21   44.80
  -3  -6   1  768.72   43.00
   3   6  -1  854.61   44.10
  -3   6   1  861.11   44.10
   3   6  -1  853.31   43.50
  -3   6   1  813.02   43.30
   2  -6  -1  519.65   28.50
  -2  -6   1  537.15   30.70
   2  -6  -1  531.55   29.80
  -2  -6   1  500.85   29.60
  -2   6   1  517.85   30.30
  -2   6   1  543.65   30.40
   2   6  -1  539.05   30.40
   2   6  -1  544.85   30.30
   1  -6  -1   34.40    7.60
  -1  -6   1   28.70    7.20
   1  -6  -1   40.80    7.30
  -1   6   1   38.10    7.70
   1   6  -1   33.50    7.50
   1   6  -1   38.70    7.90
  -1   6   1   41.50    8.10
   0  -6  -1   23.20    6.50
   0  -6  -1   19.20    5.80
   0  -6   1   20.00    6.60
   0   6  -1   16.10    6.00
   0   6   1   28.50    6.90
   0   6   1   16.00    6.10
   0   6  -1   31.80    7.30
   1  -6   1  349.67   21.70
  -1  -6  -1  383.46   22.60
  -1  -6  -1  357.16   22.10
  -1   6  -1  349.67   22.50
   1   6   1  328.37   22.40
   1   6   1  302.27   21.40
  -1   6  -1  352.86   22.40
  -2  -6  -1  677.43   38.50
   2  -6   1  769.52   39.20
  -2  -6  -1  730.63   38.70
  -2   6  -1  759.52   39.20
   2   6   1  774.82   39.30
   2   6   1  740.83   39.20
  -2   6  -1  713.53   39.00
  -3  -6  -1  820.92   43.90
   3  -6   1  811.22   43.80
  -3  -6  -1  792.42   43.40
  -3   6  -1  923.91   44.50
  -3   6  -1  876.31   44.30
  -3   6  -1  893.11   44.10
   3   6   1  857.91   43.90
   3   6   1  853.61   44.40
  -4  -6  -1  453.75   26.70
  -4  -6  -1  502.85   29.90
  -4  -6  -1  559.54   30.70
   4  -6   1  515.85   30.30
  -4   6  -1  502.15   29.90
  -4   6  -1  530.75   30.10
   4   6   1  567.54   30.90
  -4   6  -1  563.14   30.40
  -4   6  -1  497.05   29.80
   4   6   1  526.55   29.80
  -5  -6  -1  445.96   29.40
  -5  -6  -1  534.25   27.20
  -5  -6  -1  525.85   29.80
  -5   6  -1  500.05   29.70
  -5   6  -1  515.05   29.40
   5   6   1  489.75   29.10
  -5   6  -1  533.75   30.40
   5   6   1  485.65   29.60
  -5   6  -1  507.55   30.00
  -6  -6  -1  110.39   14.90
  -6  -6  -1  104.39   12.90
  -6  -6  -1   94.69   10.90
   6   6   1   77.79   11.00
  -6   6  -1  105.09   13.90
  -6   6  -1  104.89   12.00
  -6   6  -1   86.59   13.00
  -6   6  -1  106.79   13.10
   6   6   1  102.69   13.50
  -7  -6  -1   97.69   13.10
  -7  -6  -1  119.69   12.90
  -7  -6  -1  138.29   17.30
  -7   6  -1  105.29   13.40
   7   6   1  108.79   13.70
  -7   6  -1  119.09   15.10
  -7   6  -1  102.69   12.10
  -7   6  -1  102.59   15.10
  -8  -6  -1    2.80    4.80
  -8  -6  -1    2.20    7.20
  -8  -6  -1   -3.90    5.00
   8   6   1    4.20    5.10
  -8   6  -1   -1.80    6.50
  -8   6  -1    6.40    5.80
  -8   6  -1   12.60    8.80
  -9  -6  -1  104.79   16.20
  -9  -6  -1   57.29   12.80
  -9  -6  -1   62.69   11.30
  -9  -6  -1   79.29   11.70
  -9   6  -1   66.79   13.70
   9   6   1   88.59   12.50
  -9   6  -1   93.49   14.70
 -10  -6  -1  137.69   19.30
 -10  -6  -1  164.88   21.00
 -10  -6  -1  165.88   17.70
 -10  -6  -1  185.98   16.60
  10   6   1  135.09   16.10
 -10   6  -1  156.58   19.70
 -10   6  -1  165.78   21.00
 -11  -6  -1  117.69   15.60
 -11  -6  -1   95.29   17.60
 -11   6  -1  103.49   17.00
 -11   6  -1   86.99   16.70
 -12  -6  -1   64.59   15.50
 -12  -6  -1   73.09   16.10
 -12   6  -1   80.79   16.20
 -12   6  -1   53.89   14.80
 -12  -7   1   -2.70    9.90
 -12   7   1    7.20   10.60
 -11  -7   1   50.99   14.20
 -11  -7   1   51.49   11.70
 -11  -7   1   32.90   12.30
  11   7  -1   61.39   12.30
 -11   7   1   52.09   13.90
 -10  -7   1  118.69   15.70
 -10  -7   1  138.99   20.00
 -10  -7   1  105.79   17.30
 -10  -7   1  140.29   16.70
  10   7  -1  124.79   16.80
 -10   7   1  109.09   17.70
  -9  -7   1  108.39   15.10
  -9  -7   1  155.88   20.30
  -9  -7   1  115.39   15.30
  -9   7   1  123.69   17.40
   9   7  -1  135.29   16.90
  -9   7   1  121.39   16.40
  -8  -7   1  324.37   20.70
  -8  -7   1  270.27   21.20
  -8  -7   1  239.68   22.90
   8   7  -1  262.07   21.60
   8   7  -1  238.68   19.50
  -8   7   1  241.48   22.20
  -8   7   1  237.38   20.40
   7  -7  -1  195.48   16.10
  -7  -7   1  160.48   15.10
   7  -7  -1  204.18   18.10
  -7  -7   1  177.68   17.30
  -7  -7   1  197.98   19.80
  -7   7   1  177.78   16.90
   7   7  -1  193.68   18.20
  -7   7   1  204.28   18.40
   7   7  -1  191.88   16.80
  -6  -7   1   62.29   11.10
   6  -7  -1   70.09   10.30
  -6  -7   1   69.69   12.60
  -6  -7   1   75.79   10.60
   6  -7  -1   54.99   10.20
  -6   7   1   43.00   10.30
  -6   7   1   47.00   10.30
  -6   7   1   65.89   11.20
  -6   7   1   50.89   10.20
   6   7  -1   72.19   11.40
   6   7  -1   67.39   11.80
   5  -7  -1   50.69    9.50
  -5  -7   1   43.50   10.40
   5  -7  -1   60.39    9.90
  -5  -7   1   47.00    9.90
  -5   7   1   56.79   11.30
  -5   7   1   30.00    8.90
  -5   7   1   68.19   11.20
   5   7  -1   51.79   10.10
   5   7  -1   48.90   10.30
   4  -7  -1   16.00    6.30
   4  -7  -1    9.60    5.90
  -4  -7   1   16.70    8.30
  -4  -7   1    6.20    6.10
   4   7  -1    6.70    6.00
   4   7  -1    4.30    5.90
  -4   7   1    7.40    6.20
  -4   7   1    9.80    6.90
  -3  -7   1  183.88   18.60
   3  -7  -1  147.89   15.60
  -3  -7   1  159.38   16.80
   3  -7  -1  148.49   13.80
  -3   7   1  140.69   16.10
  -3   7   1  141.49   15.60
   3   7  -1  150.28   16.00
   3   7  -1  165.78   17.50
   2  -7  -1  262.37   19.10
  -2  -7   1  287.97   21.60
  -2  -7   1  285.17   20.90
   2  -7  -1  263.47   19.90
  -2   7   1  277.37   21.10
  -2   7   1  267.17   20.50
   2   7  -1  282.27   21.00
   2   7  -1  291.37   21.10
  -1  -7   1  689.53   39.50
   1  -7  -1  770.22   38.80
  -1  -7   1  738.33   40.10
   1  -7  -1  758.62   40.10
   1   7  -1  668.93   39.70
  -1   7   1  734.83   40.30
  -1   7   1  705.03   40.30
   1   7  -1  763.12   40.70
   0  -7   1  529.35   31.20
   0  -7  -1  540.35   31.80
   0  -7   1  560.94   31.70
   0  -7  -1  518.55   30.50
   0   7   1  550.44   32.10
   0   7  -1  522.85   32.00
   0   7   1  514.85   31.80
   0   7  -1  530.25   31.70
  -1  -7  -1  408.86   27.30
   1  -7   1  423.86   27.30
   1  -7   1  434.86   27.40
  -1  -7  -1  481.95   27.80
  -1   7  -1  451.95   28.10
   1   7   1  452.55   28.10
   1   7   1  424.26   28.00
  -1   7  -1  463.25   28.40
   2  -7   1  150.38   14.20
  -2  -7  -1  144.59   14.50
  -2  -7  -1  128.89   15.10
   2   7   1  157.98   16.30
  -2   7  -1  146.39   16.00
   2   7   1  151.78   16.70
  -2   7  -1  148.89   16.20
   3  -7   1   17.20    6.80
  -3  -7  -1   10.00    6.30
  -3  -7  -1   13.80    7.10
  -3   7  -1   15.90    6.90
  -3   7  -1   21.50    7.60
   3   7   1   11.50    6.30
   3   7   1   20.60    7.70
   4  -7   1   61.29   10.50
  -4  -7  -1   60.39   10.70
  -4  -7  -1   41.20    7.40
  -4  -7  -1   61.79   10.90
   4   7   1   55.69   10.30
  -4   7  -1   59.39   10.40
  -4   7  -1   58.39   10.70
  -4   7  -1   63.29   11.00
   4   7   1   62.29   10.80
  -5  -7  -1  121.09   15.60
  -5  -7  -1  116.39   12.40
  -5  -7  -1  122.89   15.10
   5  -7   1  112.89   14.20
  -5   7  -1  135.69   15.60
  -5   7  -1  131.99   15.10
  -5   7  -1  141.19   16.10
   5   7   1  117.79   15.50
   5   7   1  138.29   15.40
  -5   7  -1  112.99   14.70
  -6  -7  -1  279.37   22.90
  -6  -7  -1  241.98   18.40
  -6  -7  -1  248.68   21.30
   6  -7   1  265.47   22.00
  -6   7  -1  293.87   22.30
  -6   7  -1  295.17   23.00
   6   7   1  308.07   22.50
  -6   7  -1  346.87   22.30
  -6   7  -1  313.97   23.00
  -7  -7  -1  464.75   37.60
  -7  -7  -1  515.85   35.00
   7  -7   1  553.04   31.00
  -7  -7  -1  563.24   33.70
   7   7   1  516.85   33.00
  -7   7  -1  515.65   34.20
  -7   7  -1  588.44   34.50
  -7   7  -1  556.84   34.00
  -7   7  -1  564.54   32.50
  -8  -7  -1  225.78   23.80
  -8  -7  -1  206.68   19.00
   8   7   1  201.08   18.50
  -8   7  -1  189.28   17.90
  -8   7  -1  191.78   21.70
  -8   7  -1  207.38   21.90
  -9  -7  -1   59.89   12.10
  -9  -7  -1   87.89   16.20
  -9  -7  -1   79.19   15.10
   9   7   1   88.09   13.40
  -9   7  -1   76.09   15.10
  -9   7  -1   78.79   14.50
 -10  -7  -1   57.29   13.90
 -10  -7  -1   53.79   13.60
 -10  -7  -1   49.99   12.10
 -10   7  -1   55.79   13.60
 -10   7  -1   72.59   15.80
  10   7   1   63.99   12.30
 -11  -7  -1   11.90   10.00
 -11  -7  -1   13.00    9.90
 -11   7  -1   17.40   11.90
 -11   7  -1    7.80   10.60
 -10  -8   1   67.39   15.30
 -10  -8   1   54.39   13.20
 -10   8   1   50.69   14.50
  10   8  -1   62.79   13.30
  -9  -8   1   12.40    8.60
  -9  -8   1   18.40   10.20
  -9   8   1   -3.10    8.80
   9   8  -1   16.40    9.10
  -8  -8   1   32.00   10.60
  -8  -8   1   30.30   11.90
   8   8  -1   32.80   10.50
   8   8  -1   29.30    9.20
  -8   8   1   28.40   10.00
  -8   8   1   23.50   10.30
  -7  -8   1  122.79   17.80
   7  -8  -1   97.19   13.20
  -7  -8   1  148.19   22.60
  -7  -8   1  110.99   15.90
   7   8  -1  110.39   16.50
   7   8  -1  125.59   16.50
  -7   8   1  108.89   15.90
  -6  -8   1  162.48   18.80
   6  -8  -1  136.09   15.70
  -6  -8   1  153.98   16.00
  -6  -8   1  177.28   20.70
   6   8  -1  140.89   17.20
  -6   8   1  176.88   20.30
   6   8  -1  159.78   19.20
  -5  -8   1  152.58   15.70
   5  -8  -1  163.68   17.40
  -5  -8   1  199.78   19.70
  -5  -8   1  193.78   20.80
   5  -8  -1  169.98   16.40
   5   8  -1  190.68   19.60
   5   8  -1  185.68   20.70
  -5   8   1  159.58   18.10
  -5   8   1  129.09   17.50
   4  -8  -1  312.27   22.40
  -4  -8   1  292.97   24.60
   4  -8  -1  290.17   23.10
  -4  -8   1  303.07   24.10
  -4   8   1  370.86   26.30
   4   8  -1  330.87   24.60
   4   8  -1  342.07   25.10
  -4   8   1  358.86   25.30
   3  -8  -1  324.77   22.10
   3  -8  -1  316.27   23.40
  -3  -8   1  303.87   23.30
  -3  -8   1  304.77   23.70
  -3   8   1  272.77   23.50
   3   8  -1  306.97   23.40
   3   8  -1  300.87   23.50
  -3   8   1  257.57   22.70
  -2  -8   1  120.79   16.20
  -2  -8   1  120.79   16.00
   2  -8  -1   90.59   12.20
   2  -8  -1   66.99   12.10
  -2   8   1   65.89   12.40
   2   8  -1   93.49   13.90
   2   8  -1   80.29   13.30
  -2   8   1   68.29   12.60
   1  -8  -1   65.29   11.70
  -1  -8   1   70.29   12.40
   1  -8  -1   27.60    8.20
  -1  -8   1   65.49   11.70
  -1   8   1   66.39   12.20
  -1   8   1   56.99   11.20
   1   8  -1   75.79   12.50
   1   8  -1   68.49   12.70
   0  -8  -1  155.28   16.80
   0  -8  -1  154.38   17.30
   0  -8   1  142.29   16.30
   0  -8   1  154.28   17.20
   0   8  -1  129.99   16.60
   0   8  -1  138.19   17.00
   0   8   1  144.19   17.20
   0   8   1  139.69   16.90
   1  -8   1   53.09   10.60
  -1  -8  -1   51.19   10.80
   1  -8   1   22.50    8.70
  -1  -8  -1   45.90   10.30
   1   8   1   43.10   10.00
  -1   8  -1   43.10   10.80
  -1   8  -1   60.09   11.60
   1   8   1   54.59   11.40
  -2  -8  -1  324.37   24.50
   2  -8   1  298.87   23.60
  -2  -8  -1  332.47   24.50
   2  -8   1  340.47   24.20
  -2   8  -1  355.36   25.40
   2   8   1  347.17   25.10
  -2   8  -1  337.97   25.30
   2   8   1  328.87   25.00
   3  -8   1  424.16   29.10
   3  -8   1  431.16   29.20
  -3  -8  -1  469.05   29.90
  -3  -8  -1  509.35   31.20
  -3   8  -1  497.55   31.20
   3   8   1  438.66   30.40
   3   8   1  450.95   30.10
  -3   8  -1  462.65   30.90
  -4  -8  -1  488.65   31.80
  -4  -8  -1  487.15   32.20
   4  -8   1  477.35   31.20
   4  -8   1  479.05   30.80
  -4   8  -1  533.55   32.40
   4   8   1  501.55   32.70
  -4   8  -1  492.95   32.60
   4   8   1  497.55   31.90
   5  -8   1  159.38   16.90
  -5  -8  -1  178.88   20.00
   5  -8   1  187.38   18.00
  -5  -8  -1  188.28   20.10
   5   8   1  156.18   18.10
   5   8   1  156.78   19.40
  -5   8  -1  154.58   18.80
  -5   8  -1  162.88   18.20
   6  -8   1   32.60    8.70
  -6  -8  -1   39.20   11.00
  -6  -8  -1   29.90   10.10
   6  -8   1   30.60    9.30
  -6   8  -1   24.80    9.90
   6   8   1   37.50   10.20
  -6   8  -1   19.20    8.40
  -6   8  -1    8.00    9.10
   7  -8   1    5.60    6.10
  -7  -8  -1    0.40    7.60
  -7  -8  -1    7.70    8.70
   7  -8   1    8.30    7.50
  -7   8  -1    2.90    8.60
  -7   8  -1    6.00    8.50
  -7   8  -1   -1.50    6.60
   7   8   1    3.10    7.00
  -7   8  -1    6.20    8.90
  -8  -8  -1    1.00    7.80
   8  -8   1    7.20    7.20
  -8  -8  -1    9.60    9.00
  -8   8  -1   10.50    9.90
  -8   8  -1   -2.50    7.80
   8   8   1    5.90    7.10
   9  -8   1   55.09   12.80
  -9  -8  -1   67.09   13.80
  -9  -8  -1   40.70   12.80
  -9  -8  -1   40.70   13.30
  -9   8  -1   53.79   13.70
  -9   8  -1   35.50   13.60
   9   8   1   55.19   12.20
 -10  -8  -1   58.39   17.60
 -10  -8  -1   81.69   16.60
 -10   8  -1   59.89   16.30
 -10   8  -1   61.09   15.70
  10   8   1   83.79   15.30
  -8  -9   1   85.69   15.60
  -8  -9   1   65.09   15.60
   8   9  -1   82.99   15.60
  -7  -9   1   73.29   15.80
  -7  -9   1   83.49   15.90
   7   9  -1  113.59   16.30
   7   9  -1  102.89   16.90
   6  -9  -1  169.48   19.30
  -6  -9   1  205.78   23.40
  -6  -9   1  194.38   22.20
   6   9  -1  205.08   22.30
  -6   9   1  221.48   23.90
   6   9  -1  212.88   23.60
  -5  -9   1  110.09   17.10
  -5  -9   1   73.09   14.90
   5  -9  -1   48.00   11.70
   5   9  -1  107.39   16.60
  -5   9   1   76.79   15.50
   5   9  -1   92.19   15.30
   4  -9  -1    4.80    8.00
  -4  -9   1    5.80    7.70
  -4  -9   1    9.90    9.20
  -4   9   1    8.40    9.40
   4   9  -1    6.80    7.80
   4   9  -1   15.00    8.20
  -4   9   1   14.60    9.60
  -3  -9   1   82.09   15.30
   3  -9  -1   62.79   12.60
  -3  -9   1   65.39   13.40
   3   9  -1   57.79   12.90
   3   9  -1   57.69   12.50
  -3   9   1   78.89   14.60
  -3   9   1   50.59   12.20
  -2  -9   1  217.18   21.40
   2  -9  -1  209.78   21.80
  -2  -9   1  186.88   21.00
  -2   9   1  229.48   23.40
   2   9  -1  230.48   23.60
   2   9  -1  197.98   22.50
  -2   9   1  219.68   23.40
  -1  -9   1   94.69   15.80
   1  -9  -1  141.89   17.60
  -1  -9   1  115.99   16.70
  -1   9   1  116.39   16.80
  -1   9   1  121.09   17.40
   1   9  -1  113.99   17.10
   1   9  -1  128.29   17.50
   0  -9   1  298.57   25.00
   0  -9   1  374.26   26.40
   0  -9  -1  320.37   25.60
   0   9   1  304.17   25.70
   0   9  -1  307.47   25.60
   0   9   1  294.57   25.10
   0   9  -1  271.97   24.40
   1  -9   1  382.46   27.90
   1  -9   1  380.96   27.40
  -1  -9  -1  379.36   27.30
  -1  -9  -1  353.16   27.70
  -1   9  -1  361.36   28.10
   1   9   1  381.06   29.00
   1   9   1  372.26   28.30
  -1   9  -1  417.06   29.60
  -2  -9  -1  150.88   18.50
   2  -9   1  178.48   20.50
   2  -9   1  154.28   18.20
  -2  -9  -1  142.59   19.00
   2   9   1  199.78   22.00
  -2   9  -1  174.28   20.30
   2   9   1  200.48   21.80
  -2   9  -1  182.48   20.90
  -3  -9  -1    3.50    7.70
   3  -9   1    6.60    7.60
  -3  -9  -1    5.70    8.50
   3  -9   1    0.40    7.40
  -3   9  -1   16.90    8.90
  -3   9  -1   -2.50    7.80
   3   9   1    4.10    7.50
  -4  -9  -1   23.20    9.60
  -4  -9  -1   14.70    9.90
   4  -9   1   15.50    8.20
   4  -9   1   16.70    9.10
  -4   9  -1   18.80   10.40
   4   9   1   14.90    9.20
  -4   9  -1   13.50    8.60
   5  -9   1   73.79   13.70
  -5  -9  -1  100.59   16.70
  -5  -9  -1  125.39   17.60
   5  -9   1   97.49   14.80
  -5   9  -1   92.69   15.00
   5   9   1  127.09   18.00
  -5   9  -1  112.29   17.40
  -6  -9  -1  127.29   19.00
   6  -9   1  148.39   17.80
  -6  -9  -1  142.49   19.90
   6   9   1  194.18   21.90
  -6   9  -1  159.38   19.40
  -7  -9  -1   93.09   17.70
  -7  -9  -1   73.49   15.40
  -7   9  -1   74.19   15.70
   7   9   1  106.49   17.20
  -7   9  -1   72.69   14.00
  -8  -9  -1  140.39   19.90
   8   9   1  159.98   21.40
  -5 -10   1  139.09   19.60
  -5 -10   1   80.29   16.00
   5 -10  -1  144.59   18.30
  -5  10   1   84.69   17.30
   5  10  -1  112.89   17.60
   5  10  -1   91.59   17.30
  -4 -10   1  258.47   25.60
  -4 -10   1  278.27   25.40
   4 -10  -1  250.07   23.90
   4  10  -1  269.47   27.80
  -4  10   1  209.28   25.00
   4  10  -1  232.08   25.50
  -3 -10   1  115.79   17.90
  -3 -10   1  108.99   17.80
   3 -10  -1   92.19   15.80
   3  10  -1   81.49   15.50
   3  10  -1  110.49   18.10
  -3  10   1   81.59   16.50
   2 -10  -1   55.79   13.50
  -2 -10   1   54.19   13.70
  -2 -10   1   55.69   13.40
   2  10  -1   30.00   10.50
  -2  10   1   53.99   14.10
   2  10  -1   54.89   14.20
  -1 -10   1   23.60   12.50
  -1 -10   1   20.90   10.30
   1 -10  -1    2.10    8.60
  -1  10   1    9.10    9.30
   1  10  -1    3.10    7.80
   1  10  -1   16.00    9.70
   0 -10   1   -0.20    8.10
   0 -10  -1    7.00    9.00
   0  10   1    2.40    7.80
   0  10  -1    9.80    9.00
   0  10  -1    3.80    8.20
   0  10   1   -6.30    7.20
   1 -10   1   98.49   16.10
  -1 -10  -1   99.79   16.80
  -1  10  -1  104.09   17.60
   1  10   1   96.89   16.60
  -1  10  -1   79.99   15.40
   2 -10   1   50.99   13.00
  -2 -10  -1   48.50   13.30
  -2  10  -1   66.49   15.00
   2  10   1   69.19   15.00
  -2  10  -1   50.59   13.00
   3 -10   1  304.87   26.10
  -3 -10  -1  306.97   27.70
  -3  10  -1  313.77   27.20
   3  10   1  247.38   27.40
  -3  10  -1  287.87   29.40
  -4 -10  -1  223.58   26.00
   4 -10   1  222.88   23.50
  -4  10  -1  184.98   23.50
  -4  10  -1  207.88   23.80
   4  10   1  183.68   23.20
   5 -10   1   99.99   16.40
  -5 -10  -1   89.39   17.50
   5  10   1  114.09   18.10
  -5  10  -1  123.59   19.50
  -5  10  -1  126.09   18.60
 -16   0   2  124.99   20.10
 -16   0   2   87.99   16.70
 -15   0   2   26.40   10.30
 -15   0   2   26.10   11.20
 -14   0   2   42.80   11.70
 -14   0   2   36.50   10.30
 -13   0   2   12.90    7.50
 -13   0   2   -8.70    6.20
 -12   0   2    1.00    7.10
 -12   0   2    2.10    6.50
 -12   0   2   10.60    7.10
 -11   0   2  288.47   23.10
 -11   0   2  332.07   22.60
  11   0  -2  287.07   18.70
 -11   0   2  301.37   22.10
 -10   0   2  281.77   20.40
  10   0  -2  292.87   18.80
 -10   0   2  302.07   21.80
 -10   0   2  307.07   20.90
  -9   0   2  906.71   46.60
  -9   0   2  941.61   48.10
   9   0  -2  934.31   44.70
  -9   0   2  947.81   46.70
  -8   0   2  663.33   34.90
   8   0  -2  674.33   33.90
  -8   0   2  724.33   35.60
  -8   0   2  676.63   36.40
  -7   0   2  122.79   10.60
  -7   0   2  110.19    9.90
  -7   0   2  126.79   11.10
  -6   0   2 1610.34   74.39
  -6   0   2 1701.23   73.49
  -6   0   2 1589.44   73.79
   5   0  -2  447.86   20.50
  -5   0   2  474.35   23.00
  -5   0   2  458.05   23.90
  -5   0   2  466.25   23.40
  -4   0   2 1149.08   51.59
  -4   0   2 1093.89   51.09
   4   0  -2 1153.38   49.40
  -4   0   2 1154.18   50.69
  -3   0   2  161.28    7.80
  -3   0   2  159.48    8.70
  -3   0   2  163.18    9.30
  -3   0   2  150.58    9.40
   3   0  -2  165.48    8.60
  -2   0   2 1008.30   45.00
   2   0  -2  968.50   44.40
  -2   0   2 1049.49   45.10
  -2   0   2 1082.49   44.70
  -1   0  -2 4030.20  177.78
  -1   0  -2 4026.80  178.18
  -1   0  -2 4407.56  177.48
  -2   0  -2  207.88   11.30
  -2   0  -2  184.18   10.30
  -2   0  -2  198.18   11.30
  -2   0  -2  188.58   10.20
  -3   0  -2   14.80    4.10
  -3   0  -2   18.20    4.10
  -3   0  -2   18.30    3.70
  -3   0  -2   16.90    2.90
  -4   0  -2  305.97   17.10
  -4   0  -2  275.47   16.00
  -4   0  -2  298.07   14.10
  -4   0  -2  289.47   16.00
  -5   0  -2  163.68    8.30
  -5   0  -2  145.89   10.50
  -5   0  -2  168.88   12.30
  -5   0  -2  174.08   11.40
  -6   0  -2 1096.29   52.69
  -6   0  -2 1097.09   50.89
  -6   0  -2 1174.88   53.89
   7   0   2  921.71   40.60
  -7   0  -2  904.91   42.30
  -7   0  -2  894.41   45.00
  -7   0  -2  951.00   46.30
  -8   0  -2  685.13   37.00
  -8   0  -2  690.93   32.40
  -8   0  -2  642.54   35.50
  -9   0  -2  132.39   11.20
  -9   0  -2  161.58   15.90
  -9   0  -2  128.69   15.50
 -10   0  -2   39.50   10.50
 -10   0  -2   57.79   10.60
 -11   0  -2   14.20    8.50
 -11   0  -2   22.00    8.50
 -12   0  -2    1.20    7.40
 -12   0  -2    3.10    8.20
 -13   0  -2   95.39   17.20
 -13   0  -2   67.79   13.70
 -14   0  -2  114.49   18.90
 -14   0  -2  127.79   18.30
 -15   0  -2  111.59   20.20
 -15   0  -2   66.89   15.30
 -16  -1   2   51.29   15.00
 -16  -1   2  122.69   19.70
 -16   1   2   42.30   13.70
 -16   1   2   39.30   12.90
 -15  -1   2   86.29   16.40
 -15  -1   2   53.59   12.80
 -15   1   2   70.49   14.80
 -15   1   2   72.49   15.10
 -14  -1   2  128.49   18.30
 -14  -1   2  133.09   17.70
 -14  -1   2  137.29   20.60
 -14   1   2  130.29   17.10
 -14   1   2  134.69   18.70
 -13  -1   2  166.68   19.60
 -13  -1   2  159.88   20.70
 -13  -1   2  126.59   16.90
 -13   1   2  183.58   20.60
 -13   1   2  151.08   18.60
 -12  -1   2  154.18   19.50
 -12  -1   2  165.88   18.00
 -12  -1   2  167.58   19.00
 -12   1   2  159.78   18.40
 -12   1   2  186.18   20.30
 -11  -1   2  266.67   22.10
 -11  -1   2  267.97   20.60
  11  -1  -2  250.37   18.20
 -11  -1   2  292.97   20.50
 -11   1   2  279.87   21.10
 -11   1   2  262.37   20.60
  11   1  -2  267.97   17.60
 -10  -1   2  256.87   18.60
 -10  -1   2  240.98   20.00
 -10  -1   2  236.58   18.20
  10   1  -2  223.18   15.80
 -10   1   2  249.28   18.80
 -10   1   2  252.97   18.90
  -9  -1   2   86.09   11.00
  -9  -1   2   74.79   10.50
  -9  -1   2   73.29   11.20
  -9   1   2   89.49   11.40
  -9   1   2   83.49   10.80
   9   1  -2   78.19    9.10
  -8  -1   2  143.29   13.90
  -8  -1   2  155.08   12.80
  -8  -1   2  152.18   12.80
  -8  -1   2  163.48    8.90
  -8   1   2  171.98   13.30
   8   1  -2  159.18   11.90
  -8   1   2  177.28   13.30
  -8   1   2  176.18   14.10
  -7  -1   2  593.84   32.50
  -7  -1   2  605.64   31.30
  -7  -1   2  601.14   27.50
  -7  -1   2  607.34   31.40
  -7   1   2  628.84   32.40
   7   1  -2  602.84   30.40
  -7   1   2  630.24   31.50
  -7   1   2  638.34   31.50
  -6  -1   2  988.30   49.99
  -6  -1   2 1034.80   49.30
  -6  -1   2  968.50   48.70
  -6  -1   2 1033.00   46.10
  -6   1   2 1153.18   50.19
   6   1  -2  965.60   48.40
   6   1  -2 1133.49   46.20
  -6   1   2 1081.49   49.30
  -6   1   2 1107.59   49.20
  -5  -1   2  797.02   41.20
  -5  -1   2  805.72   40.40
  -5  -1   2  733.73   37.90
  -5   1   2  869.61   40.80
  -5   1   2  913.81   40.30
   5   1  -2  954.90   40.70
   5   1  -2  961.50   38.40
  -5   1   2  894.51   40.50
  -4  -1   2 2882.71  123.49
   4  -1  -2 2988.50  120.29
  -4  -1   2 2875.01  122.79
  -4   1   2 2654.83  121.99
  -4   1   2 2793.22  122.49
   4   1  -2 2898.81  121.29
  -4   1   2 2773.62  122.59
   4   1  -2 2701.63  122.59
   3  -1  -2 4336.97  182.48
  -3  -1   2 4539.25  184.78
   3   1  -2 4396.16  183.18
  -3   1   2 4190.78  183.58
  -3   1   2 4155.38  183.58
  -3   1   2 4084.89  182.38
  -3   1   2 4215.48  183.08
   3   1  -2 4369.96  184.18
   2  -1  -2 1188.88   55.19
   2  -1  -2 1185.08   55.39
   2  -1  -2 1331.97   55.69
  -2   1   2 1301.17   55.79
   2   1  -2 1311.17   56.09
  -2   1   2 1371.16   55.19
   2   1  -2 1306.67   56.69
   1  -1  -2  589.24   26.80
   1  -1  -2  579.14   26.80
  -1  -1   2  707.23   28.50
   1  -1  -2  591.74   27.70
  -1   1   2  662.73   26.90
   1   1  -2  540.65   27.70
   1   1  -2  704.33   28.40
   1   1  -2  597.54   27.90
   0  -1  -2  846.02   39.00
   0   1   2  904.01   38.10
   0   1  -2  896.51   38.70
   0   1  -2  870.01   39.00
  -1  -1  -2 3049.29  136.99
  -1  -1  -2 3203.08  136.79
   1  -1   2 2806.72  135.99
  -1  -1  -2 3493.45  135.99
  -1  -1  -2 2866.61  136.69
  -1   1  -2 3236.48  136.79
  -1   1  -2 3295.87  136.19
  -1   1  -2 2984.10  137.29
   1   1   2 3520.05  136.59
   1   1   2 3325.87  135.99
  -1   1  -2 3287.07  137.29
  -2  -1  -2 1740.13   73.49
  -2  -1  -2 1587.34   73.89
  -2  -1  -2 1609.54   74.29
   2  -1   2 1575.44   72.59
  -2  -1  -2 1663.63   74.49
  -2   1  -2 1729.83   74.89
  -2   1  -2 1736.63   73.59
  -2   1  -2 1739.73   72.69
   2   1   2 1828.12   73.29
  -2   1  -2 1733.93   74.09
  -3  -1  -2 3012.10  123.99
   3  -1   2 2608.84  122.19
  -3  -1  -2 2978.70  125.19
  -3  -1  -2 3133.99  125.09
  -3  -1  -2 2974.90  124.19
  -3   1  -2 2790.82  123.09
  -3   1  -2 2812.32  125.29
  -3   1  -2 2725.93  123.79
  -3   1  -2 2831.12  124.69
   3   1   2 2825.72  122.89
  -4  -1  -2 2853.21  128.89
  -4  -1  -2 2842.72  130.09
  -4  -1  -2 3086.49  130.89
  -4  -1  -2 3006.20  129.29
  -4   1  -2 3023.60  127.69
  -4   1  -2 2994.10  128.79
   4   1   2 2963.00  127.69
  -4   1  -2 3053.09  130.09
  -4   1  -2 2948.41  130.89
  -5  -1  -2 1733.63   77.09
  -5  -1  -2 1853.31   76.79
  -5  -1  -2 1685.73   75.49
  -5  -1  -2 1782.62   74.99
  -5   1  -2 1660.93   75.99
  -5   1  -2 1632.24   72.79
  -5   1  -2 1539.35   76.69
   5   1   2 1626.04   73.19
  -5   1  -2 1650.23   74.09
  -6  -1  -2  439.56   28.50
  -6  -1  -2  501.75   28.50
  -6  -1  -2  511.35   26.70
  -6  -1  -2  551.04   28.00
  -6   1  -2  576.44   29.80
  -6   1  -2  590.14   28.80
   6   1   2  568.24   25.20
  -6   1  -2  561.04   24.30
  -7  -1  -2  115.89   10.70
  -7  -1  -2  118.19   13.10
  -7  -1  -2  131.59   10.60
  -7  -1  -2  117.59   13.00
  -7   1  -2  110.19   12.60
   7   1   2  105.59    7.50
  -7   1  -2  133.19   11.70
  -8  -1  -2  326.97   22.10
  -8  -1  -2  304.87   18.60
  -8  -1  -2  324.37   20.20
  -8  -1  -2  276.47   20.30
   8   1   2  301.87   15.90
  -8   1  -2  347.67   21.00
  -8   1  -2  321.07   22.00
  -9  -1  -2  452.75   27.30
  -9  -1  -2  431.16   28.10
  -9  -1  -2  466.35   24.40
  -9  -1  -2  469.95   29.70
  -9   1  -2  466.15   27.80
  -9   1  -2  458.25   29.10
 -10  -1  -2  437.66   28.80
 -10  -1  -2  422.66   27.40
 -10   1  -2  484.85   30.20
 -10   1  -2  413.86   27.80
 -11  -1  -2  261.97   20.50
 -11  -1  -2  235.48   21.40
 -11   1  -2  264.07   22.80
 -11   1  -2  252.67   20.90
 -12  -1  -2  284.37   24.40
 -12  -1  -2  275.37   22.80
 -12   1  -2  310.07   25.60
 -12   1  -2  269.97   23.30
 -13  -1  -2   61.69   13.20
 -13  -1  -2   64.29   14.40
 -13   1  -2   92.09   16.80
 -13   1  -2   90.69   15.40
 -14  -1  -2    2.20    8.50
 -14  -1  -2    3.10    9.80
 -14   1  -2   15.50    9.90
 -14   1  -2    6.20   10.10
 -15  -1  -2   11.00   10.90
 -15  -1  -2   -0.10    9.20
 -15   1  -2   -1.40    8.50
 -15   1  -2    8.40   11.40
 -15  -2   2   68.09   14.30
 -15  -2   2   54.79   14.50
 -15  -2   2   54.59   15.90
 -15   2   2   62.59   14.60
 -15   2   2   75.19   15.50
 -14  -2   2    9.90    8.50
 -14  -2   2    1.50    9.30
 -14  -2   2   -1.30    7.10
 -14   2   2    4.60    8.60
 -14   2   2    3.30    8.30
 -13  -2   2   14.80    8.50
 -13  -2   2   14.70    9.20
 -13  -2   2    4.50    7.00
 -13   2   2   12.40    8.60
 -13   2   2    8.30    7.90
 -12  -2   2   88.59   15.40
 -12  -2   2   73.69   12.40
 -12  -2   2  100.49   14.70
 -12   2   2   92.29   14.50
  12   2  -2   90.69   11.40
 -12   2   2   84.79   13.60
 -11  -2   2  162.28   17.40
 -11  -2   2  154.38   17.10
 -11  -2   2  173.58   19.90
  11   2  -2  169.78   13.70
 -11   2   2  160.68   17.10
 -11   2   2  171.48   18.50
 -10  -2   2  692.23   37.90
 -10  -2   2  711.83   38.30
 -10  -2   2  691.63   39.80
 -10   2   2  687.43   38.10
  10   2  -2  668.43   35.40
 -10   2   2  699.83   38.00
  -9  -2   2  506.95   28.10
  -9  -2   2  476.25   23.40
  -9  -2   2  473.35   28.00
  -9  -2   2  487.95   29.60
   9   2  -2  480.75   26.10
  -9   2   2  479.65   28.10
  -9   2   2  450.85   27.70
  -8  -2   2  898.81   44.50
  -8  -2   2  782.92   41.90
  -8  -2   2  846.62   38.50
  -8  -2   2  838.62   42.20
  -8   2   2  761.22   41.70
  -8   2   2  871.21   42.60
   8   2  -2  861.01   37.90
   8   2  -2  850.41   41.00
  -7  -2   2  843.72   38.40
  -7  -2   2  855.71   41.50
  -7  -2   2  831.02   41.40
  -7  -2   2  820.32   42.70
   7   2  -2  856.81   38.00
  -7   2   2  795.22   40.80
   7   2  -2  862.91   40.60
  -7   2   2  825.92   41.20
  -6  -2   2  186.68   10.90
  -6  -2   2  199.98   14.50
   6  -2  -2  204.78    9.90
  -6  -2   2  209.08   13.60
   6   2  -2  192.88   10.90
   6   2  -2  161.78   12.30
  -6   2   2  195.48   13.10
  -6   2   2  184.38   12.50
  -5  -2   2    1.00    4.10
   5  -2  -2    3.50    2.10
  -5  -2   2    2.50    3.20
  -5  -2   2    0.90    2.30
  -5   2   2    1.00    3.20
   5   2  -2    3.20    3.50
   5   2  -2   -0.70    2.10
  -5   2   2    4.30    3.10
   4  -2  -2  191.78    9.80
  -4  -2   2  185.58   12.70
  -4   2   2  167.78   10.80
   4   2  -2  160.38   11.50
   4   2  -2  173.68   10.30
  -4   2   2  182.18   10.40
   3  -2  -2 1199.08   53.39
  -3  -2   2 1274.27   55.69
  -3   2   2 1171.88   53.19
  -3   2   2 1163.18   53.69
   3   2  -2 1204.18   54.69
   3   2  -2 1211.18   53.99
  -3   2   2 1268.07   54.99
   2  -2  -2 2869.21  128.79
  -2  -2   2 2907.01  129.89
   2   2  -2 3097.69  129.39
  -2   2   2 2930.71  128.39
  -2   2   2 3038.50  129.79
   2   2  -2 3101.19  129.79
  -2   2   2 2992.60  128.29
   1  -2  -2 2404.26  101.89
   1  -2  -2 2261.07  100.59
   1  -2  -2 2419.76  100.49
  -1  -2   2 2408.56  102.49
   1   2  -2 2270.37  102.09
  -1   2   2 2388.86  100.59
   1   2  -2 2281.37  102.09
  -1   2   2 2350.46  102.39
   0  -2  -2 4868.01  218.88
   0  -2  -2 5315.87  218.18
   0  -2   2 5218.88  220.38
   0  -2  -2 5344.77  220.08
   0   2  -2 5040.60  219.78
   0   2  -2 5075.99  219.98
   0   2   2 5115.29  219.98
   0   2  -2 5068.29  220.08
  -1  -2  -2 1443.26   62.09
  -1  -2  -2 1399.86   61.39
  -1  -2  -2 1376.06   60.19
   1   2   2 1314.77   61.69
  -1   2  -2 1390.16   61.79
  -1   2  -2 1413.66   62.19
  -1   2  -2 1418.76   61.49
  -1   2  -2 1413.66   62.29
  -2  -2  -2  238.28   14.00
  -2  -2  -2  267.67   15.40
  -2  -2  -2  294.97   15.80
  -2   2  -2  306.97   16.20
  -2   2  -2  298.47   14.80
  -2   2  -2  314.97   16.10
   2   2   2  330.47   15.40
  -2   2  -2  299.17   15.20
  -3  -2  -2  151.68   10.10
  -3  -2  -2  150.58    8.90
  -3  -2  -2  148.49   10.80
  -3   2  -2  144.29    9.00
  -3   2  -2  136.59   10.60
  -3   2  -2  140.09   10.30
  -3   2  -2  139.39    8.60
   3   2   2  150.68    9.20
  -4  -2  -2   58.89    6.40
  -4  -2  -2   58.49    6.70
  -4  -2  -2   76.79    8.50
  -4  -2  -2   38.30    6.50
  -4   2  -2   61.69    5.50
  -4   2  -2   62.09    8.30
  -4   2  -2   55.09    7.10
  -4   2  -2   59.79    5.40
   4   2   2   63.99    5.90
  -5  -2  -2 1074.39   51.39
  -5  -2  -2 1171.68   50.39
  -5  -2  -2  964.40   51.49
  -5  -2  -2 1111.99   49.99
   5   2   2 1100.29   49.10
  -5   2  -2 1072.09   48.50
  -5   2  -2 1072.49   51.29
  -5   2  -2 1105.99   51.99
  -6  -2  -2  752.02   39.10
  -6  -2  -2  823.92   40.40
  -6  -2  -2  751.92   37.70
  -6  -2  -2  799.72   37.40
  -6   2  -2  767.62   39.90
  -6   2  -2  778.92   35.40
  -6   2  -2  773.42   39.10
   6   2   2  760.82   36.20
  -7  -2  -2 1633.84   77.39
  -7  -2  -2 1726.23   79.29
  -7  -2  -2 1730.03   76.59
  -7  -2  -2 1858.11   80.69
  -7   2  -2 1721.33   79.09
  -7   2  -2 1587.04   73.79
  -7   2  -2 1696.53   79.99
   7   2   2 1635.44   75.09
  -8  -2  -2  842.42   45.60
  -8  -2  -2  887.21   43.20
  -8  -2  -2  874.91   44.50
  -8  -2  -2 1016.30   48.10
  -8   2  -2  858.41   45.80
  -8   2  -2  950.10   47.50
   8   2   2  844.82   41.40
  -9  -2  -2  228.28   16.20
  -9  -2  -2  205.08   17.90
  -9  -2  -2  183.38   16.40
  -9  -2  -2  223.48   19.20
  -9   2  -2  241.18   18.90
  -9   2  -2  226.48   19.50
   9   2   2  245.88   14.80
 -10  -2  -2   16.00    7.70
 -10  -2  -2   -0.20    6.80
 -10  -2  -2   19.00    7.20
 -10   2  -2   20.90    8.90
 -10   2  -2   19.70    8.60
 -11  -2  -2   10.30    7.70
 -11  -2  -2    4.80    6.30
 -11  -2  -2    4.20    8.00
 -11   2  -2    6.60    7.80
 -11   2  -2   -0.60    7.50
 -12  -2  -2   35.10   10.20
 -12  -2  -2   64.29   13.90
 -12   2  -2   34.80   11.00
 -12   2  -2   35.20   11.90
 -13  -2  -2   58.09   13.80
 -13  -2  -2   60.89   13.00
 -13   2  -2   52.99   13.30
 -13   2  -2   67.29   15.30
 -14  -2  -2  299.77   27.60
 -14  -2  -2  229.98   24.90
 -14   2  -2  244.88   27.30
 -14   2  -2  306.57   26.60
 -15  -3   2   54.89   16.20
 -15  -3   2   51.59   13.00
 -15  -3   2   70.49   15.50
 -15   3   2   49.99   14.20
 -14  -3   2   73.69   15.60
 -14  -3   2   69.79   13.70
 -14  -3   2   78.09   15.40
 -14   3   2   66.69   13.80
 -14   3   2   65.29   14.00
 -13  -3   2  162.18   21.60
 -13  -3   2  215.08   22.80
 -13  -3   2  171.48   19.60
 -13   3   2  189.78   20.90
 -13   3   2  165.78   19.90
 -12  -3   2  258.77   21.10
 -12  -3   2  274.57   24.60
 -12  -3   2  234.28   21.30
 -12   3   2  246.98   21.00
 -12   3   2  268.87   22.20
  12   3  -2  229.58   17.90
 -11  -3   2   56.79   12.50
 -11  -3   2   56.69   11.50
 -11  -3   2   52.99   10.40
 -11   3   2   35.30   10.10
 -11   3   2   30.20    8.90
  11   3  -2   53.49    8.70
 -10  -3   2   90.49   13.30
 -10  -3   2  102.19   14.90
 -10  -3   2  112.09   13.90
 -10   3   2  105.49   13.10
  10   3  -2   99.19   11.50
 -10   3   2  126.69   15.10
  -9  -3   2   60.19   11.20
  -9  -3   2   55.79    6.90
  -9  -3   2   56.29   10.10
  -9  -3   2   63.69   10.50
   9   3  -2   63.49    9.00
   9   3  -2   49.00    6.20
  -9   3   2   55.49    9.50
  -9   3   2   55.69    9.80
   8  -3  -2  147.39    8.90
  -8  -3   2  173.98   15.60
  -8  -3   2  160.98   10.90
  -8  -3   2  165.38   13.30
  -8   3   2  155.28   12.60
  -8   3   2  143.59   14.70
   8   3  -2  133.09   12.30
   8   3  -2  141.69   10.00
  -7  -3   2  170.68   11.50
  -7  -3   2  182.88   15.30
   7  -3  -2  176.98   10.30
  -7  -3   2  161.08   13.10
  -7   3   2  191.78   13.90
   7   3  -2  153.98   12.90
   7   3  -2  196.98   11.60
  -7   3   2  193.78   13.20
  -6  -3   2  674.73   33.40
  -6  -3   2  631.94   35.90
   6  -3  -2  699.43   32.30
  -6  -3   2  730.33   35.20
  -6   3   2  727.93   34.30
   6   3  -2  693.33   35.00
  -6   3   2  688.33   34.80
   6   3  -2  726.33   33.50
  -5  -3   2 1189.58   53.19
  -5  -3   2 1056.59   50.09
   5  -3  -2 1073.49   49.30
  -5  -3   2 1110.99   51.19
   5   3  -2 1023.80   50.09
   5   3  -2 1072.89   51.39
  -5   3   2 1122.59   50.39
  -5   3   2 1129.79   51.09
  -4  -3   2 1415.26   60.39
   4  -3  -2 1223.58   56.89
   4   3  -2 1301.37   57.89
  -4   3   2 1242.08   57.19
  -4   3   2 1247.48   58.69
  -4   3   2 1230.38   57.59
   4   3  -2 1278.17   58.69
  -3  -3   2 1476.55   59.79
   3  -3  -2 1341.47   57.19
  -3   3   2 1212.98   58.19
   3   3  -2 1295.07   57.79
  -3   3   2 1241.48   57.69
  -3   3   2 1189.98   56.79
  -3   3   2 1229.58   56.69
   3   3  -2 1204.08   58.09
   2  -3  -2 1332.77   58.29
  -2  -3   2 1280.27   60.19
   2  -3  -2 1319.67   59.19
  -2   3   2 1336.47   58.29
  -2   3   2 1350.16   60.19
  -2   3   2 1300.87   59.69
   2   3  -2 1316.27   59.69
   2   3  -2 1303.77   59.99
  -2   3   2 1320.07   58.59
   1  -3  -2   27.70    3.80
   1  -3  -2   31.60    4.90
  -1  -3   2   37.40    5.60
   1   3  -2   28.10    4.80
  -1   3   2   34.60    5.10
  -1   3   2   25.20    4.90
   1   3  -2   31.80    5.20
  -1   3   2   34.30    3.90
   0  -3  -2  252.27   13.60
   0  -3   2  213.08   13.50
   0   3  -2  213.18   13.40
   0   3  -2  227.58   13.40
   0   3   2  211.38   13.50
   0   3  -2  233.08   13.50
   0   3   2  217.38   13.30
  -1  -3  -2   21.30    4.70
  -1   3  -2   38.80    5.40
  -1   3  -2   44.80    6.00
   1   3   2   53.59    6.30
  -1   3  -2   37.00    5.80
   1   3   2   43.80    5.60
  -1   3  -2   38.40    5.20
  -2  -3  -2 1566.94   72.59
  -2  -3  -2 1695.33   70.79
  -2  -3  -2 1680.53   72.49
   2   3   2 1656.03   72.59
  -2   3  -2 1548.15   72.99
  -2   3  -2 1558.74   71.99
  -2   3  -2 1563.04   72.89
   2   3   2 1638.34   72.59
  -2   3  -2 1655.53   72.59
  -3  -3  -2 3103.39  134.39
  -3  -3  -2 2962.20  133.89
  -3  -3  -2 3112.39  132.49
   3   3   2 3198.68  133.79
  -3   3  -2 3065.59  133.19
  -3   3  -2 2981.90  134.59
  -3   3  -2 3028.10  133.49
  -3   3  -2 3027.30  134.49
  -4  -3  -2  906.61   42.90
  -4  -3  -2  875.81   43.70
  -4  -3  -2 1025.20   42.10
  -4   3  -2  861.31   43.60
  -4   3  -2  870.31   41.90
  -4   3  -2  889.71   41.70
  -4   3  -2  896.71   43.60
   4   3   2  876.71   42.20
  -5  -3  -2  527.25   27.30
  -5  -3  -2  558.54   29.30
  -5  -3  -2  575.74   30.00
  -5  -3  -2  526.85   27.90
  -5   3  -2  526.75   29.40
  -5   3  -2  564.94   27.10
  -5   3  -2  543.25   29.10
  -5   3  -2  563.64   27.00
   5   3   2  523.95   27.30
  -6  -3  -2  108.99   10.40
  -6  -3  -2   96.29   11.10
  -6  -3  -2  117.69   12.80
  -6  -3  -2   99.69    9.20
  -6   3  -2   76.99   10.90
  -6   3  -2   86.79   11.00
  -6   3  -2   81.59    7.50
   6   3   2   89.89    8.30
  -7  -3  -2  129.39   11.30
  -7  -3  -2  126.89   11.20
  -7  -3  -2  142.49   14.40
  -7  -3  -2  132.49   14.60
  -7   3  -2  115.89    9.00
  -7   3  -2  113.19   13.20
   7   3   2  124.69   10.00
  -7   3  -2  118.79   14.00
  -8  -3  -2   69.29   10.80
  -8  -3  -2   45.60    7.90
  -8  -3  -2   42.90    8.10
  -8  -3  -2   43.00    9.80
  -8   3  -2   42.40    9.20
   8   3   2   58.49    7.50
  -8   3  -2   55.09   10.80
  -9  -3  -2  154.88   18.00
  -9  -3  -2  155.98   14.20
  -9  -3  -2  157.88   13.90
  -9  -3  -2  116.99   15.00
  -9   3  -2  143.29   16.70
   9   3   2  148.29   11.40
  -9   3  -2  149.29   17.50
 -10  -3  -2  362.56   23.90
 -10  -3  -2  390.16   27.60
 -10  -3  -2  358.76   26.00
 -10   3  -2  330.77   25.30
 -10   3  -2  361.76   26.80
 -11  -3  -2  304.47   23.60
 -11  -3  -2  367.96   26.80
 -11  -3  -2  386.16   28.10
 -11   3  -2  343.67   26.40
 -11   3  -2  333.97   26.60
 -12  -3  -2   88.89   16.50
 -12  -3  -2  106.99   15.30
 -12  -3  -2   93.99   15.90
 -12   3  -2   75.29   14.80
 -12   3  -2  121.89   18.80
 -13  -3  -2    8.00   10.00
 -13  -3  -2    3.90    8.60
 -13  -3  -2   27.30   10.30
 -13   3  -2    8.70    9.90
 -13   3  -2    9.20    9.80
 -14  -3  -2    5.80   10.50
 -14  -3  -2    9.10    8.60
 -14   3  -2    7.60   10.40
 -14   3  -2    4.30    9.80
 -14  -4   2   62.29   15.80
 -14  -4   2   39.00   11.60
 -14  -4   2   82.09   16.40
 -14   4   2   62.29   14.80
 -13  -4   2   39.20   11.60
 -13  -4   2   35.40   10.60
 -13  -4   2   16.70   10.70
 -13   4   2   35.50   11.40
 -13   4   2   31.10   10.40
 -12  -4   2   34.60    9.90
 -12  -4   2   28.40   11.20
 -12  -4   2   29.80   10.70
  12   4  -2   35.30    8.10
 -12   4   2   31.70   10.70
 -12   4   2   41.00   10.00
 -11  -4   2  178.78   20.80
 -11  -4   2  155.88   18.90
 -11  -4   2  183.68   19.10
  11   4  -2  155.88   14.90
 -11   4   2  174.58   16.40
 -11   4   2  151.28   18.10
 -10  -4   2  283.27   21.90
 -10  -4   2  268.27   20.40
 -10  -4   2  239.38   22.40
 -10   4   2  297.57   20.50
  10   4  -2  279.97   19.60
 -10   4   2  315.57   22.30
  -9  -4   2  436.86   24.50
  -9  -4   2  466.35   30.10
  -9  -4   2  428.06   26.80
  -9   4   2  440.16   26.40
   9   4  -2  457.05   26.70
   9   4  -2  452.05   23.90
  -9   4   2  466.65   28.10
  -8  -4   2  744.23   37.70
   8  -4  -2  697.03   33.50
  -8  -4   2  700.73   39.80
  -8  -4   2  692.23   35.20
  -8   4   2  714.03   36.60
   8   4  -2  686.23   37.00
  -8   4   2  743.83   38.10
   8   4  -2  681.43   34.80
  -7  -4   2  616.94   34.30
   7  -4  -2  640.84   31.90
  -7  -4   2  673.13   33.50
  -7  -4   2  676.13   37.00
  -7   4   2  689.93   35.40
   7   4  -2  707.13   33.60
   7   4  -2  661.23   35.10
  -7   4   2  661.73   34.00
   6  -4  -2   63.89    7.20
  -6  -4   2   81.89   11.00
  -6  -4   2  105.49   10.90
  -6  -4   2   74.39    8.60
   6   4  -2   76.39    9.70
   6   4  -2   74.39    8.30
  -6   4   2   50.49    8.30
  -6   4   2   62.29    8.20
   5  -4  -2   30.50    5.20
  -5  -4   2   33.70    6.00
  -5  -4   2   37.70    7.60
  -5   4   2   31.70    5.70
   5   4  -2   40.00    6.20
  -5   4   2   27.10    5.50
   5   4  -2   35.10    6.80
  -5   4   2   28.60    5.90
  -5   4   2   36.60    6.70
   4  -4  -2   86.49    8.10
  -4  -4   2   83.39   10.70
  -4   4   2  102.89    8.70
   4   4  -2  105.19    9.10
  -4   4   2   91.39    9.80
   4   4  -2  100.79   10.30
  -4   4   2  101.49    8.30
  -4   4   2   99.99    9.10
  -3  -4   2  918.71   46.70
   3  -4  -2  906.81   44.90
   3  -4  -2  989.30   44.70
   3   4  -2  996.50   46.50
  -3   4   2  987.50   46.60
   3   4  -2  942.81   45.70
  -3   4   2  970.00   45.90
  -3   4   2  943.41   44.60
  -3   4   2  992.20   44.60
   2  -4  -2 1355.96   62.49
  -2  -4   2 1366.66   63.49
   2  -4  -2 1429.46   61.59
   2   4  -2 1370.16   63.09
  -2   4   2 1370.76   61.29
   2   4  -2 1346.57   63.29
  -2   4   2 1342.37   63.39
  -2   4   2 1365.36   63.09
   1  -4  -2 1879.71   80.79
  -1  -4   2 1705.03   82.19
   1  -4  -2 1769.02   81.79
   1   4  -2 1890.01   82.49
  -1   4   2 1856.51   82.69
  -1   4   2 1818.72   82.29
   1   4  -2 1839.32   82.39
   0  -4   2  942.01   45.60
   0  -4  -2  936.51   45.20
   0   4   2  939.11   45.70
   0   4  -2  954.90   45.50
   0   4   2  956.60   45.50
   0   4  -2  973.60   45.50
   0   4  -2  976.40   45.50
   1  -4   2 1445.26   63.79
  -1  -4  -2 1447.86   62.49
   1   4   2 1312.27   63.09
  -1   4  -2 1298.07   62.59
  -1   4  -2 1372.96   63.09
  -1   4  -2 1380.26   63.19
   1   4   2 1321.97   62.99
  -2  -4  -2  123.09   10.00
  -2  -4  -2  107.49    9.90
  -2   4  -2  127.39   10.20
  -2   4  -2  137.09   11.00
   2   4   2  138.79   10.70
  -2   4  -2  127.99   10.10
  -2   4  -2  123.39   10.50
   2   4   2  131.39   10.20
  -3  -4  -2   56.19    6.10
  -3  -4  -2   47.90    7.20
  -3  -4  -2   55.19    7.60
  -3   4  -2   48.50    7.90
   3   4   2   56.09    7.50
   3   4   2   60.69    7.40
  -3   4  -2   53.09    7.10
  -3   4  -2   71.09    7.90
  -3   4  -2   53.49    7.80
  -4  -4  -2  342.47   22.60
  -4  -4  -2  459.85   21.10
  -4  -4  -2  389.76   22.40
   4   4   2  395.16   22.00
  -4   4  -2  393.66   21.70
  -4   4  -2  388.56   23.00
  -4   4  -2  388.56   23.00
  -4   4  -2  387.46   21.80
  -5  -4  -2  441.56   24.20
  -5  -4  -2  505.55   27.60
  -5  -4  -2  464.85   25.80
  -5   4  -2  456.05   26.60
  -5   4  -2  455.55   24.90
  -5   4  -2  465.35   24.90
  -5   4  -2  509.95   27.40
   5   4   2  463.15   25.40
  -6  -4  -2  614.24   31.30
  -6  -4  -2  652.73   34.60
  -6  -4  -2  597.64   33.50
  -6  -4  -2  609.24   32.20
  -6   4  -2  583.84   33.60
  -6   4  -2  607.74   31.10
  -6   4  -2  617.14   33.90
  -6   4  -2  657.43   31.40
   6   4   2  569.14   31.40
  -7  -4  -2  477.05   30.20
  -7  -4  -2  561.94   28.70
  -7  -4  -2  544.85   29.10
  -7  -4  -2  515.15   31.40
  -7   4  -2  526.55   27.20
  -7   4  -2  493.35   30.60
  -7   4  -2  528.15   30.80
   7   4   2  526.55   28.20
  -8  -4  -2  506.85   31.20
  -8  -4  -2  491.55   27.60
  -8  -4  -2  474.15   27.30
  -8  -4  -2  430.96   29.20
  -8   4  -2  482.85   29.70
  -8   4  -2  436.16   29.50
  -8   4  -2  482.15   25.40
   8   4   2  522.15   27.00
  -9  -4  -2  178.08   19.80
  -9  -4  -2  163.68   15.00
  -9  -4  -2  157.98   14.10
  -9  -4  -2  135.09   16.60
  -9   4  -2  149.99   18.00
   9   4   2  147.09   12.70
  -9   4  -2  172.38   18.90
 -10  -4  -2   92.29   14.80
 -10  -4  -2   69.99   13.90
 -10  -4  -2   87.59   14.90
 -10  -4  -2   86.09   12.20
 -10   4  -2   88.59   14.90
 -10   4  -2   75.99   14.60
 -11  -4  -2    2.50    7.80
 -11  -4  -2   -4.40    8.10
 -11  -4  -2   13.80    7.40
 -11   4  -2    6.40    8.80
 -11   4  -2    6.40    8.80
 -12  -4  -2   27.90   10.90
 -12  -4  -2   55.89   12.10
 -12  -4  -2   34.40   12.50
 -12   4  -2   33.90   12.30
 -12   4  -2   14.40   10.20
 -13  -4  -2   85.39   14.90
 -13  -4  -2   63.59   15.60
 -13  -4  -2   50.09   13.60
 -13   4  -2   60.59   15.60
 -13   4  -2   25.50   12.30
 -14  -5   2  106.99   18.40
 -14  -5   2   94.69   18.70
 -14  -5   2  112.69   17.10
 -14   5   2  110.79   19.60
 -13  -5   2  212.48   25.70
 -13  -5   2  225.18   23.40
 -13  -5   2  206.28   24.20
 -13   5   2  173.28   22.40
 -12  -5   2  207.28   23.20
 -12  -5   2  221.88   25.30
 -12  -5   2  230.78   22.80
 -12   5   2  182.28   22.20
  12   5  -2  191.48   17.90
 -11  -5   2   70.39   14.10
 -11  -5   2   42.30   10.40
 -11  -5   2   55.09   12.40
 -11   5   2   67.09   12.00
  11   5  -2   74.39   11.60
 -11   5   2   65.79   13.30
 -10  -5   2   15.80    6.20
 -10  -5   2   16.60    7.20
 -10  -5   2   10.40    7.90
 -10  -5   2   22.20    9.70
 -10   5   2    6.50    7.50
 -10   5   2   10.90    6.90
  -9  -5   2   35.80    7.80
  -9  -5   2   26.80   10.20
  -9  -5   2   42.70    9.40
  -9   5   2   35.90    9.40
  -9   5   2   34.00    8.20
   9   5  -2   25.60    6.20
   9   5  -2   22.20    7.10
  -8  -5   2   14.40    8.00
  -8  -5   2   32.00    6.90
  -8  -5   2   29.10    7.70
   8  -5  -2   22.80    5.70
   8   5  -2   40.10    8.70
   8   5  -2   31.30    6.70
  -8   5   2   32.30    7.50
  -8   5   2   35.90    8.90
   7  -5  -2  297.37   17.60
  -7  -5   2  317.07   19.10
  -7  -5   2  281.87   21.30
  -7  -5   2  329.67   19.70
   7   5  -2  273.37   18.40
  -7   5   2  254.97   19.30
   7   5  -2  259.47   19.50
  -7   5   2  270.47   18.40
  -6  -5   2  769.72   45.30
   6  -5  -2  872.91   42.50
  -6  -5   2  960.00   44.20
  -6  -5   2  918.41   44.20
   6   5  -2  873.71   44.90
  -6   5   2  863.71   44.10
   6   5  -2  897.61   43.90
  -6   5   2  862.21   43.10
  -5  -5   2 1388.96   66.59
  -5  -5   2 1325.37   68.19
   5  -5  -2 1346.67   65.29
  -5   5   2 1466.55   65.99
   5   5  -2 1412.56   66.69
  -5   5   2 1394.16   67.59
   5   5  -2 1440.26   67.59
  -5   5   2 1470.45   66.39
  -5   5   2 1518.85   67.09
   4  -5  -2  577.14   30.80
   4  -5  -2  637.44   31.10
  -4  -5   2  637.84   33.70
  -4  -5   2  589.54   31.70
  -4   5   2  599.84   31.90
  -4   5   2  591.94   32.50
  -4   5   2  605.94   30.90
   4   5  -2  603.94   31.90
   4   5  -2  564.84   32.10
  -4   5   2  597.04   30.80
  -3  -5   2  676.53   33.80
   3  -5  -2  615.94   30.40
   3  -5  -2  606.04   31.30
   3   5  -2  573.54   32.20
  -3   5   2  571.14   30.00
  -3   5   2  582.34   32.30
   3   5  -2  614.14   32.00
  -3   5   2  586.14   31.80
   2  -5  -2  132.99    9.90
   2  -5  -2  121.49   10.70
  -2  -5   2  150.98   12.00
   2   5  -2  127.19   11.50
   2   5  -2  117.39   10.80
  -2   5   2   96.39   11.50
  -2   5   2  114.79   10.80
   1  -5  -2   48.00    6.60
  -1  -5   2   66.69    9.00
   1  -5  -2   52.79    7.70
  -1   5   2   43.80    6.90
  -1   5   2   60.09    8.40
   1   5  -2   61.59    9.00
   1   5  -2   49.40    7.80
   0  -5  -2  113.59   11.20
   0  -5  -2   94.69    8.90
   0  -5   2  115.89   11.60
   0   5   2   75.99    9.40
   0   5  -2   73.19    9.40
   0   5  -2   72.99    9.30
   0   5   2   88.99   10.50
  -1  -5  -2 1001.60   45.40
   1  -5   2  917.71   46.20
  -1  -5  -2  923.51   45.90
   1   5   2  959.60   46.50
  -1   5  -2  909.01   46.00
   1   5   2  937.11   46.10
  -1   5  -2  911.51   45.70
  -1   5  -2  912.21   45.80
  -2  -5  -2 1355.96   66.19
   2  -5   2 1411.36   67.09
  -2  -5  -2 1369.36   65.69
  -2   5  -2 1446.46   66.39
  -2   5  -2 1482.75   66.69
   2   5   2 1445.96   66.79
  -2   5  -2 1474.15   66.99
  -2   5  -2 1421.36   66.39
   2   5   2 1349.96   66.29
  -3  -5  -2 1012.20   47.20
  -3  -5  -2 1028.60   47.70
  -3  -5  -2 1016.60   44.50
  -3   5  -2  933.91   46.70
  -3   5  -2  934.01   47.40
  -3   5  -2  922.21   47.30
   3   5   2  982.90   47.50
   3   5   2  868.51   46.50
  -3   5  -2  895.71   46.60
  -4  -5  -2  777.62   41.40
  -4  -5  -2  887.31   44.60
  -4  -5  -2  854.11   44.40
  -4   5  -2  912.81   44.20
  -4   5  -2  923.41   45.30
   4   5   2  951.00   44.90
  -4   5  -2  904.51   44.10
  -4   5  -2  889.81   45.00
   4   5   2  909.81   44.30
  -5  -5  -2  228.38   16.80
  -5  -5  -2  267.47   18.70
  -5  -5  -2  221.58   14.80
  -5   5  -2  205.88   15.90
  -5   5  -2  237.18   17.70
  -5   5  -2  223.78   17.70
   5   5   2  218.28   16.30
  -5   5  -2  254.87   16.80
  -6  -5  -2  113.29   12.60
  -6  -5  -2   92.59   10.00
  -6  -5  -2   79.79   12.10
  -6   5  -2   96.79   10.80
  -6   5  -2   79.99   12.00
   6   5   2   81.89   10.70
  -6   5  -2   80.09   12.20
  -6   5  -2   88.99   10.20
  -7  -5  -2    9.30    5.90
  -7  -5  -2    8.00    4.90
  -7  -5  -2   12.30    7.10
  -7  -5  -2    6.10    6.60
  -7   5  -2   25.50    8.10
  -7   5  -2   14.00    7.30
  -7   5  -2   11.10    5.30
   7   5   2    7.50    5.00
  -8  -5  -2  129.19   16.70
  -8  -5  -2   92.19   13.80
  -8  -5  -2  131.39   13.20
  -8  -5  -2   90.59   12.00
   8   5   2  105.99   12.60
  -8   5  -2  101.59   10.90
  -8   5  -2   78.69   13.50
  -8   5  -2   96.79   14.20
  -9  -5  -2  271.87   22.70
  -9  -5  -2  246.78   19.50
  -9  -5  -2  276.07   23.70
  -9  -5  -2  244.18   18.90
  -9   5  -2  274.17   22.80
  -9   5  -2  292.37   23.00
   9   5   2  263.77   18.80
 -10  -5  -2  263.07   26.10
 -10  -5  -2  203.28   22.80
 -10  -5  -2  230.38   18.20
 -10  -5  -2  223.38   19.30
 -10   5  -2  221.28   23.50
 -10   5  -2  212.48   23.60
 -11  -5  -2  189.28   22.30
 -11  -5  -2  184.58   19.00
 -11  -5  -2  154.58   20.90
 -11   5  -2  120.19   19.00
 -11   5  -2  141.09   19.30
 -12  -5  -2  128.39   17.20
 -12  -5  -2  171.18   22.00
 -12  -5  -2  139.29   20.60
 -12   5  -2  122.79   19.30
 -12   5  -2  121.89   19.50
 -13  -5  -2   48.10   12.90
 -13  -5  -2  122.09   19.60
 -13  -5  -2   42.10   14.30
 -13   5  -2   52.19   15.00
 -13   5  -2   35.10   13.50
 -13  -6   2    1.10    9.10
 -13  -6   2   -1.60    9.60
 -13  -6   2    2.40    7.60
 -12  -6   2   56.39   14.50
 -12  -6   2   60.59   14.50
 -12  -6   2   57.59   12.30
 -12   6   2   59.59   14.70
  12   6  -2   57.59   11.60
 -11  -6   2   42.80   12.30
 -11  -6   2   34.00    9.90
 -11  -6   2   22.00   10.40
  11   6  -2   31.40    9.10
 -10  -6   2  172.58   17.30
 -10  -6   2  213.48   24.00
 -10  -6   2  186.28   19.60
  10   6  -2  185.88   17.80
 -10   6   2  175.48   17.00
 -10   6   2  171.48   20.50
  -9  -6   2  301.17   24.90
  -9  -6   2  272.17   20.50
  -9  -6   2  262.27   20.90
  -9   6   2  296.07   21.00
   9   6  -2  339.37   23.00
  -9   6   2  277.87   22.80
   9   6  -2  292.87   20.00
   8  -6  -2  342.17   24.10
  -8  -6   2  340.97   22.80
  -8  -6   2  330.87   25.90
  -8  -6   2  341.07   22.80
   8   6  -2  336.87   23.90
  -8   6   2  337.27   22.40
  -8   6   2  346.07   24.20
   8   6  -2  371.36   22.80
   7  -6  -2  186.38   14.70
  -7  -6   2  197.38   15.70
  -7  -6   2  183.48   20.10
  -7  -6   2  197.48   16.20
   7   6  -2  180.98   16.70
  -7   6   2  186.38   18.60
   7   6  -2  188.28   15.70
  -7   6   2  211.18   16.00
  -6  -6   2  180.38   17.90
  -6  -6   2  207.08   16.20
  -6  -6   2  192.28   15.00
   6  -6  -2  183.48   14.60
  -6   6   2  200.28   17.80
   6   6  -2  186.28   15.60
  -6   6   2  171.78   15.40
  -6   6   2  198.68   15.20
   6   6  -2  204.38   17.00
  -5  -6   2   56.09   11.00
  -5  -6   2   61.19   10.00
   5  -6  -2   50.99    8.20
   5  -6  -2   43.10    7.60
   5   6  -2   47.00    8.70
  -5   6   2   47.70    8.40
  -5   6   2   43.60    9.20
  -5   6   2   37.50    8.10
   5   6  -2   43.90    9.00
  -5   6   2   36.90    7.70
   4  -6  -2  162.38   13.10
  -4  -6   2  157.78   14.00
   4  -6  -2  157.98   13.40
  -4  -6   2  164.88   15.90
   4   6  -2  151.88   13.80
  -4   6   2  148.49   15.50
  -4   6   2  148.39   12.60
   4   6  -2  147.59   15.40
  -4   6   2  164.08   14.50
  -3  -6   2  279.67   20.80
   3  -6  -2  294.27   18.30
   3  -6  -2  303.27   19.70
  -3   6   2  295.57   20.60
   3   6  -2  317.07   20.60
  -3   6   2  288.47   20.10
   3   6  -2  280.17   20.20
  -2  -6   2  530.25   31.60
   2  -6  -2  583.54   30.00
   2  -6  -2  558.84   31.10
   2   6  -2  568.74   32.00
  -2   6   2  555.84   31.60
   2   6  -2  574.44   31.80
  -2   6   2  564.64   32.10
   1  -6  -2  720.93   37.80
   1  -6  -2  734.73   36.20
  -1  -6   2  775.62   38.60
   1   6  -2  685.03   37.90
  -1   6   2  690.63   38.30
   1   6  -2  691.13   37.80
  -1   6   2  694.33   37.90
   0  -6  -2  480.25   26.70
   0  -6   2  442.76   27.50
   0  -6  -2  460.05   27.40
   0   6   2  477.85   28.20
   0   6  -2  478.05   27.80
   0   6   2  521.55   28.50
   0   6  -2  479.25   28.00
  -1  -6  -2  240.68   15.90
  -1  -6  -2  219.38   16.40
   1  -6   2  226.08   16.30
   1   6   2  154.48   15.00
  -1   6  -2  180.08   15.40
   1   6   2  174.98   15.60
  -1   6  -2  183.28   15.40
  -2  -6  -2  586.24   32.90
   2  -6   2  590.74   33.50
  -2  -6  -2  624.34   32.60
   2   6   2  559.94   33.00
  -2   6  -2  589.54   33.00
   2   6   2  603.84   33.20
  -2   6  -2  577.24   32.80
  -2   6  -2  623.24   33.40
  -3  -6  -2   70.79   10.50
  -3  -6  -2   44.70    8.70
   3  -6   2   54.39    9.70
  -3  -6  -2   48.50    6.50
  -3   6  -2   49.20    9.30
  -3   6  -2   46.30    8.60
   3   6   2   50.69    9.20
  -3   6  -2   40.70    8.30
   3   6   2   45.60    8.40
  -4  -6  -2  143.09   10.90
  -4  -6  -2  147.99   14.20
   4  -6   2  156.38   16.50
  -4  -6  -2  149.88   14.30
   4   6   2  141.89   14.80
   4   6   2  142.29   15.20
  -4   6  -2  123.69   13.90
  -4   6  -2  155.68   14.50
  -4   6  -2  135.59   15.40
  -4   6  -2  153.58   16.00
  -5  -6  -2  329.27   18.20
  -5  -6  -2  279.47   21.30
  -5  -6  -2  293.07   20.60
  -5   6  -2  278.17   20.80
  -5   6  -2  280.37   21.20
  -5   6  -2  276.17   19.80
   5   6   2  274.77   20.20
  -5   6  -2  271.87   20.10
  -6  -6  -2  334.77   22.40
  -6  -6  -2  293.37   22.90
  -6  -6  -2  361.26   20.10
  -6   6  -2  309.87   21.70
  -6   6  -2  323.27   21.40
   6   6   2  295.67   21.60
  -6   6  -2  334.77   23.70
  -6   6  -2  293.17   22.60
  -7  -6  -2  178.68   19.40
  -7  -6  -2  113.79   12.90
  -7  -6  -2  140.29   15.50
  -7   6  -2  176.38   18.80
  -7   6  -2  184.38   19.50
  -7   6  -2  146.19   14.80
  -7   6  -2  151.18   15.40
   7   6   2  141.39   15.50
  -8  -6  -2  147.29   18.20
  -8  -6  -2  113.89   12.70
  -8  -6  -2  131.39   17.20
  -8  -6  -2  104.49   13.60
  -8   6  -2   96.89   12.50
   8   6   2  106.39   13.50
  -8   6  -2  103.19   15.10
  -8   6  -2   62.79   13.20
  -9  -6  -2  344.47   26.80
  -9  -6  -2  283.47   24.40
  -9  -6  -2  284.07   22.30
  -9  -6  -2  291.17   21.10
  -9   6  -2  328.37   25.50
  -9   6  -2  306.37   25.30
   9   6   2  258.67   21.00
 -10  -6  -2   30.60   11.60
 -10  -6  -2   54.39   13.10
 -10  -6  -2   42.20   11.30
 -10   6  -2   37.10   12.10
 -10   6  -2   26.60   11.80
 -11  -6  -2    6.30    9.80
 -11  -6  -2   13.50   10.00
 -11   6  -2    1.40    9.70
 -11   6  -2    9.30   10.50
 -12  -6  -2   39.70   12.90
 -12  -6  -2   34.70   13.30
 -12   6  -2   27.40   12.70
 -12   6  -2   38.80   13.30
 -12  -7   2   76.49   13.80
 -12  -7   2   78.79   17.20
 -12  -7   2   51.29   15.00
 -12   7   2   75.59   16.90
  12   7  -2   61.89   12.80
 -11  -7   2  105.19   18.10
 -11  -7   2   88.89   16.90
 -11  -7   2  124.99   16.80
 -11   7   2   83.79   16.50
  11   7  -2  117.29   16.70
 -10  -7   2   44.10   13.30
 -10  -7   2   71.99   12.20
 -10  -7   2   63.09   11.70
  10   7  -2   50.29   11.20
 -10   7   2   50.89   13.00
  -9  -7   2   31.90   11.60
  -9  -7   2   30.10    9.00
  -9  -7   2   38.10    9.80
   9   7  -2   35.30    9.00
  -9   7   2   21.10    9.80
   9   7  -2   26.30    8.70
  -8  -7   2   48.50   10.40
  -8  -7   2   37.70    9.20
  -8  -7   2   18.70    9.70
   8   7  -2   48.90    9.60
  -8   7   2   29.40    9.60
  -8   7   2   31.90    8.80
   8   7  -2   26.20    9.10
  -7  -7   2   85.39   14.60
   7  -7  -2  106.49   12.50
   7  -7  -2   74.99   11.50
  -7  -7   2   79.69   11.80
  -7  -7   2  102.59   13.80
   7   7  -2   98.69   13.30
   7   7  -2  124.19   16.10
  -7   7   2  101.99   13.20
  -7   7   2  102.29   13.90
  -6  -7   2  426.96   27.00
  -6  -7   2  426.96   28.40
   6  -7  -2  373.96   24.90
  -6  -7   2  385.16   24.30
   6  -7  -2  396.16   24.90
  -6   7   2  372.06   25.30
   6   7  -2  391.96   26.10
   6   7  -2  417.66   27.50
  -6   7   2  389.16   27.90
  -5  -7   2  466.95   29.10
   5  -7  -2  475.85   27.70
  -5  -7   2  466.95   30.80
   5  -7  -2  447.56   27.60
  -5   7   2  464.85   30.10
   5   7  -2  442.96   28.70
  -5   7   2  451.95   27.20
   5   7  -2  465.75   29.70
   4  -7  -2  549.95   31.10
   4  -7  -2  502.85   29.40
  -4  -7   2  532.05   33.00
  -4  -7   2  532.75   31.80
   4   7  -2  537.65   31.70
  -4   7   2  528.95   32.60
   4   7  -2  499.75   31.90
  -4   7   2  536.95   32.00
  -3  -7   2  218.18   19.50
   3  -7  -2  201.28   17.00
   3  -7  -2  208.58   16.00
  -3  -7   2  202.58   17.50
  -3   7   2  186.68   17.40
   3   7  -2  217.08   17.50
   3   7  -2  202.78   17.80
  -3   7   2  191.48   17.90
   2  -7  -2   82.69   10.60
  -2  -7   2   54.89   10.70
  -2  -7   2   86.99   11.90
   2  -7  -2   70.79   11.00
   2   7  -2   86.09   12.00
  -2   7   2   61.59   10.70
   2   7  -2   78.09   11.60
  -2   7   2   80.39   12.20
  -1  -7   2   37.30    8.60
   1  -7  -2   19.80    7.40
   1  -7  -2   15.80    5.80
  -1   7   2   17.60    7.30
   1   7  -2   14.60    6.40
   1   7  -2    9.30    6.70
  -1   7   2   17.90    6.90
   0  -7  -2   60.69   10.10
   0  -7  -2   48.50   10.00
   0  -7   2   55.39   10.40
   0   7   2   69.69   11.40
   0   7  -2   90.49   12.30
   0   7  -2   66.69   10.80
   0   7   2   73.79   11.60
  -1  -7  -2  429.56   27.40
   1  -7   2  385.46   26.80
  -1  -7  -2  455.05   26.80
   1   7   2  448.06   28.30
  -1   7  -2  430.26   27.50
  -1   7  -2  432.16   28.00
   1   7   2  483.65   28.50
  -2  -7  -2  470.85   27.80
   2  -7   2  465.95   28.80
  -2  -7  -2  399.16   27.80
  -2   7  -2  453.65   28.60
   2   7   2  467.25   29.20
  -2   7  -2  454.75   28.90
   2   7   2  487.15   29.10
   3  -7   2  297.67   22.70
  -3  -7  -2  290.87   22.30
  -3  -7  -2  290.67   21.10
  -3   7  -2  306.07   22.00
  -3   7  -2  298.27   22.30
   3   7   2  323.97   22.20
  -3   7  -2  319.07   22.80
   3   7   2  321.77   22.90
  -4  -7  -2  333.07   23.20
  -4  -7  -2  369.16   24.70
   4  -7   2  301.17   23.50
   4   7   2  320.77   23.80
  -4   7  -2  330.87   23.90
  -4   7  -2  334.07   23.80
  -4   7  -2  329.47   23.30
  -5  -7  -2  178.88   17.40
  -5  -7  -2  189.68   17.50
   5  -7   2  152.18   17.90
  -5   7  -2  186.58   17.00
  -5   7  -2  173.48   18.50
  -5   7  -2  201.28   18.20
   5   7   2  199.78   17.80
  -5   7  -2  202.08   18.20
   6  -7   2   44.20   11.00
  -6  -7  -2   40.00   10.70
  -6  -7  -2   31.30    9.10
  -6   7  -2   52.09   10.50
  -6   7  -2   49.00   11.50
  -6   7  -2   35.20   10.50
   6   7   2   41.20    9.60
  -6   7  -2   53.19   10.30
  -7  -7  -2   16.90    8.70
  -7  -7  -2   14.80    9.10
   7   7   2   28.40    8.80
  -7   7  -2   12.80    7.20
  -7   7  -2   39.50   11.50
  -7   7  -2   29.00   10.40
  -7   7  -2   19.80    8.50
  -8  -7  -2  108.59   17.10
  -8  -7  -2  110.49   15.10
  -8  -7  -2  107.19   16.90
  -8   7  -2  101.89   16.80
  -8   7  -2   99.39   16.70
   8   7   2  130.19   16.10
  -9  -7  -2  114.69   16.00
  -9  -7  -2  108.49   17.30
  -9  -7  -2   96.49   16.50
   9   7   2  126.99   16.30
  -9   7  -2   90.29   16.40
  -9   7  -2   74.69   16.00
 -10  -7  -2   48.40   12.70
 -10  -7  -2   54.69   14.10
 -10  -7  -2   78.99   16.30
 -10   7  -2   53.49   13.70
 -10   7  -2   66.69   15.50
 -11  -7  -2  114.79   19.60
 -11  -7  -2  123.89   19.80
 -11   7  -2   80.89   17.10
 -11   7  -2  110.59   19.80
 -10  -8   2  104.89   18.60
 -10  -8   2   99.19   16.40
 -10   8   2   99.09   20.70
  10   8  -2   93.69   15.60
  -9  -8   2  212.88   21.90
  -9  -8   2  189.98   24.10
  -9  -8   2  194.68   21.00
   9   8  -2  204.08   22.90
  -9   8   2  203.98   24.30
  -8  -8   2  175.98   19.80
  -8  -8   2  143.09   19.80
  -8  -8   2  163.08   17.90
  -8   8   2  158.18   19.90
   8   8  -2  184.48   21.00
   8   8  -2  144.09   17.40
  -7  -8   2  186.88   21.60
   7  -8  -2  189.48   16.90
  -7  -8   2  187.68   19.00
  -7  -8   2  163.48   19.00
   7   8  -2  188.18   21.00
   7   8  -2  204.08   20.20
  -7   8   2  164.18   20.20
  -6  -8   2   56.39   13.00
  -6  -8   2   45.50   11.40
   6  -8  -2   62.99   10.80
  -6  -8   2   49.60    9.70
   6   8  -2   65.09   12.70
  -6   8   2   45.50   12.70
   6   8  -2   53.49   11.20
  -5  -8   2   15.40    8.10
  -5  -8   2   24.50    9.60
   5  -8  -2    8.00    6.80
   5   8  -2   16.70    8.10
   5   8  -2   13.10    7.90
  -5   8   2   19.90    9.40
   4  -8  -2   60.69   11.30
  -4  -8   2   48.10   12.60
  -4  -8   2   61.59   12.30
   4   8  -2   65.59   11.90
   4   8  -2   49.70   11.00
  -4   8   2   40.20   11.20
   3  -8  -2  307.17   23.10
  -3  -8   2  266.67   22.80
  -3  -8   2  321.97   24.70
   3   8  -2  308.87   23.70
   3   8  -2  279.27   22.50
  -3   8   2  282.17   23.20
  -3   8   2  283.87   23.90
  -2  -8   2  240.08   22.50
  -2  -8   2  262.07   21.60
   2  -8  -2  282.77   20.90
   2  -8  -2  289.97   22.40
   2   8  -2  288.27   22.60
  -2   8   2  238.98   22.00
  -2   8   2  301.27   22.60
   2   8  -2  294.27   22.90
  -1  -8   2  440.86   28.70
   1  -8  -2  444.26   28.90
   1  -8  -2  385.86   26.60
  -1   8   2  462.95   30.30
   1   8  -2  465.25   29.70
   1   8  -2  412.06   28.90
  -1   8   2  425.26   29.20
   0  -8  -2  344.47   24.40
   0  -8  -2  369.26   23.60
   0  -8   2  353.06   24.30
   0  -8   2  300.87   23.70
   0   8  -2  297.07   23.60
   0   8  -2  323.87   24.80
   0   8   2  300.27   24.00
   0   8   2  288.07   23.80
  -1  -8  -2  198.88   18.00
   1  -8   2  187.98   18.60
  -1  -8  -2  201.18   18.70
   1  -8   2  207.78   18.20
   1   8   2  205.88   18.90
  -1   8  -2  194.48   20.20
   1   8   2  183.28   19.90
  -1   8  -2  194.08   20.30
  -2  -8  -2    5.60    6.80
  -2  -8  -2    8.30    7.10
   2  -8   2   13.50    7.90
   2   8   2    4.70    6.80
   2   8   2    6.80    6.90
  -2   8  -2   14.30    7.60
  -2   8  -2   12.20    8.10
  -3  -8  -2    7.60    7.00
   3  -8   2   17.50    7.60
  -3  -8  -2    3.60    7.10
   3   8   2    6.70    7.00
  -3   8  -2    2.80    6.90
  -3   8  -2   17.80    8.50
  -4  -8  -2   59.99   11.40
   4  -8   2   52.49   11.30
  -4  -8  -2   34.70    9.90
  -4   8  -2   36.40   10.20
   4   8   2   44.80   10.90
  -4   8  -2   44.90   10.60
   5  -8   2  120.89   16.70
  -5  -8  -2  153.68   18.30
  -5  -8  -2  122.79   16.70
  -5   8  -2  121.19   17.30
  -5   8  -2  143.79   17.60
   5   8   2  143.79   17.80
  -5   8  -2  135.89   16.70
   6  -8   2  267.87   23.40
   6  -8   2  273.37   20.70
  -6  -8  -2  237.48   22.70
  -6  -8  -2  266.17   23.30
   6   8   2  248.68   22.20
  -6   8  -2  258.47   21.90
  -6   8  -2  254.07   23.10
  -6   8  -2  327.37   24.80
  -7  -8  -2  140.79   18.30
   7  -8   2  126.19   17.20
   7  -8   2  127.19   14.90
  -7  -8  -2  138.19   18.40
  -7   8  -2  140.49   19.30
   7   8   2  129.19   17.50
  -7   8  -2  141.69   19.10
  -7   8  -2  149.09   18.70
  -7   8  -2  123.99   16.30
  -8  -8  -2  143.49   19.00
  -8  -8  -2  111.19   17.90
  -8  -8  -2  167.28   21.10
   8  -8   2  102.79   16.50
  -8   8  -2  180.28   21.70
  -8   8  -2  133.79   19.50
   8   8   2  154.68   19.20
  -9  -8  -2   48.00   12.70
   9  -8   2   35.90   12.50
  -9  -8  -2   63.09   14.90
  -9  -8  -2   50.19   14.40
  -9   8  -2   56.99   15.10
  -9   8  -2   66.99   15.30
   9   8   2   51.39   12.30
  -8  -9   2   33.40   11.80
  -8  -9   2   15.00    9.70
   8   9  -2   24.20    9.60
   8   9  -2   26.30   10.70
  -7  -9   2  114.99   18.30
  -7  -9   2   67.19   14.50
   7   9  -2  114.59   17.60
   7   9  -2  116.19   17.10
  -6  -9   2   53.39   12.70
   6  -9  -2   54.59   11.60
  -6  -9   2   54.19   13.50
   6   9  -2   57.79   12.50
   6   9  -2   55.89   13.20
  -6   9   2   65.69   14.90
  -5  -9   2  315.27   25.60
   5  -9  -2  351.16   25.40
  -5  -9   2  338.57   27.30
   5   9  -2  294.07   25.00
   5   9  -2  274.07   25.30
  -5   9   2  303.37   27.10
  -4  -9   2  287.97   25.00
   4  -9  -2  223.38   21.70
  -4  -9   2  253.97   23.20
   4   9  -2  257.37   22.60
  -4   9   2  269.17   24.70
   4   9  -2  258.37   23.30
   3  -9  -2  101.09   15.40
  -3  -9   2  114.69   17.10
  -3  -9   2  120.79   17.10
   3   9  -2  125.09   17.20
   3   9  -2  114.79   16.90
  -3   9   2  112.39   17.30
  -2  -9   2   53.19   12.20
   2  -9  -2   41.70   11.20
  -2  -9   2   35.20   11.80
   2   9  -2   47.10   12.30
   2   9  -2   30.00   10.40
  -2   9   2   44.20   11.80
   1  -9  -2    4.70    7.70
  -1  -9   2   -4.50    8.00
  -1  -9   2   -0.30    7.30
  -1   9   2   14.10    8.80
   1   9  -2   16.60    9.40
   1   9  -2    7.70    7.70
   0  -9   2   61.49   12.60
   0  -9   2   52.89   12.10
   0  -9  -2   33.50   10.70
   0   9   2   70.69   13.70
   0   9  -2   69.19   13.60
   0   9  -2   66.39   13.00
   1  -9   2   21.80    9.30
  -1  -9  -2   19.90    9.50
   1  -9   2   38.90   10.60
  -1   9  -2   13.80    9.40
   1   9   2   41.10   11.10
  -1   9  -2   32.20   10.60
   2  -9   2  172.68   19.90
  -2  -9  -2  207.78   22.60
   2  -9   2  183.98   20.70
   2   9   2  207.28   22.70
  -2   9  -2  168.78   20.60
  -2   9  -2  200.68   22.30
  -3  -9  -2  154.58   20.20
   3  -9   2  212.58   19.70
   3  -9   2  137.59   18.30
  -3   9  -2  161.48   20.20
   3   9   2  195.88   22.00
  -3   9  -2  234.88   23.30
   4  -9   2   88.49   14.50
  -4  -9  -2   74.49   14.70
   4  -9   2   89.99   14.10
  -4   9  -2  100.69   15.50
  -4   9  -2   88.89   15.30
   4   9   2  110.19   16.90
   5  -9   2   53.69   12.00
  -5  -9  -2   51.69   13.50
   5  -9   2   53.19   11.20
   5   9   2   49.70   12.70
  -5   9  -2   59.79   12.50
  -5   9  -2   42.60   12.20
   6  -9   2   27.80    9.30
  -6  -9  -2   39.90   12.30
   6  -9   2   43.90   11.30
  -6   9  -2   34.70   10.70
   6   9   2   49.90   12.50
  -6   9  -2   29.90   11.80
   7  -9   2    9.80    9.70
  -7  -9  -2   -4.90    8.00
  -7   9  -2   10.00    9.00
   7   9   2   -7.20    6.50
   5 -10  -2    6.70    9.30
  -5 -10   2   19.30   10.50
  -5 -10   2   11.40    9.80
   5  10  -2   12.70    9.90
  -5  10   2   21.20   12.50
   5  10  -2   14.50   10.10
   4 -10  -2   10.40    9.60
  -4 -10   2    9.70    8.80
  -4 -10   2   20.30   10.80
   4  10  -2   18.10   11.00
   4  10  -2   21.10   10.10
  -4  10   2   14.70   11.30
   3 -10  -2   35.50   11.80
  -3 -10   2   38.90   12.50
  -3 -10   2   55.89   15.20
   3  10  -2   34.30   12.10
   3  10  -2   30.80   11.20
  -3  10   2   43.20   13.90
  -2 -10   2  287.87   26.70
  -2 -10   2  282.97   24.90
   2 -10  -2  264.67   25.20
   2  10  -2  246.48   26.80
   2  10  -2  291.67   25.10
  -2  10   2  230.28   26.10
  -1 -10   2  133.49   18.70
   1 -10  -2  132.59   19.30
  -1 -10   2  110.39   18.00
   1  10  -2  118.49   18.60
  -1  10   2  127.79   19.40
   1  10  -2  114.29   17.70
   0 -10  -2  142.49   20.00
   0 -10   2  119.89   18.30
   0  10  -2  136.89   19.80
   0  10  -2  181.68   21.90
   0  10   2  192.18   23.30
   1 -10   2   28.10   10.80
   1 -10   2   12.20    9.30
  -1 -10  -2   22.80   10.80
   1  10   2   20.60   10.40
  -1  10  -2   19.80   10.70
  -1  10  -2   23.40   10.70
   2 -10   2    7.80    8.80
   2 -10   2   -0.20    8.90
  -2 -10  -2    4.60    8.60
   2  10   2    9.10    8.80
  -2  10  -2    4.30    9.40
  -2  10  -2    0.20    8.70
  -3 -10  -2   -1.30    9.20
   3 -10   2   -2.60    7.80
  -3  10  -2   -7.30    8.80
  -3  10  -2   -8.40    8.30
   3  10   2   10.70    9.30
  -4 -10  -2   10.60   10.60
   4 -10   2    8.30    9.60
  -4  10  -2   23.30   11.20
  -4  10  -2    8.50    9.60
   4  10   2   21.30   10.40
 -16   0   3   13.40   10.50
 -16   0   3   11.50    9.70
 -15   0   3   21.80   11.10
 -15   0   3   21.30    9.90
 -14   0   3  186.18   21.30
 -14   0   3  204.88   22.50
 -13   0   3  119.39   16.30
 -13   0   3  177.48   19.40
  12   0  -3  176.68   15.00
 -12   0   3  196.58   17.90
 -12   0   3  168.08   20.10
 -12   0   3  193.18   17.70
 -11   0   3   11.10    7.20
  11   0  -3    6.90    6.20
 -11   0   3   15.00    7.10
 -11   0   3   18.10    7.50
  10   0  -3   -3.80    5.20
 -10   0   3   -4.70    5.30
 -10   0   3    2.10    5.10
 -10   0   3    2.20    4.90
  -9   0   3    4.80    4.80
  -9   0   3    3.90    4.70
   9   0  -3   13.00    6.10
  -9   0   3    5.10    5.40
  -8   0   3   32.50    6.50
  -8   0   3   38.30    7.70
  -8   0   3   37.10    7.20
   7   0  -3 2000.20   90.19
  -7   0   3 2226.08   94.79
  -7   0   3 2106.59   93.59
  -7   0   3 2094.79   95.09
   6   0  -3  971.80   44.00
  -6   0   3 1052.09   46.40
  -6   0   3  993.20   47.00
  -6   0   3  994.60   47.30
  -5   0   3 1706.33   78.59
   5   0  -3 1798.22   76.49
  -5   0   3 1786.12   77.49
  -5   0   3 1752.42   78.39
   4   0  -3 1312.27   55.19
  -4   0   3 1278.47   55.09
  -4   0   3 1306.17   56.29
  -4   0   3 1156.38   54.29
  -4   0   3 1215.08   56.09
   3   0  -3  122.39    6.70
  -3   0   3  109.09    7.50
   3   0  -3  115.19    7.70
  -3   0   3  111.69    7.40
   2   0  -3   54.09    5.00
  -2   0   3   59.79    3.80
  -1   0   3  275.17   12.20
   1   0  -3  276.17   12.20
   1   0  -3  238.78   13.60
  -1   0   3  251.87   12.50
   0   0  -3  709.13   30.10
   0   0  -3  655.33   29.80
   0   0  -3  641.24   31.10
  -1   0  -3 1547.95   66.69
  -1   0  -3 1570.44   67.39
  -1   0  -3 1473.65   67.89
  -2   0  -3 1514.85   69.59
  -2   0  -3 1634.14   69.69
  -2   0  -3 1589.54   70.49
  -2   0  -3 1614.44   70.79
  -3   0  -3 1054.89   45.90
  -3   0  -3 1036.80   46.90
  -3   0  -3  999.10   46.50
  -3   0  -3  942.41   44.90
  -4   0  -3  599.14   29.30
  -4   0  -3  586.94   30.10
  -4   0  -3  597.34   29.00
  -4   0  -3  581.94   27.40
  -5   0  -3   99.59    9.00
  -5   0  -3  110.09   10.30
  -5   0  -3   88.99    9.40
  -5   0  -3  113.59    7.00
  -6   0  -3   27.60    6.00
  -6   0  -3   35.50    5.80
  -6   0  -3   29.20    6.90
  -6   0  -3   35.00    3.50
  -7   0  -3   -5.50    4.20
  -7   0  -3    3.20    4.30
  -7   0  -3    2.40    3.60
  -8   0  -3  159.68   16.80
  -8   0  -3  155.08   13.70
  -8   0  -3  148.69   11.20
  -9   0  -3  137.59   15.00
  -9   0  -3  186.38   19.20
  -9   0  -3  154.98   11.50
 -10   0  -3  246.88   19.30
 -10   0  -3  195.38   21.10
 -11   0  -3  224.38   19.60
 -11   0  -3  185.98   21.60
 -12   0  -3  178.48   20.70
 -12   0  -3  162.78   19.20
 -13   0  -3   30.60   11.30
 -13   0  -3    9.60    8.90
 -14   0  -3   13.10   10.40
 -14   0  -3   22.60   11.60
 -16  -1   3   70.79   16.60
 -16  -1   3   36.20   11.70
 -16   1   3   45.70   12.90
 -15  -1   3   27.90   10.20
 -15  -1   3   44.90   12.60
 -15   1   3   18.40   10.80
 -15   1   3   15.50    9.90
 -14  -1   3  -10.40    5.80
 -14  -1   3   15.50    8.50
 -14  -1   3   10.90   10.10
 -14   1   3    9.10    8.40
 -14   1   3    7.30    8.30
 -13  -1   3   38.30   11.90
 -13  -1   3   46.80   10.80
 -13  -1   3   36.10   10.10
 -13   1   3   20.30    8.80
 -13   1   3   13.50    8.30
 -12  -1   3  137.19   16.00
 -12  -1   3  151.98   18.80
 -12  -1   3  163.58   17.10
  12  -1  -3   96.49   12.40
 -12   1   3  102.29   14.70
 -12   1   3  121.19   15.90
  12   1  -3  141.69   12.90
 -11  -1   3  196.98   17.40
 -11  -1   3  211.38   17.90
  11   1  -3  212.98   16.20
 -11   1   3  231.58   18.30
 -11   1   3  239.58   18.90
 -10  -1   3  343.97   21.90
 -10  -1   3  337.57   23.70
 -10  -1   3  285.37   20.40
 -10   1   3  312.47   21.30
 -10   1   3  319.47   21.50
  10   1  -3  296.67   19.50
  -9  -1   3  796.92   43.00
  -9  -1   3  835.82   45.10
  -9  -1   3  838.92   43.80
  -9   1   3  922.41   45.30
  -9   1   3  870.31   43.90
   9   1  -3  881.41   42.60
  -9   1   3  885.41   43.60
  -8  -1   3  988.40   47.10
  -8  -1   3  944.21   47.30
  -8  -1   3 1004.60   48.80
   8   1  -3  948.01   42.50
  -8   1   3  941.11   47.90
  -8   1   3  972.70   46.90
  -8   1   3  932.71   47.10
   8   1  -3 1025.00   46.80
  -7  -1   3  691.13   36.70
  -7  -1   3  736.43   38.00
  -7  -1   3  767.82   36.50
  -7  -1   3  742.93   32.90
  -7   1   3  727.13   36.20
  -7   1   3  735.73   36.70
   7   1  -3  774.32   33.40
  -7   1   3  733.13   37.20
   7   1  -3  757.92   36.80
  -6  -1   3  157.08    8.90
  -6  -1   3  169.18   12.10
  -6  -1   3  170.38   12.90
   6   1  -3  182.78    9.60
  -6   1   3  185.98   12.10
  -6   1   3  176.78   11.50
   6   1  -3  179.58   12.80
  -6   1   3  192.08   12.60
  -5  -1   3  386.96   20.40
  -5  -1   3  371.46   19.50
   5   1  -3  355.06   20.00
  -5   1   3  347.77   18.30
   5   1  -3  366.06   17.50
  -5   1   3  351.06   19.20
  -5   1   3  356.16   19.20
  -4  -1   3  502.85   25.90
  -4  -1   3  539.95   26.70
   4  -1  -3  536.65   24.10
  -4   1   3  551.24   24.30
  -4   1   3  549.95   25.70
   4   1  -3  522.85   24.80
   4   1  -3  555.24   26.80
  -4   1   3  552.24   25.70
  -4   1   3  502.95   24.60
  -3  -1   3 1426.86   65.59
   3  -1  -3 1386.26   63.09
   3  -1  -3 1523.05   63.89
   3   1  -3 1512.55   65.49
  -3   1   3 1472.45   64.09
  -3   1   3 1523.35   63.39
  -3   1   3 1467.85   64.39
   3   1  -3 1452.25   64.39
  -2  -1   3 5728.63  244.88
   2  -1  -3 5727.43  244.08
   2   1  -3 5785.52  244.98
  -2   1   3 5531.35  243.48
   2   1  -3 5825.52  244.48
   1  -1  -3 5227.38  225.48
  -1  -1   3 5273.27  225.78
   1  -1  -3 5238.28  223.98
   1   1  -3 5314.47  225.58
   1   1  -3 5244.27  225.68
   1   1  -3 5601.74  225.48
  -1   1   3 5030.40  223.98
   0  -1  -3 3475.35  154.28
   0  -1  -3 3469.55  153.28
   0   1  -3 3717.83  154.38
   0   1  -3 3857.31  154.38
   0   1  -3 3671.53  154.48
   0   1  -3 3730.73  154.38
   0   1   3 3536.55  152.58
   0   1   3 3221.28  152.98
   0   1  -3 3709.83  153.78
   0   1   3 3514.15  153.98
  -1  -1  -3 1765.52   79.69
  -1  -1  -3 1694.23   81.09
  -1  -1  -3 1655.73   80.49
  -1  -1  -3 1656.73   80.59
  -1   1  -3 1918.71   80.99
  -1   1  -3 1863.91   79.99
   1   1   3 2063.69   80.19
  -1   1  -3 1949.60   81.69
   1   1   3 2030.90   80.49
  -1   1  -3 1867.51   81.29
  -1   1  -3 1964.30   81.49
  -2  -1  -3  455.35   20.70
  -2  -1  -3  451.35   19.40
  -2  -1  -3  464.75   20.80
  -2  -1  -3  451.65   20.90
   2  -1   3  426.26   18.40
  -2   1  -3  391.36   20.40
  -2   1  -3  385.86   19.60
  -2   1  -3  376.96   18.30
  -2   1  -3  397.76   20.30
  -2   1  -3  364.56   20.70
   2   1   3  354.16   18.80
  -3  -1  -3  492.65   23.40
  -3  -1  -3  474.75   23.30
  -3  -1  -3  464.95   23.40
  -3  -1  -3  514.25   22.40
  -3   1  -3  431.16   23.00
  -3   1  -3  442.66   23.80
  -3   1  -3  432.36   21.60
  -3   1  -3  425.36   22.60
   3   1   3  434.76   20.80
  -4  -1  -3  660.83   32.70
  -4  -1  -3  638.44   32.10
  -4  -1  -3  688.43   33.70
  -4  -1  -3  663.03   33.40
  -4   1  -3  637.74   33.90
   4   1   3  680.43   30.30
  -4   1  -3  705.63   32.50
  -4   1  -3  727.03   33.40
  -4   1  -3  693.83   31.10
  -5  -1  -3  772.02   36.30
  -5  -1  -3  771.32   36.20
  -5  -1  -3  716.03   37.50
  -5  -1  -3  782.72   37.60
  -5   1  -3  769.52   38.30
  -5   1  -3  751.42   33.90
  -5   1  -3  753.82   35.50
   5   1   3  718.13   33.30
  -5   1  -3  716.03   36.70
  -6  -1  -3  735.03   38.50
  -6  -1  -3  724.33   37.80
  -6  -1  -3  744.63   36.60
  -6  -1  -3  779.72   36.90
  -6   1  -3  773.52   37.60
  -6   1  -3  722.33   33.40
   6   1   3  717.83   33.10
  -6   1  -3  750.92   35.50
  -6   1  -3  740.43   38.70
  -7  -1  -3  522.05   31.30
  -7  -1  -3  563.54   26.70
  -7  -1  -3  588.44   30.70
  -7  -1  -3  567.14   32.60
  -7  -1  -3  573.84   30.30
  -7   1  -3  602.64   31.60
   7   1   3  567.74   26.20
  -7   1  -3  575.94   32.80
  -7   1  -3  616.84   28.80
  -8  -1  -3  251.07   19.00
  -8  -1  -3  297.47   18.80
  -8  -1  -3  277.67   20.70
  -8   1  -3  362.56   23.00
  -8   1  -3  327.87   20.90
  -9  -1  -3  204.98   16.90
  -9  -1  -3  222.28   18.70
  -9  -1  -3  214.18   15.00
  -9   1  -3  199.88   17.60
  -9   1  -3  216.98   19.40
 -10  -1  -3   77.29   13.20
 -10  -1  -3   71.99   11.80
 -10   1  -3   77.39   13.50
 -10   1  -3   77.69   12.60
 -11  -1  -3   10.70    8.50
 -11  -1  -3   12.40    8.00
 -11   1  -3   10.30    7.80
 -11   1  -3    2.40    7.90
 -12  -1  -3   27.20   10.20
 -12  -1  -3   28.50   10.80
 -12   1  -3   46.60   12.50
 -12   1  -3   25.20   10.00
 -13  -1  -3   55.99   12.80
 -13  -1  -3   67.49   15.00
 -13   1  -3   50.29   12.80
 -13   1  -3   90.49   17.30
 -14  -1  -3   29.10   12.80
 -14  -1  -3   54.09   13.60
 -14   1  -3   38.70   13.90
 -14   1  -3   46.60   13.00
 -15  -2   3  128.39   18.40
 -15  -2   3  145.59   22.10
 -15  -2   3  199.58   23.50
 -15   2   3  120.69   18.50
 -14  -2   3   78.59   14.50
 -14  -2   3  143.99   20.60
 -14  -2   3  121.19   17.90
 -14   2   3  115.29   16.90
 -14   2   3  129.69   18.20
 -13  -2   3  237.08   21.40
 -13  -2   3  213.48   24.10
 -13  -2   3  230.58   20.30
 -13   2   3  228.78   20.80
 -13   2   3  237.88   21.00
 -12  -2   3  102.79   14.50
 -12  -2   3  144.59   16.60
 -12  -2   3  133.69   17.60
  12   2  -3  100.59   12.30
 -12   2   3  121.09   15.60
 -12   2   3  121.59   15.60
 -11  -2   3  164.08   17.90
 -11  -2   3  189.58   18.90
 -11  -2   3  188.58   19.30
 -11   2   3  188.98   16.90
 -11   2   3  201.28   17.40
  11   2  -3  196.58   15.20
 -10  -2   3   21.70    7.30
 -10  -2   3   25.60    8.70
 -10  -2   3   16.70    7.50
 -10   2   3   11.50    6.50
  10   2  -3   25.10    6.50
 -10   2   3   13.30    6.40
  -9  -2   3   49.40   10.00
  -9  -2   3   64.59    9.80
  -9  -2   3   61.39    9.70
  -9  -2   3   60.19    5.90
  -9   2   3   66.79   10.00
  -9   2   3   78.09   10.40
   9   2  -3   60.49    8.50
   9   2  -3   64.59    5.50
  -8  -2   3  439.66   21.20
  -8  -2   3  424.96   26.50
  -8  -2   3  426.16   25.10
  -8  -2   3  428.36   24.90
  -8   2   3  405.06   24.00
   8   2  -3  446.56   21.20
  -8   2   3  436.96   25.00
   8   2  -3  450.95   24.50
  -7  -2   3  521.85   28.90
  -7  -2   3  512.45   27.50
  -7  -2   3  528.05   24.40
  -7   2   3  484.05   26.10
   7   2  -3  503.15   24.40
   7   2  -3  495.05   26.80
  -7   2   3  514.35   27.20
  -6  -2   3 2587.54  107.59
   6  -2  -3 2431.76  103.59
  -6  -2   3 2541.15  108.69
  -6   2   3 2414.96  106.89
   6   2  -3 2243.88  106.69
  -6   2   3 2374.66  105.79
   6   2  -3 2297.17  104.89
   5  -2  -3 2194.78   94.39
  -5  -2   3 2244.78   98.29
  -5  -2   3 2256.37   97.19
   5   2  -3 2177.68   95.59
  -5   2   3 2239.48   95.49
  -5   2   3 2125.79   96.29
   5   2  -3 2055.79   96.89
   4  -2  -3 1821.12   78.39
  -4  -2   3 1877.21   81.39
   4   2  -3 1793.82   80.29
  -4   2   3 1793.22   79.19
   4   2  -3 1745.73   79.09
  -4   2   3 1766.02   78.09
   3  -2  -3  636.94   28.40
  -3  -2   3  618.84   30.40
  -3   2   3  603.34   27.40
   3   2  -3  616.84   29.00
   3   2  -3  609.84   29.70
  -3   2   3  586.14   28.10
  -2  -2   3   46.50    5.70
   2  -2  -3   58.29    5.50
  -2   2   3   43.10    3.80
   2   2  -3   39.80    5.50
   2   2  -3   50.79    5.40
  -2   2   3   47.70    5.70
   1  -2  -3   19.40    3.90
  -1  -2   3   25.10    4.60
   1   2  -3   19.60    3.70
   1   2  -3   29.30    4.30
  -1   2   3   27.10    4.40
   1   2  -3   18.90    4.00
   0  -2   3  749.73   38.10
   0  -2  -3  794.62   37.70
   0  -2  -3  833.02   36.30
   0   2  -3  853.21   38.00
   0   2  -3  810.82   37.70
   0   2  -3  844.52   37.50
   0   2   3  840.82   37.80
  -1  -2  -3 1068.49   44.00
  -1  -2  -3  988.00   44.80
  -1  -2  -3 1006.30   42.40
  -1   2  -3  893.91   43.60
  -1   2  -3  934.21   44.90
  -1   2  -3  983.40   45.10
   1   2   3 1015.00   44.40
  -1   2  -3  918.71   44.30
  -2  -2  -3 3684.33  144.29
  -2  -2  -3 3261.27  144.29
  -2  -2  -3 3526.35  142.49
  -2  -2  -3 3445.76  144.29
  -2   2  -3 3126.39  142.79
  -2   2  -3 3125.79  144.49
   2   2   3 3320.27  143.59
  -2   2  -3 3087.09  143.69
  -3  -2  -3 1781.42   82.39
  -3  -2  -3 2001.80   82.89
  -3  -2  -3 1871.51   82.29
  -3  -2  -3 1884.21   80.79
  -3   2  -3 1703.93   82.99
  -3   2  -3 1821.12   80.29
  -3   2  -3 1847.22   81.39
   3   2   3 1856.21   81.09
  -3   2  -3 1868.01   82.89
  -4  -2  -3  551.64   27.70
  -4  -2  -3  572.54   25.70
  -4  -2  -3  488.75   26.30
  -4  -2  -3  529.75   27.20
  -4   2  -3  547.75   28.20
   4   2   3  497.45   24.80
  -4   2  -3  521.05   25.20
  -4   2  -3  508.45   27.00
  -4   2  -3  495.85   24.00
  -5  -2  -3  533.55   26.30
  -5  -2  -3  519.25   26.90
  -5  -2  -3  514.95   27.90
  -5  -2  -3  531.25   28.30
  -5   2  -3  520.25   25.10
  -5   2  -3  519.75   27.80
   5   2   3  514.85   25.00
  -5   2  -3  510.85   28.50
  -6  -2  -3   64.19    8.20
  -6  -2  -3   53.09    7.40
  -6  -2  -3   57.79    9.30
  -6  -2  -3   59.49    8.80
  -6   2  -3   55.89    9.40
  -6   2  -3   74.29    6.10
   6   2   3   74.89    6.20
  -6   2  -3   60.19    9.20
  -7  -2  -3  202.18   15.20
  -7  -2  -3  238.58   17.90
  -7  -2  -3  244.48   16.20
  -7  -2  -3  193.18   16.50
  -7   2  -3  222.58   12.50
   7   2   3  241.28   13.00
  -7   2  -3  246.78   18.40
  -7   2  -3  239.48   17.20
  -8  -2  -3   28.10    7.10
  -8  -2  -3   19.20    7.70
  -8  -2  -3   11.50    6.60
  -8  -2  -3   22.60    6.90
  -8   2  -3   32.00    9.00
   8   2   3   24.60    4.10
  -8   2  -3   14.90    6.70
  -9  -2  -3  464.85   29.80
  -9  -2  -3  455.05   26.50
  -9  -2  -3  483.15   27.40
  -9  -2  -3  438.76   28.70
  -9   2  -3  435.16   29.30
  -9   2  -3  393.56   27.70
 -10  -2  -3  210.08   18.00
 -10  -2  -3  232.88   21.90
 -10  -2  -3  211.08   19.50
 -10   2  -3  270.47   22.20
 -10   2  -3  219.28   19.80
 -11  -2  -3  275.37   21.40
 -11  -2  -3  277.17   23.40
 -11   2  -3  241.98   22.70
 -11   2  -3  250.07   22.40
 -12  -2  -3   61.89   12.60
 -12  -2  -3   82.49   15.40
 -12   2  -3   61.99   13.50
 -12   2  -3   50.39   13.30
 -13  -2  -3   72.89   14.10
 -13  -2  -3  110.89   19.00
 -13   2  -3  101.59   17.10
 -13   2  -3   87.99   16.50
 -14  -2  -3   64.09   15.80
 -14  -2  -3   82.09   15.40
 -14   2  -3   63.69   16.20
 -14   2  -3   82.49   16.60
 -15  -3   3   24.90   10.00
 -15  -3   3   22.30   12.10
 -15  -3   3   32.70   11.70
 -15   3   3   23.30   11.60
 -14  -3   3    9.80    8.70
 -14  -3   3   -1.50    6.70
 -14  -3   3   -0.70    8.70
 -14   3   3  -10.20    6.80
 -13  -3   3    3.90    9.10
 -13  -3   3   10.50    7.90
 -13  -3   3   16.70    9.50
 -13   3   3   17.40    8.40
 -13   3   3   28.20    9.90
 -12  -3   3   59.49   12.30
 -12  -3   3   39.50   10.00
 -12  -3   3   56.49   13.30
 -12   3   3   65.19   11.60
 -12   3   3   59.49   11.80
  12   3  -3   51.59    9.30
 -11  -3   3  249.97   20.30
 -11  -3   3  220.98   19.10
 -11  -3   3  242.48   21.90
  11   3  -3  242.58   18.30
 -11   3   3  260.07   20.60
 -11   3   3  257.77   19.30
 -10  -3   3  302.37   24.10
 -10  -3   3  328.77   22.30
 -10  -3   3  304.67   22.20
  10   3  -3  319.47   21.00
 -10   3   3  344.97   23.00
 -10   3   3  323.87   21.30
  -9  -3   3  390.26   26.60
  -9  -3   3  394.26   20.90
  -9  -3   3  402.46   25.00
  -9  -3   3  416.86   24.80
   9   3  -3  373.06   23.40
  -9   3   3  389.46   24.70
  -9   3   3  428.96   23.80
   9   3  -3  382.06   20.40
  -8  -3   3  369.66   24.20
  -8  -3   3  378.26   22.30
  -8  -3   3  342.87   18.90
   8  -3  -3  340.67   17.00
  -8   3   3  319.57   21.40
   8   3  -3  324.17   21.10
   8   3  -3  389.06   19.20
  -8   3   3  360.96   20.80
   7  -3  -3  209.18   11.10
  -7  -3   3  207.38   12.40
  -7  -3   3  221.18   14.60
  -7  -3   3  177.38   15.30
  -7   3   3  177.78   13.80
   7   3  -3  190.08   12.20
   7   3  -3  167.08   13.70
  -7   3   3  178.68   12.50
   6  -3  -3  119.19    8.40
  -6  -3   3  116.59   10.40
  -6  -3   3  122.19   11.90
  -6   3   3  122.19   10.20
   6   3  -3  136.69    9.70
   6   3  -3  133.29   11.10
  -6   3   3  138.49    9.30
   5  -3  -3    0.00    2.50
  -5  -3   3   -1.30    4.20
  -5   3   3    1.90    3.20
   5   3  -3    6.10    4.00
   5   3  -3    2.90    2.90
  -5   3   3    6.00    2.80
   4  -3  -3  683.53   30.80
  -4  -3   3  667.53   33.50
  -4   3   3  618.64   30.00
  -4   3   3  636.24   30.80
   4   3  -3  623.94   32.30
   4   3  -3  647.14   31.40
  -3  -3   3 1882.21   87.09
   3  -3  -3 1954.10   85.39
   3   3  -3 1904.31   85.89
  -3   3   3 1955.40   84.39
  -3   3   3 1944.41   86.79
   3   3  -3 1949.90   86.69
  -3   3   3 1947.91   84.59
   2  -3  -3 1052.89   51.59
  -2  -3   3 1182.28   54.69
   2  -3  -3 1233.48   53.69
  -2   3   3 1162.08   51.79
  -2   3   3 1240.08   54.69
   2   3  -3 1197.58   53.99
   2   3  -3 1207.38   54.29
   1  -3  -3 2062.69   90.39
  -1  -3   3 2010.80   90.89
  -1   3   3 2085.19   90.89
   1   3  -3 2034.50   90.49
   1   3  -3 2042.20   90.49
   1   3  -3 2014.00   90.59
   0  -3  -3 2134.09   91.49
   0  -3   3 2191.28   93.99
   0  -3  -3 2126.49   90.09
   0  -3  -3 2004.60   92.99
   0   3  -3 2065.49   93.29
   0   3  -3 2177.08   93.29
   0   3  -3 1999.00   92.69
   0   3   3 2118.09   93.29
  -1  -3  -3   57.69    7.00
  -1  -3  -3   61.69    6.40
  -1  -3  -3   63.19    4.70
  -1   3  -3   94.09    8.30
  -1   3  -3  101.99    8.60
  -1   3  -3   94.89    7.40
  -1   3  -3   98.79    7.90
  -2  -3  -3   51.19    7.20
  -2  -3  -3   47.20    4.60
  -2  -3  -3   65.59    7.20
  -2   3  -3   63.59    7.80
  -2   3  -3   71.89    8.00
  -2   3  -3   68.99    7.00
  -2   3  -3   64.39    6.50
   2   3   3   72.89    7.50
  -3  -3  -3  255.27   14.40
  -3  -3  -3  253.77   16.30
  -3  -3  -3  247.88   16.40
   3   3   3  289.27   15.90
  -3   3  -3  288.17   17.30
  -3   3  -3  313.37   16.20
  -3   3  -3  304.47   15.60
  -3   3  -3  288.47   17.50
  -4  -3  -3  651.83   30.20
  -4  -3  -3  505.65   28.90
  -4  -3  -3  649.04   27.60
  -4  -3  -3  555.64   28.70
  -4   3  -3  544.65   29.40
   4   3   3  515.55   27.60
  -4   3  -3  545.35   27.70
  -4   3  -3  521.85   29.60
  -4   3  -3  542.85   27.00
  -5  -3  -3  874.31   43.10
  -5  -3  -3  800.02   41.40
  -5  -3  -3  796.32   42.20
  -5  -3  -3  870.01   40.40
  -5   3  -3  836.32   43.30
   5   3   3  886.31   40.50
  -5   3  -3  881.11   42.90
  -5   3  -3  863.71   40.30
  -5   3  -3  859.01   39.50
  -6  -3  -3  507.35   27.70
  -6  -3  -3  562.84   30.60
  -6  -3  -3  619.24   31.50
  -6  -3  -3  547.95   28.90
   6   3   3  525.55   27.20
  -6   3  -3  542.25   30.30
  -6   3  -3  498.05   30.60
  -6   3  -3  543.45   27.10
  -7  -3  -3  374.16   24.70
  -7  -3  -3  371.26   22.40
  -7  -3  -3  351.06   21.30
  -7  -3  -3  367.96   24.00
   7   3   3  353.06   20.00
  -7   3  -3  382.56   19.70
  -7   3  -3  376.56   24.60
  -7   3  -3  386.26   24.00
  -8  -3  -3  191.18   17.70
  -8  -3  -3  198.28   16.30
  -8  -3  -3  194.78   15.40
  -8  -3  -3  225.68   19.30
  -8   3  -3  243.28   19.00
   8   3   3  227.58   13.90
  -8   3  -3  235.08   19.40
  -9  -3  -3   79.89   11.30
  -9  -3  -3  109.89   15.20
  -9  -3  -3  111.99   15.00
  -9  -3  -3  106.59   12.50
  -9   3  -3   78.69   13.80
  -9   3  -3   80.49   13.40
 -10  -3  -3   45.30   11.60
 -10  -3  -3   43.70    9.70
 -10  -3  -3   43.70   10.70
 -10   3  -3   25.50    9.20
 -10   3  -3   48.50   12.10
 -11  -3  -3   -2.10    7.60
 -11  -3  -3   -2.80    5.90
 -11  -3  -3    5.20    7.90
 -11   3  -3   -7.70    7.70
 -11   3  -3   -4.60    6.80
 -12  -3  -3   49.40   12.80
 -12  -3  -3   39.20   10.60
 -12   3  -3   43.00   13.20
 -12   3  -3   56.69   14.10
 -13  -3  -3  108.49   19.10
 -13  -3  -3  140.49   18.10
 -13   3  -3   83.29   15.90
 -13   3  -3  124.69   20.30
 -14  -3  -3  126.29   21.10
 -14  -3  -3  110.89   17.10
 -14   3  -3   72.89   17.30
 -14   3  -3   70.49   15.80
 -15  -4   3   50.19   15.30
 -15  -4   3   58.79   13.30
 -15  -4   3   58.79   15.20
 -15   4   3   32.90   12.40
 -14  -4   3  136.99   21.20
 -14  -4   3  118.29   17.40
 -14  -4   3  101.39   17.50
 -14   4   3  107.09   18.30
 -13  -4   3  122.09   19.30
 -13  -4   3  109.69   17.40
 -13  -4   3  109.19   16.20
 -13   4   3  134.79   18.60
 -12  -4   3  138.29   17.10
 -12  -4   3   99.09   17.00
 -12  -4   3  118.59   17.20
  12   4  -3  160.68   14.80
 -12   4   3  133.79   16.00
 -12   4   3  145.39   18.10
 -11  -4   3  118.09   15.60
 -11  -4   3  107.49   16.60
 -11  -4   3  101.49   14.90
 -11   4   3   95.69   12.90
  11   4  -3  101.09   12.80
 -11   4   3  110.59   15.40
 -10  -4   3   97.99   13.60
 -10  -4   3   72.59   13.40
 -10  -4   3  138.39   16.40
  10   4  -3   82.79   11.60
 -10   4   3   93.59   12.00
 -10   4   3   92.89   13.40
  -9  -4   3  160.48   12.50
  -9  -4   3  169.48   15.40
  -9  -4   3  203.58   18.50
  -9   4   3  202.68   16.60
   9   4  -3  196.38   13.00
  -9   4   3  164.78   13.70
   9   4  -3  164.78   15.10
  -8  -4   3  255.27   18.00
   8  -4  -3  226.68   14.10
  -8  -4   3  234.48   15.50
  -8  -4   3  195.38   18.60
  -8   4   3  273.47   18.60
  -8   4   3  267.27   16.50
   8   4  -3  282.47   16.20
   8   4  -3  231.38   17.50
  -7  -4   3  519.65   27.80
   7  -4  -3  525.05   26.50
  -7  -4   3  545.25   31.40
  -7  -4   3  518.55   29.20
   7   4  -3  521.75   29.60
  -7   4   3  540.05   29.20
  -7   4   3  525.15   27.60
   7   4  -3  566.44   28.20
   6  -4  -3  735.23   35.60
  -6  -4   3  716.33   39.40
  -6  -4   3  749.13   36.80
  -6  -4   3  776.62   37.90
   6   4  -3  748.63   37.00
  -6   4   3  737.03   36.00
  -6   4   3  746.53   37.30
   6   4  -3  757.72   38.40
  -5  -4   3 1373.96   61.99
   5  -4  -3 1251.37   57.69
  -5   4   3 1277.97   58.49
   5   4  -3 1230.48   58.79
  -5   4   3 1223.88   57.49
   5   4  -3 1240.18   59.79
  -4  -4   3 1031.80   50.49
   4  -4  -3  987.90   47.60
  -4   4   3 1014.50   47.40
   4   4  -3 1027.60   49.50
  -4   4   3 1000.30   47.00
  -4   4   3 1069.49   49.90
   4   4  -3 1042.10   48.70
  -3  -4   3  536.75   29.80
   3  -4  -3  545.95   28.30
   3  -4  -3  580.24   27.10
  -3   4   3  575.44   27.30
  -3   4   3  557.54   29.70
   3   4  -3  566.54   29.10
   3   4  -3  572.14   29.60
  -2  -4   3   64.89    8.70
   2  -4  -3   76.99    8.40
   2  -4  -3  108.39    7.10
  -2   4   3   88.99    6.50
   2   4  -3   92.39    9.30
  -2   4   3   73.29    8.80
   2   4  -3   74.89    8.80
  -1  -4   3  137.39   11.20
   1  -4  -3  153.48   11.10
   1  -4  -3  143.59    9.20
   1   4  -3  140.59   11.20
  -1   4   3  151.98   11.70
   1   4  -3  142.79   11.10
   0  -4  -3  214.38   12.60
   0  -4  -3  229.98   14.30
   0  -4   3  226.48   14.80
   0   4  -3  211.98   14.20
   0   4   3  206.68   14.30
   0   4  -3  195.08   13.70
   0   4  -3  203.08   14.00
  -1  -4  -3  869.81   41.20
   1  -4   3  893.31   43.40
  -1  -4  -3  858.31   42.60
  -1   4  -3  877.51   42.20
  -1   4  -3  875.81   43.00
  -1   4  -3  895.61   42.70
   1   4   3  890.71   42.80
  -2  -4  -3 1043.30   49.50
  -2  -4  -3 1077.39   48.60
  -2  -4  -3 1014.40   46.10
  -2   4  -3 1023.90   49.80
  -2   4  -3 1048.70   48.70
   2   4   3  994.70   49.10
  -2   4  -3 1047.80   49.20
  -2   4  -3 1032.00   49.80
  -3  -4  -3  889.81   44.70
  -3  -4  -3  842.42   41.90
  -3  -4  -3  992.30   45.00
  -3   4  -3  988.20   46.10
   3   4   3  879.41   44.30
  -3   4  -3  922.11   44.50
  -3   4  -3  939.51   44.00
  -3   4  -3  953.20   45.60
  -4  -4  -3  829.42   41.90
  -4  -4  -3  869.81   39.20
  -4  -4  -3  763.42   41.10
  -4   4  -3  840.52   42.70
  -4   4  -3  896.51   41.20
   4   4   3  832.32   40.90
  -4   4  -3  843.72   40.30
  -4   4  -3  808.02   42.20
  -5  -4  -3  240.98   15.80
  -5  -4  -3  276.37   18.30
  -5  -4  -3  280.07   18.90
  -5  -4  -3  265.07   19.10
  -5   4  -3  316.67   17.60
  -5   4  -3  297.27   17.10
   5   4   3  273.47   17.30
  -5   4  -3  294.77   19.70
  -5   4  -3  275.47   19.20
  -6  -4  -3   56.49    9.80
  -6  -4  -3   76.49    9.90
  -6  -4  -3   80.79    8.90
  -6  -4  -3   52.89   10.00
   6   4   3   60.59    8.10
  -6   4  -3   69.29   10.90
  -6   4  -3   56.09   10.00
  -6   4  -3   70.89    8.20
  -6   4  -3   69.39    8.10
  -7  -4  -3   19.00    5.60
  -7  -4  -3    8.20    6.00
  -7  -4  -3   11.20    7.00
  -7  -4  -3   11.30    6.90
  -7   4  -3    2.60    5.70
  -7   4  -3    6.50    6.30
  -7   4  -3   13.40    4.80
   7   4   3   12.00    4.60
  -8  -4  -3   90.39   12.20
  -8  -4  -3   96.69   14.50
  -8  -4  -3   74.99   10.60
  -8  -4  -3  132.59   16.00
  -8   4  -3   82.69   13.30
   8   4   3   94.49   10.40
  -8   4  -3  108.69   14.50
  -9  -4  -3  187.68   20.00
  -9  -4  -3  154.68   14.40
  -9  -4  -3  174.88   16.20
  -9  -4  -3  161.08   18.50
  -9   4  -3  161.18   19.10
  -9   4  -3  157.38   18.70
 -10  -4  -3  233.98   29.40
 -10  -4  -3  273.27   20.10
 -10  -4  -3  229.88   21.60
 -10  -4  -3  261.47   23.60
 -10   4  -3  243.38   23.10
 -10   4  -3  282.77   23.10
 -11  -4  -3   83.39   15.50
 -11  -4  -3   89.59   15.70
 -11  -4  -3  112.69   14.90
 -11   4  -3  100.09   16.90
 -11   4  -3   90.69   15.20
 -12  -4  -3  138.89   19.20
 -12  -4  -3  131.29   20.00
 -12  -4  -3  129.59   16.90
 -12   4  -3  128.69   19.50
 -12   4  -3  115.89   18.90
 -13  -4  -3   42.90   11.80
 -13  -4  -3   44.20   13.30
 -13  -4  -3   29.90   12.40
 -13   4  -3   19.50   12.20
 -13   4  -3    9.50    9.90
 -14  -5   3   10.30    8.20
 -14  -5   3    9.60    9.80
 -14  -5   3    4.90   10.30
 -14   5   3    5.30   10.20
 -13  -5   3    8.50    8.20
 -13  -5   3   11.40   10.10
 -13  -5   3   -7.40    8.20
 -13   5   3   14.60   10.40
 -12  -5   3   22.90    9.20
 -12  -5   3   12.50    9.30
 -12  -5   3   19.80    9.90
  12   5  -3   28.40    8.30
 -12   5   3   23.90   10.50
 -11  -5   3  243.38   24.40
 -11  -5   3  289.17   21.80
 -11  -5   3  237.68   22.00
  11   5  -3  270.87   20.80
 -11   5   3  294.27   23.30
 -10  -5   3  452.45   31.40
 -10  -5   3  434.86   28.20
 -10  -5   3  445.86   25.70
 -10   5   3  460.95   29.50
  10   5  -3  423.26   27.70
 -10   5   3  436.26   26.80
  -9  -5   3  305.97   20.10
  -9  -5   3  314.77   22.20
  -9  -5   3  310.17   25.10
   9   5  -3  341.57   20.50
   9   5  -3  318.27   22.50
  -9   5   3  333.27   23.50
  -9   5   3  328.27   21.00
  -8  -5   3  258.37   17.20
  -8  -5   3  260.27   20.70
  -8  -5   3  269.67   18.50
   8  -5  -3  234.08   15.40
   8   5  -3  252.37   18.90
   8   5  -3  232.08   16.70
  -8   5   3  228.68   16.40
  -8   5   3  244.48   18.80
  -7  -5   3  151.58   15.20
   7  -5  -3  120.99   10.90
  -7  -5   3  164.68   17.70
  -7  -5   3  135.99   12.30
  -7   5   3  137.19   11.60
   7   5  -3  150.98   13.90
  -7   5   3  145.29   13.20
   7   5  -3  144.09   12.60
   6  -5  -3  185.28   13.20
  -6  -5   3  170.68   13.90
  -6  -5   3  201.48   16.70
   6   5  -3  166.38   14.90
  -6   5   3  179.28   13.10
  -6   5   3  165.48   13.70
   6   5  -3  202.58   14.60
  -5  -5   3   63.79   10.60
   5  -5  -3   51.49    7.40
  -5   5   3   58.69    8.20
   5   5  -3   59.69    9.20
  -5   5   3   42.90    8.40
   5   5  -3   53.69    8.20
  -5   5   3   51.39    7.50
  -4  -5   3  491.75   28.20
   4  -5  -3  483.15   24.60
   4  -5  -3  476.65   25.50
   4   5  -3  464.35   26.40
  -4   5   3  453.55   24.60
   4   5  -3  444.46   26.70
  -4   5   3  459.05   27.10
   3  -5  -3  652.03   32.60
  -3  -5   3  632.34   34.10
   3  -5  -3  622.04   30.70
  -3   5   3  604.14   30.60
   3   5  -3  611.74   33.40
  -3   5   3  630.94   33.90
   3   5  -3  649.34   33.30
  -2  -5   3 1431.86   69.69
   2  -5  -3 1492.15   68.79
   2  -5  -3 1469.35   66.89
  -2   5   3 1476.05   69.89
   2   5  -3 1476.75   69.59
   2   5  -3 1528.25   69.59
  -2   5   3 1501.75   69.69
  -1  -5   3 1175.08   56.99
   1  -5  -3 1145.89   55.99
   1   5  -3 1186.58   56.49
  -1   5   3 1234.48   57.19
   1   5  -3 1172.88   56.49
  -1   5   3 1160.88   56.59
   0  -5  -3  641.44   32.70
   0  -5   3  691.83   35.20
   0  -5  -3  708.53   34.80
   0   5   3  647.64   34.80
   0   5  -3  672.03   34.60
   0   5   3  636.34   34.50
   0   5  -3  655.53   34.60
   1  -5   3 1135.19   52.09
  -1  -5  -3 1051.49   50.79
  -1  -5  -3  985.10   48.90
  -1   5  -3 1001.40   50.79
   1   5   3 1049.20   51.09
  -1   5  -3 1089.69   50.69
  -1   5  -3 1001.90   50.59
   2  -5   3   53.59    8.80
  -2  -5  -3   49.80    7.30
  -2  -5  -3   57.89    5.80
  -2  -5  -3   48.20    8.20
  -2   5  -3   65.09    8.70
  -2   5  -3   44.80    7.50
   2   5   3   58.49    8.60
  -2   5  -3   54.59    9.20
  -3  -5  -3   36.90    7.70
  -3  -5  -3   46.10    5.80
  -3  -5  -3   40.60    7.30
  -3   5  -3   30.30    6.60
  -3   5  -3   41.30    8.20
  -3   5  -3   43.20    8.30
   3   5   3   36.80    7.40
  -3   5  -3   33.60    6.70
  -4  -5  -3  220.48   13.90
  -4  -5  -3  211.88   17.00
  -4  -5  -3  197.68   16.60
  -4   5  -3  268.27   18.70
   4   5   3  256.97   17.00
  -4   5  -3  239.38   16.60
  -4   5  -3  239.88   17.80
  -4   5  -3  271.47   17.10
  -5  -5  -3  337.37   21.10
  -5  -5  -3  328.87   21.30
  -5  -5  -3  289.67   17.50
  -5   5  -3  297.17   19.40
  -5   5  -3  308.27   21.70
   5   5   3  312.47   19.80
  -5   5  -3  293.37   19.50
  -5   5  -3  302.97   21.70
  -6  -5  -3  513.65   27.50
  -6  -5  -3  454.55   30.00
  -6  -5  -3  530.75   30.30
  -6  -5  -3  451.75   30.50
  -6   5  -3  544.35   28.70
   6   5   3  510.25   29.00
  -6   5  -3  558.74   29.10
  -6   5  -3  560.04   31.70
  -6   5  -3  581.74   32.70
  -7  -5  -3  457.95   25.90
  -7  -5  -3  507.75   28.60
  -7  -5  -3  435.26   29.50
  -7  -5  -3  421.36   28.80
  -7   5  -3  461.15   29.90
  -7   5  -3  461.15   30.20
  -7   5  -3  469.25   26.30
   7   5   3  483.15   27.00
  -8  -5  -3  279.97   20.60
  -8  -5  -3  267.17   22.00
  -8  -5  -3  267.67   18.60
  -8  -5  -3  259.07   22.50
  -8   5  -3  248.68   22.00
   8   5   3  298.07   19.20
  -8   5  -3  288.57   23.10
  -9  -5  -3  103.09   14.00
  -9  -5  -3  116.69   16.50
  -9  -5  -3   92.29   11.90
  -9   5  -3   75.79   14.50
  -9   5  -3   85.19   14.70
 -10  -5  -3   22.50    9.90
 -10  -5  -3   -2.20    8.20
 -10  -5  -3   17.40    9.50
 -10  -5  -3   23.70    7.80
 -10   5  -3    2.90    8.70
 -10   5  -3   13.00    9.50
 -11  -5  -3   17.40    8.00
 -11  -5  -3   30.90   11.30
 -11   5  -3   12.00   10.10
 -11   5  -3   33.40   11.90
 -12  -5  -3    9.20   10.00
 -12  -5  -3   10.70    9.90
 -12   5  -3   12.20   11.40
 -12   5  -3   14.60   11.30
 -13  -6   3   78.29   14.60
 -13  -6   3   71.29   16.00
 -13  -6   3   67.09   16.50
 -13   6   3   95.39   17.20
 -12  -6   3   86.69   15.70
 -12  -6   3   89.89   14.90
 -12  -6   3   54.99   14.60
  12   6  -3  107.19   15.70
 -12   6   3   79.89   15.80
 -11  -6   3   97.79   14.60
 -11  -6   3   75.49   15.00
 -11  -6   3   95.09   15.90
 -11   6   3   52.49   13.10
  11   6  -3   67.89   12.30
 -10  -6   3    6.20    5.80
 -10  -6   3    8.50    6.70
 -10  -6   3    8.10    8.80
  10   6  -3   11.70    7.00
  -9  -6   3   52.09   10.50
  -9  -6   3   64.59   13.20
  -9  -6   3   53.89    9.70
   9   6  -3   35.90    8.10
  -9   6   3   41.40   10.80
  -9   6   3   42.50    9.20
   9   6  -3   56.69   11.10
  -8  -6   3  161.98   19.10
  -8  -6   3  160.48   14.70
   8  -6  -3  138.99   18.20
  -8  -6   3  165.08   16.80
  -8   6   3  153.68   13.80
   8   6  -3  135.99   14.60
   8   6  -3  173.08   16.20
  -8   6   3  154.78   16.60
   7  -6  -3  369.96   22.60
  -7  -6   3  367.56   24.10
  -7  -6   3  344.77   26.00
  -7  -6   3  367.66   23.80
  -7   6   3  404.46   23.20
   7   6  -3  405.46   24.50
   7   6  -3  409.66   25.90
  -7   6   3  382.06   24.30
  -6  -6   3  298.77   24.20
   6  -6  -3  351.66   21.50
   6  -6  -3  333.97   21.70
  -6  -6   3  412.76   24.00
   6   6  -3  347.37   23.80
  -6   6   3  383.46   21.90
   6   6  -3  383.86   23.60
  -6   6   3  383.26   25.10
  -6   6   3  323.67   22.00
   5  -6  -3  286.57   18.50
  -5  -6   3  285.27   19.40
  -5  -6   3  258.67   20.80
   5  -6  -3  280.67   17.90
   5   6  -3  256.67   18.80
   5   6  -3  268.97   20.00
  -5   6   3  247.98   20.00
  -5   6   3  285.07   18.00
   4  -6  -3  735.93   36.40
  -4  -6   3  758.02   39.50
   4  -6  -3  666.53   34.40
  -4   6   3  666.23   34.40
   4   6  -3  711.63   37.90
  -4   6   3  642.84   37.50
   4   6  -3  609.44   36.20
  -3  -6   3  361.06   24.00
   3  -6  -3  335.97   22.00
   3  -6  -3  351.56   20.50
  -3   6   3  356.76   23.60
   3   6  -3  367.66   23.40
   3   6  -3  382.86   23.20
   2  -6  -3   35.40    7.90
  -2  -6   3   36.10    8.40
   2  -6  -3   27.10    5.90
  -2   6   3   43.10    8.50
   2   6  -3   35.70    7.50
  -2   6   3   35.00    7.70
   2   6  -3   40.40    8.40
   1  -6  -3   27.40    6.10
   1  -6  -3   28.50    7.20
  -1  -6   3   38.10    8.40
   1   6  -3   22.80    6.80
  -1   6   3   20.50    6.80
  -1   6   3   22.40    7.10
   1   6  -3   25.90    7.20
   0  -6  -3  483.75   26.60
   0  -6  -3  452.25   24.50
   0  -6   3  419.06   26.10
   0   6   3  432.86   26.20
   0   6  -3  426.06   26.00
   0   6  -3  390.36   25.50
   0   6   3  415.46   26.30
  -1  -6  -3  367.56   22.10
  -1  -6  -3  359.66   23.40
   1  -6   3  407.06   24.80
  -1   6  -3  379.66   23.80
   1   6   3  372.66   23.80
  -1   6  -3  368.76   23.40
  -2  -6  -3  230.88   13.20
   2  -6   3  212.48   17.50
  -2  -6  -3  220.48   16.20
  -2  -6  -3  227.38   17.80
  -2   6  -3  228.38   16.90
  -2   6  -3  201.28   17.30
   2   6   3  231.18   17.70
  -2   6  -3  233.78   17.60
  -3  -6  -3  641.84   34.50
  -3  -6  -3  671.43   33.40
  -3  -6  -3  565.74   29.20
   3  -6   3  643.94   35.20
  -3   6  -3  510.55   33.20
   3   6   3  583.24   33.60
  -3   6  -3  602.04   33.60
  -3   6  -3  608.74   33.60
  -4  -6  -3  577.94   29.20
  -4  -6  -3  573.44   33.10
   4  -6   3  561.54   34.70
  -4  -6  -3  563.24   32.80
  -4   6  -3  564.34   33.70
  -4   6  -3  592.04   32.70
  -4   6  -3  585.64   33.60
  -4   6  -3  591.14   32.80
   4   6   3  622.24   33.60
  -5  -6  -3  182.68   16.80
  -5  -6  -3  191.28   16.70
  -5  -6  -3  199.68   13.10
  -5   6  -3  198.48   19.60
  -5   6  -3  205.88   16.50
  -5   6  -3  179.48   18.90
   5   6   3  173.68   15.90
  -5   6  -3  152.18   15.80
  -6  -6  -3   24.70    8.00
  -6  -6  -3   21.80    8.40
  -6  -6  -3   11.30    5.90
  -6   6  -3   22.20    7.30
   6   6   3   20.50    7.00
  -6   6  -3   36.60    9.80
  -6   6  -3   34.80    9.90
  -6   6  -3   40.70    8.50
  -7  -6  -3   62.89   12.10
  -7  -6  -3   57.39   11.00
  -7  -6  -3   62.99   12.80
  -7   6  -3   51.49   11.90
  -7   6  -3   57.99    9.80
   7   6   3   88.09   12.40
  -7   6  -3   49.00   11.70
  -7   6  -3   53.59   11.20
  -8  -6  -3   78.99   13.10
  -8  -6  -3  110.09   16.70
  -8  -6  -3   95.59   15.30
   8   6   3  107.49   13.60
  -8   6  -3  113.69   17.10
  -8   6  -3  118.59   17.00
  -9  -6  -3   86.89   15.60
  -9  -6  -3   50.89   11.60
  -9  -6  -3   64.29   13.40
   9   6   3   62.19   17.60
  -9   6  -3   77.19   14.90
  -9   6  -3   66.19   14.40
 -10  -6  -3  107.09   17.70
 -10  -6  -3   81.19   15.60
 -10  -6  -3   94.99   15.50
 -10   6  -3  105.19   17.10
 -10   6  -3  103.79   18.10
 -11  -6  -3  145.59   21.10
 -11  -6  -3  221.58   25.30
 -11   6  -3  141.59   21.10
 -11   6  -3  153.38   21.20
 -12  -6  -3   74.59   16.40
 -12   6  -3   62.39   16.40
 -12   6  -3   48.00   14.70
 -12  -7   3   64.49   16.00
 -12  -7   3   78.69   14.30
 -12  -7   3   42.40   13.40
 -12   7   3   65.89   15.80
  12   7  -3   73.89   14.00
 -11  -7   3  108.39   18.30
 -11  -7   3   93.59   15.30
  11   7  -3  109.99   16.00
 -11   7   3   84.09   16.30
 -10  -7   3  150.38   18.20
 -10  -7   3  126.59   19.30
 -10  -7   3  121.39   15.60
  10   7  -3  150.68   18.20
 -10   7   3  154.28   19.70
  -9  -7   3  232.48   20.00
  -9  -7   3  243.78   19.70
  -9  -7   3  231.48   22.90
   9   7  -3  241.68   19.50
   9   7  -3  257.07   21.60
  -9   7   3  249.08   21.60
  -8  -7   3  224.58   21.50
  -8  -7   3  227.28   18.50
  -8  -7   3  207.38   18.70
   8   7  -3  238.98   19.30
   8   7  -3  245.18   20.70
  -8   7   3  228.18   20.00
   7  -7  -3  110.89   12.60
  -7  -7   3  107.99   13.50
  -7  -7   3   90.19   13.10
  -7  -7   3  102.39   16.00
   7   7  -3  136.29   16.70
   7   7  -3  121.49   14.50
  -7   7   3  116.99   14.30
   6  -7  -3   -3.20    5.00
  -6  -7   3    5.80    6.30
  -6  -7   3    5.70    7.50
  -6   7   3    7.20    6.10
  -6   7   3   -5.30    6.50
   6   7  -3    6.20    6.50
   6   7  -3    8.20    6.10
  -5  -7   3   87.29   12.80
  -5  -7   3  102.69   15.50
   5  -7  -3  105.29   12.70
   5   7  -3   97.59   13.90
   5   7  -3  100.49   13.40
  -5   7   3   74.59   13.00
  -5   7   3   82.79   11.20
  -4  -7   3   74.09   11.30
   4  -7  -3   74.39   11.10
   4  -7  -3   59.49    9.60
  -4  -7   3   75.49   13.50
   4   7  -3   59.49   11.20
  -4   7   3   66.39   11.70
   4   7  -3   54.59   10.30
  -3  -7   3  263.27   21.90
   3  -7  -3  284.37   20.70
   3  -7  -3  291.27   18.80
  -3   7   3  286.37   22.00
   3   7  -3  281.87   21.30
   3   7  -3  299.37   21.90
   2  -7  -3  589.74   31.70
  -2  -7   3  548.55   31.90
   2  -7  -3  405.26   27.30
   2   7  -3  501.85   31.20
   2   7  -3  540.75   31.30
  -2   7   3  549.85   32.10
   1  -7  -3  574.64   34.60
   1  -7  -3  632.54   33.30
  -1  -7   3  567.94   35.30
  -1   7   3  642.84   36.40
   1   7  -3  632.44   35.40
   1   7  -3  628.84   35.70
   0  -7  -3  530.35   31.90
   0  -7  -3  523.65   29.60
   0  -7   3  493.65   32.00
   0   7   3  557.84   32.70
   0   7  -3  580.14   32.40
   0   7  -3  513.65   31.70
   1  -7   3  210.28   18.70
  -1  -7  -3  221.38   18.80
  -1  -7  -3  245.38   17.30
  -1   7  -3  216.08   18.40
   1   7   3  220.28   18.70
  -1   7  -3  246.68   19.20
  -2  -7  -3   65.09   10.20
   2  -7   3   95.99   13.80
  -2  -7  -3   72.19   11.60
  -2   7  -3   89.59   12.40
  -2   7  -3   74.99   11.70
   2   7   3   74.49   12.00
   3  -7   3   58.09   11.70
  -3  -7  -3   71.99   10.70
  -3  -7  -3   64.09   11.50
  -3   7  -3   56.99   10.60
   3   7   3   77.39   12.20
  -3   7  -3   75.99   12.60
  -3   7  -3   56.09   10.90
  -4  -7  -3   45.70   10.00
  -4  -7  -3   49.70   10.50
   4  -7   3   30.90    9.80
  -4   7  -3   50.29   10.10
  -4   7  -3   56.29   11.80
   4   7   3   66.09   11.50
  -4   7  -3   45.70   10.00
  -5  -7  -3  204.78   19.00
  -5  -7  -3  242.38   19.90
   5  -7   3  186.28   19.30
  -5   7  -3  236.08   20.60
  -5   7  -3  200.78   20.90
   5   7   3  237.08   19.40
  -5   7  -3  225.48   18.60
  -5   7  -3  213.18   19.00
  -6  -7  -3  284.17   21.80
   6  -7   3  228.08   22.60
  -6  -7  -3  241.48   21.40
  -6   7  -3  250.87   20.00
   6   7   3  261.97   20.80
  -6   7  -3  261.27   20.90
  -6   7  -3  264.47   22.80
  -6   7  -3  252.67   22.20
  -7  -7  -3  248.78   22.70
  -7  -7  -3  245.68   21.90
  -7  -7  -3  235.98   22.40
  -7   7  -3  286.97   21.20
  -7   7  -3  260.27   23.20
  -7   7  -3  255.77   23.40
   7   7   3  254.57   20.80
  -8  -7  -3  254.07   22.80
  -8  -7  -3  290.97   24.70
  -8  -7  -3  250.57   24.00
  -8   7  -3  318.37   26.10
  -8   7  -3  279.97   25.10
   8   7   3  268.37   21.70
  -9  -7  -3   16.40    9.70
  -9  -7  -3   29.10   11.00
  -9  -7  -3   25.00   11.90
  -9   7  -3   34.70   12.00
  -9   7  -3   46.60   13.70
 -10  -7  -3    3.10    8.60
 -10  -7  -3  -14.20    8.90
 -10  -7  -3  -11.40    8.00
 -10   7  -3   -3.30    8.90
 -10   7  -3   10.30   11.10
 -10  -8   3    7.30    8.30
 -10  -8   3    1.60    9.40
 -10  -8   3   17.40    8.20
  10   8  -3    9.10    8.10
  -9  -8   3   15.30    8.60
  -9  -8   3   31.50   11.50
  -9  -8   3   18.80    9.00
   9   8  -3   17.20    7.70
   9   8  -3   23.70    9.90
  -8  -8   3   49.20   11.20
  -8  -8   3   45.00   12.70
  -8  -8   3   47.40   10.30
   8   8  -3   54.69   12.20
   8   8  -3   28.00    9.40
  -7  -8   3  175.68   21.70
  -7  -8   3  180.48   16.80
   7  -8  -3  191.68   17.10
  -7  -8   3  187.88   20.40
   7   8  -3  183.18   21.50
   7   8  -3  190.48   19.90
  -6  -8   3  312.47   24.50
   6  -8  -3  333.77   23.60
  -6  -8   3  344.47   27.10
   6   8  -3  326.67   24.50
   6   8  -3  299.27   25.10
  -6   8   3  304.47   26.60
  -5  -8   3  303.97   23.20
   5  -8  -3  302.47   22.20
  -5  -8   3  285.27   24.60
   5   8  -3  270.27   22.30
   5   8  -3  265.27   23.20
  -5   8   3  277.87   24.30
  -4  -8   3  257.27   21.30
  -4  -8   3  248.38   22.90
   4  -8  -3  237.78   20.30
   4   8  -3  227.58   20.20
   4   8  -3  248.98   21.40
  -4   8   3  225.38   21.60
   3  -8  -3  210.58   19.40
  -3  -8   3  222.18   21.50
  -3  -8   3  249.08   20.00
  -3   8   3  205.58   21.30
   3   8  -3  205.08   19.70
   3   8  -3  178.78   19.70
  -2  -8   3   49.60   11.50
   2  -8  -3   60.99   11.60
  -2  -8   3   78.99   13.10
   2   8  -3   76.19   12.10
   2   8  -3   77.29   13.10
  -2   8   3   79.29   13.70
  -1  -8   3   21.50    9.00
   1  -8  -3   19.80    8.60
  -1   8   3   19.00    8.20
   1   8  -3   15.20    8.00
   1   8  -3    4.50    6.40
   0  -8   3   70.59   13.00
   0  -8  -3   80.19   13.20
   0   8  -3  101.19   14.20
   0   8   3  107.59   15.30
   0   8  -3   78.19   13.00
   1  -8   3  241.18   21.20
  -1  -8  -3  211.98   19.80
  -1   8  -3  214.38   21.50
  -1   8  -3  208.08   19.90
   1   8   3  232.58   20.50
   2  -8   3  314.37   24.40
  -2  -8  -3  298.07   21.80
  -2  -8  -3  312.77   24.50
   2   8   3  340.47   25.00
  -2   8  -3  309.27   24.30
  -2   8  -3  274.27   22.80
  -3  -8  -3  375.16   25.90
   3  -8   3  383.06   27.70
  -3  -8  -3  389.76   28.10
   3   8   3  419.46   28.30
  -3   8  -3  390.16   27.40
  -3   8  -3  350.56   27.00
  -4  -8  -3  193.38   21.40
   4  -8   3  239.48   22.00
  -4  -8  -3  247.58   21.00
  -4   8  -3  223.98   21.40
   4   8   3  257.37   21.50
  -4   8  -3  250.57   21.30
   5  -8   3  153.88   19.80
  -5  -8  -3  188.18   20.40
  -5  -8  -3  154.28   19.10
   5   8   3  181.38   20.50
  -5   8  -3  179.18   19.60
  -5   8  -3  166.38   19.10
  -5   8  -3  178.78   21.10
  -6  -8  -3   46.10   11.90
  -6  -8  -3   29.90   10.70
   6  -8   3   32.30   11.10
  -6   8  -3   22.50    9.80
  -6   8  -3   21.00    8.50
   6   8   3   32.60   10.30
  -6   8  -3   22.90   10.90
  -7  -8  -3   23.30   10.70
  -7  -8  -3    8.90    9.20
   7  -8   3    8.30    8.80
  -7  -8  -3   16.60    9.50
  -7   8  -3   17.80    8.70
   7   8   3   10.60    8.00
  -7   8  -3   26.60   11.50
  -7   8  -3   20.00   10.70
  -8  -8  -3   38.00   12.50
  -8  -8  -3   33.90   11.90
  -8  -8  -3   35.80   11.70
   8  -8   3   35.20   12.30
  -8   8  -3   44.60   13.90
   8   8   3   36.30   10.80
  -8   8  -3   26.70   12.70
  -9  -8  -3   45.70   12.80
  -9  -8  -3   34.30   12.70
  -9  -8  -3   34.50   13.10
   9  -8   3   35.40   12.50
  -9   8  -3   41.40   13.80
  -9   8  -3   68.59   15.90
  -8  -9   3  142.49   19.00
  -8  -9   3  126.59   20.30
   8   9  -3  117.19   16.60
   8   9  -3  104.79   17.10
  -7  -9   3   50.49   12.50
  -7  -9   3   70.49   14.90
   7   9  -3   66.59   14.50
   7   9  -3   71.79   13.80
  -6  -9   3   -0.70    7.30
   6  -9  -3   -1.50    7.50
  -6  -9   3   12.60    7.20
  -6  -9   3   11.80    9.30
   6   9  -3   -1.90    6.40
   6   9  -3    7.50    7.90
  -6   9   3    7.90    9.50
  -5  -9   3   -2.80    8.10
  -5  -9   3    2.10    7.60
   5  -9  -3   -3.60    7.10
   5   9  -3    1.10    7.30
   5   9  -3    9.80    8.10
  -5   9   3    5.70    9.40
  -4  -9   3   64.59   14.60
  -4  -9   3   78.69   14.30
   4  -9  -3   72.89   13.50
   4   9  -3   46.00   12.10
   4   9  -3   60.59   12.60
  -4   9   3   96.89   16.30
  -3  -9   3  189.88   22.30
   3  -9  -3  170.48   19.80
  -3  -9   3  167.58   19.90
   3   9  -3  158.38   19.60
   3   9  -3  152.48   19.80
  -3   9   3  166.88   20.60
  -2  -9   3  138.59   18.50
   2  -9  -3  139.09   18.30
  -2  -9   3  149.19   20.00
  -2   9   3  147.59   19.50
   2   9  -3  179.48   20.30
   2   9  -3  167.58   20.10
  -1  -9   3  313.67   24.40
   1  -9  -3  281.47   25.10
   1   9  -3  313.97   26.00
  -1   9   3  284.67   25.40
   1   9  -3  292.67   24.50
   0  -9   3  215.08   20.80
   0  -9  -3  172.48   21.00
   0  -9   3  190.18   20.90
   0   9  -3  171.38   20.90
   0   9   3  208.08   22.50
   0   9  -3  200.48   22.10
  -1  -9  -3   69.49   14.20
   1  -9   3   59.29   12.00
   1  -9   3   70.09   13.70
  -1   9  -3   98.59   15.60
  -1   9  -3   72.09   14.10
   1   9   3   70.39   14.20
   2  -9   3    8.30    8.70
  -2  -9  -3   13.80    9.00
   2  -9   3   12.70    8.50
   2   9   3    1.60    7.30
  -2   9  -3   16.50    9.10
  -2   9  -3   19.80   10.00
  -3  -9  -3    2.40    8.20
   3  -9   3    7.20    7.90
   3  -9   3    1.30    7.10
   3   9   3    3.80    7.40
  -3   9  -3   -8.70    7.60
  -3   9  -3    4.90    8.30
  -4  -9  -3   83.89   15.50
   4  -9   3   48.10   11.20
   4  -9   3   72.69   14.20
  -4   9  -3   80.29   14.70
  -4   9  -3   59.19   13.80
   4   9   3   82.69   14.60
  -5  -9  -3  140.69   18.80
   5  -9   3  114.49   17.50
   5  -9   3  106.19   15.40
  -5   9  -3  144.99   18.90
   5   9   3  159.98   21.00
  -5   9  -3  129.49   17.90
  -6  -9  -3  115.19   17.90
   6  -9   3  116.79   18.50
   6  -9   3  117.69   15.60
  -6   9  -3   92.59   15.40
   6   9   3  155.08   20.40
   7  -9   3   82.99   16.10
  -7  -9  -3  114.49   18.30
  -7  -9  -3  107.49   18.20
  -7   9  -3   93.39   17.60
   7   9   3  106.79   17.00
  -7   9  -3   85.19   14.70
  -5 -10   3  243.98   27.40
  -5 -10   3  229.18   25.50
   5 -10  -3  246.78   24.90
  -5  10   3  244.68   27.00
   5  10  -3  237.18   26.50
   5  10  -3  258.57   24.20
   4 -10  -3   37.00   12.60
  -4 -10   3   32.60   11.40
  -4 -10   3   38.90   13.70
   4  10  -3   27.90   11.00
  -4  10   3   52.59   14.60
   4  10  -3   50.69   13.10
   3 -10  -3   46.40   13.40
  -3 -10   3   47.10   13.20
  -3 -10   3   44.00   12.90
   3  10  -3   49.00   13.40
  -3  10   3   49.30   13.90
   3  10  -3   62.89   14.10
  -2 -10   3   43.60   12.40
  -2 -10   3   67.29   15.10
   2 -10  -3   46.30   13.50
   2  10  -3   51.59   13.10
   2  10  -3   76.99   15.90
  -2  10   3   52.19   13.90
  -1 -10   3   -6.70    8.60
   1 -10  -3   -1.80    8.70
  -1 -10   3   -0.20    7.90
   1  10  -3   -2.20    7.50
   1  10  -3    1.70    8.40
  -1  10   3    9.50    9.30
   0 -10   3   30.10   11.20
   0 -10   3   21.70   10.80
   0 -10  -3   49.00   12.90
   0  10  -3    3.50    9.00
   0  10   3   35.20   12.10
   0  10  -3   24.80   11.10
   1 -10   3  182.28   22.60
  -1 -10  -3  205.48   24.70
   1 -10   3  253.37   22.80
  -1  10  -3  199.28   23.80
   1  10   3  210.48   25.30
  -1  10  -3  219.68   24.90
  -2 -10  -3  173.38   21.60
   2 -10   3  182.98   21.30
   2 -10   3  170.28   21.90
   2  10   3  172.28   22.60
  -2  10  -3  178.48   22.60
  -2  10  -3  172.48   22.00
  -3 -10  -3   54.09   15.00
   3 -10   3   74.29   14.30
   3 -10   3   67.39   15.10
  -3  10  -3   89.19   16.10
  -3  10  -3  127.59   19.20
   3  10   3   86.99   16.40
   4 -10   3   99.39   16.30
  -4 -10  -3  118.49   19.40
   4  10   3  169.98   22.50
  -4  10  -3  139.39   19.50
  -4  10  -3  110.49   19.00
 -16   0   4    5.10    8.70
 -15   0   4   28.80   10.90
 -15   0   4   14.00    9.00
 -14   0   4   14.30    8.40
 -14   0   4   12.20    8.30
 -13   0   4   42.80   11.60
  13   0  -4   31.80    8.00
 -13   0   4   32.10   10.00
 -13   0   4   35.00    9.90
 -12   0   4  119.69   14.90
  12   0  -4  129.19   13.70
 -12   0   4  115.89   15.10
 -12   0   4  112.89   15.50
  11   0  -4  299.77   20.90
 -11   0   4  308.77   23.30
 -11   0   4  296.47   21.40
 -11   0   4  327.77   21.60
 -10   0   4 1096.09   56.39
 -10   0   4 1123.49   55.59
  10   0  -4 1088.59   54.09
 -10   0   4 1144.09   54.59
  -9   0   4  177.98   14.80
  -9   0   4  196.48   14.40
  -9   0   4  199.48   16.10
  -8   0   4  227.08   15.60
  -8   0   4  210.78   14.20
  -8   0   4  223.88   15.90
   8   0  -4  215.28   11.20
  -7   0   4   46.60    6.40
   7   0  -4   44.20    4.40
  -7   0   4   43.30    7.30
  -7   0   4   52.09    7.70
  -6   0   4   36.30    3.20
  -6   0   4   41.80    6.40
  -6   0   4   38.00    6.00
  -6   0   4   42.80    5.70
   6   0  -4   43.30    4.80
   5   0  -4   63.69    6.40
  -5   0   4   63.89    6.00
  -5   0   4   68.29    7.50
  -5   0   4   64.09    7.20
   4   0  -4 2472.95  106.79
  -4   0   4 2426.66  106.89
   4   0  -4 2516.25  105.69
  -4   0   4 2393.76  106.99
   3   0  -4 2047.50   89.89
   3   0  -4 2237.98   89.29
  -3   0   4 1872.71   89.19
  -2   0   4 1881.41   78.69
   2   0  -4 1770.02   80.09
  -2   0   4 1912.11   79.59
   2   0  -4 1747.53   80.49
   1   0  -4 2943.91  120.09
  -1   0   4 2768.12  120.29
   1   0  -4 2678.23  121.49
   0   0  -4  904.11   40.20
   0   0  -4  886.21   41.50
   0   0  -4  896.91   39.90
  -1   0  -4 1879.11   82.39
  -1   0  -4 1919.91   83.19
  -1   0  -4 1798.92   82.09
  -1   0  -4 1877.91   81.39
  -2   0  -4   95.79    8.50
  -2   0  -4   92.89    7.10
  -2   0  -4  105.69    8.40
  -2   0  -4   75.49    8.80
  -3   0  -4  199.58   13.70
  -3   0  -4  219.58   12.90
  -3   0  -4  214.58   12.50
  -3   0  -4  190.58   13.90
  -4   0  -4  753.42   36.00
  -4   0  -4  826.62   38.20
  -4   0  -4  781.02   38.60
  -4   0  -4  762.72   37.20
  -5   0  -4 1613.04   70.49
  -5   0  -4 1513.35   73.69
  -5   0  -4 1630.74   72.59
  -5   0  -4 1614.54   72.59
  -6   0  -4 1220.08   58.09
  -6   0  -4 1258.47   55.49
  -6   0  -4 1268.57   58.89
  -6   0  -4 1248.78   60.39
  -7   0  -4 1159.98   56.89
  -7   0  -4 1101.39   53.29
  -7   0  -4 1153.58   55.09
  -7   0  -4 1134.39   50.29
  -8   0  -4  669.23   33.50
  -8   0  -4  654.23   35.60
  -8   0  -4  636.64   37.20
  -9   0  -4   79.49    9.40
  -9   0  -4   82.29   12.80
  -9   0  -4   78.09   11.90
 -10   0  -4   52.79   10.50
 -10   0  -4   46.30   11.50
 -11   0  -4   34.20   11.00
 -11   0  -4   30.20    9.90
 -12   0  -4   64.59   15.00
 -12   0  -4   56.99   12.80
 -13   0  -4  108.69   18.90
 -13   0  -4   85.09   15.30
 -14   0  -4  216.58   26.80
 -14   0  -4  183.58   23.10
 -16  -1   4   37.30   12.40
 -16  -1   4   42.00   13.00
 -16   1   4   24.80   11.40
 -15  -1   4   75.59   16.40
 -15  -1   4   55.59   13.10
 -15  -1   4   75.49   14.70
 -15   1   4   49.60   12.60
 -14  -1   4  104.49   16.00
 -14  -1   4  131.99   19.40
 -14  -1   4  121.69   17.20
 -14   1   4  137.89   18.30
 -14   1   4  126.19   17.10
 -13  -1   4  220.18   19.50
 -13  -1   4  217.68   19.40
 -13  -1   4  182.18   21.70
 -13   1   4  198.78   19.10
  13   1  -4  236.58   17.40
 -13   1   4  174.38   20.00
 -12  -1   4  186.58   17.30
 -12  -1   4  179.98   17.30
  12  -1  -4  168.38   17.20
 -12  -1   4  190.78   19.40
 -12   1   4  194.88   17.80
 -12   1   4  191.98   17.80
  12   1  -4  230.98   16.90
 -11  -1   4  164.98   18.20
 -11  -1   4  174.28   15.40
 -11  -1   4  166.88   17.70
 -11   1   4  172.98   17.50
 -11   1   4  161.78   17.30
  11   1  -4  156.88   14.50
 -10  -1   4   36.20    8.40
 -10  -1   4   43.00    8.50
 -10  -1   4   42.50    9.90
 -10   1   4   51.79    9.10
  10   1  -4   41.40    8.30
 -10   1   4   32.80    8.10
 -10   1   4   53.39    9.90
  -9  -1   4   86.59   10.70
  -9  -1   4   90.09   12.10
  -9  -1   4   68.19   10.10
   9   1  -4   74.79    5.50
  -9   1   4   92.09   11.80
  -9   1   4   85.69   10.40
  -9   1   4   76.59   10.30
   9   1  -4   77.29   10.30
  -8  -1   4  651.83   33.90
  -8  -1   4  639.64   32.00
  -8  -1   4  637.14   32.80
   8  -1  -4  645.44   28.70
   8   1  -4  572.14   32.20
  -8   1   4  595.94   31.40
   8   1  -4  597.14   28.40
  -8   1   4  581.74   32.00
  -8   1   4  638.04   33.00
  -7  -1   4  899.01   46.10
  -7  -1   4  890.11   45.10
  -7  -1   4  883.71   46.70
   7   1  -4 1045.50   46.70
  -7   1   4  979.20   46.10
  -7   1   4  966.10   46.20
   7   1  -4  985.00   43.20
  -7   1   4 1021.60   45.30
  -6  -1   4 1026.20   45.70
  -6  -1   4  995.60   46.10
   6   1  -4  932.51   45.50
  -6   1   4  891.21   43.50
  -6   1   4  915.01   44.70
   6   1  -4  966.90   43.00
   5  -1  -4 2028.40   93.09
  -5  -1   4 2068.29   95.89
  -5  -1   4 2191.98   95.59
  -5   1   4 2193.58   95.09
  -5   1   4 2116.59   94.79
   5   1  -4 2195.78   94.09
  -5   1   4 2127.39   93.69
   5   1  -4 2354.36   96.39
   4  -1  -4 1262.57   54.59
  -4  -1   4 1157.88   56.29
   4   1  -4 1308.57   56.69
  -4   1   4 1221.78   53.59
  -4   1   4 1199.48   54.99
   4   1  -4 1237.98   54.99
  -4   1   4 1242.58   54.69
   3  -1  -4  252.77   13.30
   3   1  -4  260.07   14.80
   3   1  -4  283.77   13.90
  -3   1   4  218.58   12.10
  -3   1   4  247.08   12.80
  -2  -1   4  334.07   16.60
   2  -1  -4  308.57   16.20
   2  -1  -4  314.07   14.10
  -2   1   4  314.67   14.80
  -2   1   4  300.77   14.10
   2   1  -4  306.27   16.30
   2   1  -4  333.87   17.00
  -1  -1   4  673.93   32.00
   1  -1  -4  684.43   32.20
   1  -1  -4  665.43   30.20
   1   1  -4  730.53   32.10
   1   1  -4  716.03   31.60
   1   1  -4  686.33   32.30
   1   1  -4  669.93   32.10
   0  -1  -4 1441.96   61.59
   0  -1  -4 1468.25   63.09
   0   1  -4 1376.96   62.59
   0   1  -4 1390.16   61.89
   0   1  -4 1474.35   63.09
   0   1   4 1275.07   60.59
   0   1  -4 1460.75   62.59
  -1  -1  -4 2358.56  102.19
  -1  -1  -4 2514.55  100.19
  -1  -1  -4 2274.67  101.19
  -1   1  -4 2340.37  101.99
  -1   1  -4 2232.38  101.39
  -1   1  -4 2251.97  101.59
  -1   1  -4 2347.57  102.29
  -1   1  -4 2289.87  100.19
  -2  -1  -4 2531.05  110.99
  -2  -1  -4 2483.35  109.19
  -2  -1  -4 2355.96  110.39
   2   1   4 2471.75  108.89
  -2   1  -4 2567.54  111.19
  -2   1  -4 2580.14  108.29
  -2   1  -4 2598.14  110.69
  -2   1  -4 2622.84  111.39
  -2   1  -4 2551.24  110.19
  -3  -1  -4 1810.32   80.99
  -3  -1  -4 1862.61   82.69
  -3  -1  -4 2030.50   82.99
  -3   1  -4 1872.61   83.39
  -3   1  -4 1830.72   82.49
   3   1   4 1674.23   79.69
  -3   1  -4 1849.71   81.19
  -3   1  -4 1868.51   82.39
  -4  -1  -4 1433.86   65.19
  -4  -1  -4 1490.05   65.69
  -4  -1  -4 1343.27   63.79
  -4   1  -4 1409.66   64.99
  -4   1  -4 1437.86   64.79
   4   1   4 1361.06   61.69
  -4   1  -4 1512.65   66.59
  -4   1  -4 1413.66   63.19
  -5  -1  -4  330.37   20.40
  -5  -1  -4  340.97   19.30
  -5  -1  -4  331.67   20.60
  -5   1  -4  361.66   17.80
  -5   1  -4  361.16   20.60
  -5   1  -4  362.66   19.70
  -5   1  -4  352.96   21.50
  -6  -1  -4   27.30    6.00
  -6  -1  -4   25.50    6.90
  -6  -1  -4   21.40    6.80
  -6   1  -4   20.60    5.00
  -6   1  -4   17.30    3.40
  -6   1  -4   18.60    6.00
  -6   1  -4   26.50    7.10
  -7  -1  -4   34.00    7.30
  -7  -1  -4   31.70    7.90
  -7  -1  -4   34.40    8.00
  -7  -1  -4   42.20    5.30
  -7   1  -4   18.00    6.90
  -7   1  -4   30.10    7.90
  -7   1  -4   26.30    3.90
  -7   1  -4   35.10    6.40
  -8  -1  -4  362.06   21.30
  -8  -1  -4  326.37   23.20
  -8  -1  -4  351.06   21.80
  -8   1  -4  325.97   23.60
  -8   1  -4  284.87   21.80
  -9  -1  -4  285.67   19.10
  -9  -1  -4  290.67   22.80
  -9  -1  -4  325.17   21.70
  -9   1  -4  280.17   21.80
  -9   1  -4  296.17   23.40
 -10  -1  -4  343.07   25.90
 -10  -1  -4  320.47   23.40
 -10   1  -4  360.26   26.30
 -10   1  -4  318.47   24.50
 -11  -1  -4  267.67   23.90
 -11  -1  -4  270.97   21.80
 -11   1  -4  252.27   23.80
 -11   1  -4  251.37   22.50
 -12  -1  -4  122.19   18.90
 -12  -1  -4   84.79   14.70
 -12   1  -4   89.99   17.30
 -12   1  -4   99.69   15.70
 -13  -1  -4   52.79   14.30
 -13  -1  -4   65.89   13.90
 -13   1  -4   46.10   13.20
 -13   1  -4   58.29   14.00
 -14  -1  -4    8.70   11.30
 -14  -1  -4   14.50    9.90
 -14   1  -4    4.80   10.00
 -14   1  -4    8.50   11.60
 -16  -2   4  114.79   18.20
 -16  -2   4  129.49   19.40
 -16   2   4   63.49   15.50
 -15  -2   4  105.69   17.30
 -15  -2   4   66.69   15.30
 -15  -2   4   58.89   13.30
 -15   2   4   56.49   14.10
 -14  -2   4   13.50   10.00
 -14  -2   4    3.70    7.80
 -14  -2   4   -2.00    6.60
 -14   2   4    7.50    8.70
 -13  -2   4    9.70    8.40
 -13  -2   4    0.00    6.50
 -13  -2   4    2.70    6.80
 -13   2   4    8.30    7.70
 -13   2   4   11.60    8.60
  13   2  -4   17.80    6.90
 -12  -2   4  135.19   18.20
 -12  -2   4  116.29   15.80
 -12  -2   4  135.49   16.50
 -12   2   4  151.18   17.10
  12   2  -4  162.98   14.40
 -12   2   4  127.69   16.30
 -11  -2   4  346.17   23.90
 -11  -2   4  335.37   23.30
 -11  -2   4  342.77   25.70
 -11   2   4  333.87   22.60
  11   2  -4  333.07   22.00
 -11   2   4  323.77   23.20
 -10  -2   4  224.88   19.30
 -10  -2   4  214.48   17.50
 -10  -2   4  224.58   17.70
  10   2  -4  241.08   17.30
 -10   2   4  235.68   17.10
 -10   2   4  234.78   18.10
  -9  -2   4  898.61   47.00
  -9  -2   4  973.30   48.10
  -9  -2   4  956.00   42.80
  -9  -2   4  984.50   49.80
   9   2  -4  966.10   47.20
  -9   2   4  896.91   47.20
   9   2  -4  963.60   43.10
  -9   2   4  937.81   46.40
  -8  -2   4  251.97   16.70
  -8  -2   4  217.78   17.30
  -8  -2   4  227.18   12.40
   8   2  -4  223.08   16.20
   8   2  -4  220.48   12.80
  -8   2   4  223.88   14.60
  -8   2   4  209.08   15.60
  -7  -2   4  144.29   12.10
  -7  -2   4  149.29   13.20
   7   2  -4  167.48   10.20
   7   2  -4  157.08   12.70
  -7   2   4  158.08   12.00
  -7   2   4  157.98   10.70
   6  -2  -4  137.59    8.40
  -6  -2   4  148.49   11.20
  -6  -2   4  139.99   12.10
   6   2  -4  156.08   12.00
  -6   2   4  129.19   10.30
   6   2  -4  138.19    9.40
  -6   2   4  148.29    9.20
   5  -2  -4  286.87   14.60
  -5  -2   4  283.57   18.00
  -5   2   4  288.57   16.00
  -5   2   4  292.07   14.40
   5   2  -4  268.67   15.50
   5   2  -4  312.37   17.80
   4  -2  -4  318.57   15.00
  -4  -2   4  304.67   17.50
  -4   2   4  274.37   13.30
   4   2  -4  255.47   16.50
  -4   2   4  269.67   14.80
   4   2  -4  265.37   15.30
   3  -2  -4 1811.92   78.69
   3  -2  -4 1758.62   76.89
  -3  -2   4 1794.72   80.29
   3  -2  -4 1603.14   76.89
  -3   2   4 1888.11   77.99
   3   2  -4 1886.11   80.29
   3   2  -4 1824.32   79.29
   2  -2  -4 1947.21   89.09
   2  -2  -4 2122.99   91.29
  -2  -2   4 2102.19   92.19
  -2   2   4 2093.49   89.29
   2   2  -4 2098.29   91.59
   2   2  -4 2138.09   91.89
   1  -2  -4 1438.66   64.49
  -1  -2   4 1441.56   65.09
   1   2  -4 1386.96   64.39
   1   2  -4 1412.66   64.59
   1   2  -4 1441.36   64.69
  -1   2   4 1548.74   65.09
   0  -2  -4 2501.85  111.19
   0  -2  -4 2457.45  109.09
   0  -2  -4 2457.75  109.09
   0   2  -4 2540.05  111.29
   0   2   4 2757.42  111.19
   0   2  -4 2515.05  111.09
   0   2  -4 2573.94  110.59
  -1  -2  -4  292.47   14.50
  -1  -2  -4  291.67   12.80
  -1  -2  -4  319.67   15.20
  -1  -2  -4  300.47   16.20
   1   2   4  274.67   12.70
   1   2   4  254.07   14.80
  -1   2  -4  270.27   14.50
  -1   2  -4  235.78   15.60
  -1   2  -4  248.28   15.70
  -1   2  -4  270.77   15.30
  -2  -2  -4  886.91   38.70
  -2  -2  -4  878.41   40.80
  -2  -2  -4  782.82   40.10
  -2  -2  -4  900.61   41.40
  -2   2  -4  850.61   39.20
  -2   2  -4  864.71   41.70
   2   2   4  897.71   40.00
  -2   2  -4  910.71   41.60
  -2   2  -4  876.21   40.50
  -3  -2  -4  237.18   14.70
  -3  -2  -4  220.48   13.90
  -3  -2  -4  253.27   14.50
  -3  -2  -4  240.38   12.20
   3   2   4  224.08   12.40
  -3   2  -4  208.48   11.40
  -3   2  -4  206.38   12.80
  -3   2  -4  194.08   14.50
  -3   2  -4  203.08   14.00
  -4  -2  -4  790.42   35.60
  -4  -2  -4  734.03   36.90
  -4  -2  -4  728.03   37.20
  -4  -2  -4  787.52   37.60
  -4   2  -4  756.42   37.50
  -4   2  -4  709.93   38.00
   4   2   4  772.22   34.80
  -4   2  -4  730.43   33.60
  -4   2  -4  768.02   35.60
  -5  -2  -4  792.82   39.10
  -5  -2  -4  731.83   38.40
  -5  -2  -4  761.42   37.90
  -5  -2  -4  762.12   36.70
  -5   2  -4  769.12   35.90
   5   2   4  765.32   35.30
  -5   2  -4  771.52   38.60
  -5   2  -4  751.02   39.60
  -6  -2  -4 1200.58   58.69
  -6  -2  -4 1259.07   60.99
  -6  -2  -4 1363.06   61.89
  -6  -2  -4 1274.57   59.79
  -6   2  -4 1330.67   62.19
  -6   2  -4 1199.68   60.69
  -6   2  -4 1235.88   57.09
   6   2   4 1294.37   56.69
  -7  -2  -4  749.03   40.40
  -7  -2  -4  702.13   38.40
  -7  -2  -4  777.42   41.10
  -7  -2  -4  711.23   38.00
   7   2   4  761.72   35.00
  -7   2  -4  812.02   40.70
  -7   2  -4  777.12   35.40
  -7   2  -4  773.82   41.50
  -8  -2  -4  498.75   28.90
  -8  -2  -4  513.05   28.50
  -8  -2  -4  482.75   30.30
  -8  -2  -4  534.05   31.90
  -8   2  -4  483.55   29.80
  -8   2  -4  475.35   31.00
  -9  -2  -4  198.08   17.40
  -9  -2  -4  215.38   17.00
  -9  -2  -4  194.18   18.30
  -9   2  -4  187.58   17.50
  -9   2  -4  165.08   19.30
 -10  -2  -4   31.20    8.60
 -10  -2  -4   32.60   10.20
 -10   2  -4   51.69   11.80
 -10   2  -4   45.30   10.90
 -11  -2  -4   31.20   10.90
 -11  -2  -4   33.30    9.50
 -11   2  -4   52.49   12.10
 -11   2  -4   51.19   12.70
 -12  -2  -4   95.69   17.10
 -12  -2  -4   87.59   14.70
 -12   2  -4   83.49   16.20
 -12   2  -4   84.09   15.60
 -13  -2  -4   80.29   15.00
 -13  -2  -4  100.29   18.30
 -13   2  -4  106.49   17.50
 -13   2  -4   96.79   17.80
 -14  -2  -4   36.00   13.50
 -14  -2  -4   43.00   13.00
 -14   2  -4   35.50   13.50
 -14   2  -4   31.10   13.90
 -15  -3   4   40.90   14.20
 -15  -3   4   34.90   10.90
 -15  -3   4   71.69   15.40
 -15   3   4   45.40   13.20
 -14  -3   4   95.89   18.30
 -14  -3   4  100.79   15.40
 -14  -3   4  104.99   16.60
 -14   3   4   85.39   15.90
 -13  -3   4  174.58   20.00
 -13  -3   4  142.39   18.30
 -13  -3   4  133.09   19.40
 -13   3   4  116.89   17.20
  13   3  -4  135.89   15.50
 -12  -3   4  180.08   19.70
 -12  -3   4  200.78   23.00
 -12  -3   4  199.08   20.90
 -12   3   4  160.08   17.20
  12   3  -4  181.28   16.30
 -12   3   4  170.28   19.00
 -11  -3   4   93.39   13.10
 -11  -3   4   68.29   13.40
 -11  -3   4   85.49   13.00
 -11   3   4   87.19   11.80
  11   3  -4   97.49   12.30
 -11   3   4   83.19   12.60
 -10  -3   4   35.40    9.00
 -10  -3   4   45.40   10.50
 -10  -3   4   45.80   10.00
 -10   3   4   45.50    9.40
  10   3  -4   35.80    8.20
 -10   3   4   50.59    8.50
  -9  -3   4  238.78   19.70
  -9  -3   4  236.58   13.70
  -9  -3   4  218.48   17.20
  -9   3   4  219.88   15.30
   9   3  -4  213.98   13.60
   9   3  -4  230.78   17.20
  -9   3   4  231.18   17.20
  -8  -3   4  259.47   18.60
  -8  -3   4  263.97   20.50
   8  -3  -4  257.27   14.30
  -8  -3   4  272.77   15.80
  -8   3   4  304.97   17.00
   8   3  -4  302.17   16.50
  -8   3   4  296.17   18.80
   8   3  -4  291.37   18.90
  -7  -3   4  828.32   44.30
  -7  -3   4  865.21   43.10
   7  -3  -4  851.81   39.20
   7   3  -4  805.62   42.70
  -7   3   4  876.21   40.50
  -7   3   4  885.11   42.40
   7   3  -4  907.91   41.10
   6  -3  -4 1636.94   72.99
  -6  -3   4 1664.53   77.49
  -6  -3   4 1603.14   75.79
   6   3  -4 1652.53   74.49
  -6   3   4 1676.13   73.19
   6   3  -4 1609.14   75.99
  -6   3   4 1724.73   75.09
   5  -3  -4  553.14   27.20
  -5  -3   4  585.04   30.70
   5   3  -4  561.94   29.50
   5   3  -4  551.34   28.20
  -5   3   4  554.84   27.90
  -5   3   4  580.74   26.60
  -4  -3   4  699.53   35.00
   4  -3  -4  684.73   32.20
  -4   3   4  645.84   31.60
   4   3  -4  641.54   32.80
  -4   3   4  699.23   30.90
   4   3  -4  677.33   33.90
  -3  -3   4  354.16   20.20
   3  -3  -4  367.96   19.00
   3  -3  -4  355.06   16.60
   3   3  -4  366.16   20.00
   3   3  -4  359.66   19.30
  -3   3   4  343.17   20.10
  -3   3   4  326.17   17.10
  -2  -3   4  133.39   11.00
   2  -3  -4  171.68   11.10
   2  -3  -4  146.89    7.70
  -2   3   4  151.78    8.00
   2   3  -4  153.98   10.90
   2   3  -4  134.89   10.90
  -2   3   4  149.29   11.20
  -1  -3   4  412.76   22.90
   1  -3  -4  426.46   19.50
   1  -3  -4  427.96   22.50
   1   3  -4  422.56   22.30
   1   3  -4  412.36   22.40
   1   3  -4  428.76   22.40
  -1   3   4  440.06   22.80
   0  -3   4 1470.65   66.99
   0  -3  -4 1495.15   66.29
   0   3   4 1434.06   66.09
   0   3  -4 1416.66   66.29
   0   3  -4 1442.16   66.09
   0   3  -4 1474.45   65.59
  -1  -3  -4 2601.34  112.39
  -1  -3  -4 2468.75  110.39
  -1   3  -4 2638.64  112.69
  -1   3  -4 2477.15  112.39
  -1   3  -4 2492.15  111.09
  -1   3  -4 2554.24  111.99
   1   3   4 2532.95  111.79
  -2  -3  -4 2085.69   93.79
  -2  -3  -4 2143.49   92.89
  -2  -3  -4 2069.09   90.49
  -2   3  -4 2180.38   93.39
   2   3   4 2016.30   92.89
  -2   3  -4 2064.49   94.39
  -2   3  -4 2062.09   92.19
  -2   3  -4 2155.48   94.39
  -3  -3  -4  832.22   40.60
  -3  -3  -4  905.81   43.40
  -3  -3  -4  980.20   44.00
  -3  -3  -4  955.20   43.50
   3   3   4  938.61   42.60
  -3   3  -4  886.21   41.50
  -3   3  -4  917.21   44.20
  -3   3  -4  850.31   44.20
  -3   3  -4  875.41   42.70
  -4  -3  -4  659.73   31.50
  -4  -3  -4  739.53   34.70
  -4  -3  -4  663.73   33.90
  -4  -3  -4  670.83   34.20
  -4   3  -4  642.34   34.40
   4   3   4  675.43   32.40
  -4   3  -4  642.94   34.90
  -4   3  -4  639.24   32.50
  -4   3  -4  649.74   31.30
  -5  -3  -4  452.35   24.20
  -5  -3  -4  407.86   23.10
  -5  -3  -4  379.16   20.60
  -5  -3  -4  348.17   22.90
   5   3   4  365.66   20.50
  -5   3  -4  373.06   24.00
  -5   3  -4  393.76   23.70
  -5   3  -4  398.36   21.10
  -5   3  -4  396.56   19.70
  -6  -3  -4   13.80    6.10
  -6  -3  -4    4.00    4.00
  -6  -3  -4   11.70    6.10
  -6  -3  -4    8.30    5.90
   6   3   4   10.10    3.70
  -6   3  -4   16.20    6.50
  -6   3  -4   12.40    6.80
  -6   3  -4    5.50    3.60
  -7  -3  -4  159.28   14.80
  -7  -3  -4  162.28   16.00
  -7  -3  -4  178.58   15.90
  -7  -3  -4  185.88   13.60
  -7   3  -4  178.48   11.90
   7   3   4  175.28   11.70
  -7   3  -4  158.38   17.60
  -7   3  -4  152.88   16.60
  -8  -3  -4  312.57   24.10
  -8  -3  -4  327.27   22.60
  -8  -3  -4  339.17   21.50
  -8  -3  -4  366.16   24.50
  -8   3  -4  377.86   25.50
  -8   3  -4  325.87   23.80
  -9  -3  -4  288.37   21.40
  -9  -3  -4  304.27   20.60
  -9  -3  -4  282.57   23.70
  -9  -3  -4  289.17   23.20
  -9   3  -4  324.87   23.40
  -9   3  -4  305.97   24.30
 -10  -3  -4  205.48   17.60
 -10  -3  -4  211.68   21.00
 -10  -3  -4  192.78   21.00
 -10   3  -4  199.78   22.20
 -10   3  -4  162.38   19.30
 -11  -3  -4  206.28   18.50
 -11  -3  -4  228.98   21.40
 -11   3  -4  206.68   23.80
 -11   3  -4  162.68   20.00
 -12  -3  -4   89.19   14.60
 -12  -3  -4   82.59   15.90
 -12   3  -4   89.69   17.00
 -12   3  -4   92.29   16.20
 -13  -3  -4   44.70   14.40
 -13  -3  -4   45.70   11.90
 -13   3  -4   44.60   13.90
 -13   3  -4   15.20   11.00
 -15  -4   4   28.50   12.20
 -15  -4   4   21.50    9.60
 -15  -4   4   53.69   15.00
 -15   4   4   33.10   12.60
 -14  -4   4   -6.40    7.30
 -14  -4   4   -1.90    9.20
 -14  -4   4   -5.80    6.90
 -14   4   4   11.40    9.40
 -13  -4   4   18.60   10.30
 -13  -4   4   17.50    9.10
 -13  -4   4    9.40   10.20
  13   4  -4   14.30    7.00
 -13   4   4   33.70   11.20
 -12  -4   4  212.58   22.60
 -12  -4   4  156.28   18.40
 -12  -4   4  141.99   19.80
 -12   4   4  151.18   18.60
  12   4  -4  186.88   16.80
 -11  -4   4  118.79   15.90
 -11  -4   4  165.18   20.20
 -11  -4   4   97.69   14.60
  11   4  -4  111.69   14.00
 -11   4   4  114.29   15.50
 -10  -4   4  269.27   21.00
 -10  -4   4  305.97   24.00
  10   4  -4  275.87   20.40
 -10   4   4  285.17   21.30
 -10   4   4  287.17   18.70
  -9  -4   4  316.97   21.30
  -9  -4   4  290.67   17.60
  -9  -4   4  280.67   22.50
  -9   4   4  293.67   20.80
   9   4  -4  278.77   17.60
   9   4  -4  282.37   20.50
  -9   4   4  302.27   18.30
   8  -4  -4  498.05   25.20
  -8  -4   4  458.75   30.40
  -8  -4   4  460.75   28.60
  -8  -4   4  519.35   27.00
  -8   4   4  562.34   29.50
   8   4  -4  517.95   27.30
  -8   4   4  506.55   26.60
   8   4  -4  540.95   29.80
  -7  -4   4  113.99   12.50
  -7  -4   4  110.69   13.80
   7  -4  -4  129.59    9.90
   7   4  -4  136.79   12.60
   7   4  -4  123.19   10.70
  -7   4   4  125.39    9.70
  -7   4   4  115.09   12.40
  -6  -4   4   48.90    9.20
   6  -4  -4   34.20    5.60
  -6   4   4   30.70    5.10
   6   4  -4   34.10    7.40
   6   4  -4   27.10    5.70
  -6   4   4   27.10    5.70
   5  -4  -4  110.59    9.10
  -5  -4   4  119.29   13.10
  -5   4   4  122.59    8.50
  -5   4   4  106.09    9.10
   5   4  -4  106.99   10.00
   5   4  -4  115.39   12.20
  -4  -4   4  618.74   31.50
   4  -4  -4  575.74   28.50
  -4   4   4  523.25   30.00
  -4   4   4  563.54   27.30
   4   4  -4  532.15   28.80
   4   4  -4  536.95   29.70
   3  -4  -4  677.63   33.00
  -3  -4   4  697.83   34.60
   3  -4  -4  658.13   30.40
   3   4  -4  615.84   33.10
  -3   4   4  672.33   30.80
   3   4  -4  632.84   33.60
  -3   4   4  658.03   34.20
  -2  -4   4 1513.85   67.59
   2  -4  -4 1518.35   66.29
   2  -4  -4 1365.66   63.09
  -2   4   4 1411.46   66.89
   2   4  -4 1439.36   66.59
   2   4  -4 1394.56   66.19
   1  -4  -4 1668.43   74.99
  -1  -4   4 1675.83   75.89
   1  -4  -4 1531.85   71.99
   1   4  -4 1660.93   74.99
   1   4  -4 1696.73   75.19
  -1   4   4 1642.84   75.49
   0  -4   4  540.75   29.70
   0  -4  -4  554.04   29.00
   0  -4  -4  534.95   26.50
   0   4  -4  577.24   29.10
   0   4  -4  540.15   28.50
   0   4   4  571.24   29.30
   0   4  -4  572.84   29.50
   1  -4   4  476.85   26.60
  -1  -4  -4  461.85   25.60
  -1  -4  -4  464.45   23.80
  -1  -4  -4  452.95   21.30
  -1   4  -4  487.85   25.10
   1   4   4  470.55   25.50
  -1   4  -4  503.25   26.40
  -1   4  -4  472.25   25.40
  -2  -4  -4    9.70    2.50
  -2  -4  -4    6.60    4.60
  -2  -4  -4   11.10    4.40
  -2   4  -4   12.40    4.30
   2   4   4   17.20    4.80
  -2   4  -4   13.60    4.40
  -2   4  -4    8.90    5.00
  -2   4  -4   11.50    5.00
  -3  -4  -4   61.89    5.50
  -3  -4  -4   57.79    8.00
  -3  -4  -4   64.39    8.60
  -3   4  -4   54.49    7.10
   3   4   4   59.09    7.90
  -3   4  -4   60.69    9.20
  -3   4  -4   59.29    9.40
  -3   4  -4   75.69    8.50
  -4  -4  -4  533.05   25.30
  -4  -4  -4  597.04   29.10
  -4  -4  -4  528.25   28.50
  -4  -4  -4  539.95   28.70
  -4   4  -4  498.55   29.30
  -4   4  -4  510.65   29.20
  -4   4  -4  478.95   26.10
  -4   4  -4  478.45   27.10
   4   4   4  464.55   26.80
  -5  -4  -4  662.83   34.50
  -5  -4  -4  729.93   37.70
  -5  -4  -4  722.73   37.90
  -5  -4  -4  738.23   38.40
  -5   4  -4  722.73   39.30
  -5   4  -4  736.53   35.30
   5   4   4  732.73   36.30
  -5   4  -4  724.63   38.70
  -5   4  -4  736.13   36.40
  -6  -4  -4  791.82   40.90
  -6  -4  -4  784.52   37.10
  -6  -4  -4  776.02   40.80
  -6  -4  -4  771.12   39.60
  -6   4  -4  721.93   36.20
   6   4   4  720.33   37.40
  -6   4  -4  757.92   37.60
  -6   4  -4  692.63   40.70
  -7  -4  -4  573.04   30.70
  -7  -4  -4  533.45   31.60
  -7  -4  -4  487.15   27.50
  -7  -4  -4  516.25   31.40
  -7   4  -4  469.25   31.20
  -7   4  -4  534.75   31.70
   7   4   4  487.85   27.20
  -7   4  -4  504.95   27.30
  -8  -4  -4  183.78   19.30
  -8  -4  -4  191.18   14.90
  -8  -4  -4  192.88   17.10
  -8  -4  -4  181.08   17.90
  -8   4  -4  170.78   18.60
   8   4   4  180.58   14.00
  -8   4  -4  191.28   20.70
  -9  -4  -4  105.29   12.70
  -9  -4  -4  105.59   15.50
  -9  -4  -4  101.39   14.90
  -9  -4  -4  115.79   14.60
  -9   4  -4  101.69   16.40
  -9   4  -4  113.49   15.90
 -10  -4  -4    3.30    8.10
 -10  -4  -4    7.20    6.30
 -10  -4  -4    2.10    7.60
 -10   4  -4    1.50    8.20
 -10   4  -4    7.20    9.00
 -11  -4  -4   21.60    8.20
 -11  -4  -4   20.00   10.10
 -11  -4  -4   16.40   10.30
 -11   4  -4   28.10   12.20
 -11   4  -4   12.90   10.30
 -12  -4  -4   94.19   17.70
 -12  -4  -4  111.29   16.10
 -12   4  -4  111.89   19.60
 -12   4  -4   93.39   17.10
 -13  -4  -4   86.49   18.30
 -13   4  -4   84.59   17.30
 -13   4  -4   79.59   17.40
 -14  -5   4  119.89   18.60
 -14  -5   4  141.79   21.20
 -14  -5   4  125.09   20.00
 -14   5   4   94.19   17.50
 -13  -5   4   94.79   17.40
 -13  -5   4  115.29   18.40
 -13  -5   4  117.39   17.10
 -13   5   4  121.09   18.30
  13   5  -4   89.89   14.10
 -12  -5   4   81.09   14.70
 -12  -5   4   73.99   13.20
 -12  -5   4   83.29   16.20
  12   5  -4   75.99   12.30
 -12   5   4   52.19   13.20
 -11  -5   4   48.60   10.70
 -11  -5   4   75.69   15.10
 -11  -5   4   68.59   13.00
 -11   5   4   32.70   10.50
  11   5  -4   63.09   11.00
 -10  -5   4   55.49    8.80
 -10  -5   4   75.19   12.60
 -10  -5   4   73.39   14.40
 -10   5   4   80.39   13.10
  10   5  -4   52.99   10.60
  -9  -5   4  106.29   11.80
  -9  -5   4   91.39   12.80
  -9  -5   4   88.69   14.40
  -9   5   4   90.49   11.20
   9   5  -4   94.69   10.90
   9   5  -4  114.19   14.30
  -9   5   4  120.09   14.70
  -8  -5   4  172.18   14.50
   8  -5  -4  153.58   12.10
  -8  -5   4  153.78   12.90
  -8  -5   4  164.68   18.00
  -8   5   4  127.99   11.80
  -8   5   4  157.68   14.70
   8   5  -4  146.59   13.00
   8   5  -4  151.28   16.10
  -7  -5   4  557.94   31.10
  -7  -5   4  595.14   32.30
  -7  -5   4  609.14   34.80
   7  -5  -4  549.85   29.90
  -7   5   4  575.24   31.60
   7   5  -4  587.54   33.30
  -7   5   4  621.54   30.30
   7   5  -4  570.34   31.50
  -6  -5   4  479.25   28.90
   6  -5  -4  439.46   24.60
   6   5  -4  460.35   26.00
  -6   5   4  435.36   24.90
   6   5  -4  442.66   26.90
  -6   5   4  434.46   23.70
   5  -5  -4  956.40   44.60
  -5  -5   4  951.00   49.20
   5  -5  -4  941.61   45.90
   5   5  -4  944.91   47.00
  -5   5   4  926.01   48.30
  -5   5   4  940.21   45.10
   5   5  -4  956.10   48.00
   4  -5  -4  439.66   22.20
   4  -5  -4  398.86   23.90
  -4  -5   4  437.16   26.70
  -4   5   4  438.16   22.70
  -4   5   4  430.36   26.00
   4   5  -4  422.76   24.90
   4   5  -4  439.96   25.80
   3  -5  -4   72.19    7.10
   3  -5  -4   60.89    8.70
  -3  -5   4   97.49   12.00
  -3   5   4   81.69   10.70
  -3   5   4   77.99    6.80
   3   5  -4   80.59   10.30
   3   5  -4   73.69    9.50
  -2  -5   4  153.98   13.50
   2  -5  -4  153.58   12.70
   2   5  -4  158.48   12.90
   2   5  -4  163.28   13.40
  -2   5   4  160.88   13.70
  -1  -5   4  221.08   16.10
   1  -5  -4  250.87   16.20
   1   5  -4  184.88   14.90
  -1   5   4  227.98   16.10
   1   5  -4  210.78   15.60
   0  -5   4  575.34   32.10
   0  -5  -4  545.95   30.90
   0  -5  -4  544.05   28.50
   0   5  -4  592.14   31.20
   0   5  -4  594.84   31.70
   0   5  -4  577.24   31.20
   0   5   4  655.13   32.30
  -1  -5  -4  901.51   44.50
  -1  -5  -4  863.81   39.30
   1  -5   4  869.91   45.30
  -1  -5  -4  812.42   41.70
   1   5   4  891.71   44.50
  -1   5  -4  921.71   44.10
  -1   5  -4  898.11   44.40
  -1   5  -4  931.31   45.00
  -2  -5  -4 1155.38   51.79
   2  -5   4 1131.39   54.79
  -2  -5  -4 1101.49   48.40
  -2  -5  -4 1071.59   53.09
   2   5   4 1055.99   52.79
  -2   5  -4 1093.49   52.29
  -2   5  -4 1025.80   52.49
  -2   5  -4 1018.50   53.39
  -3  -5  -4  693.73   32.90
  -3  -5  -4  729.03   36.60
  -3  -5  -4  680.43   37.40
  -3   5  -4  724.63   38.20
  -3   5  -4  707.53   36.40
   3   5   4  747.53   37.30
  -3   5  -4  715.13   37.00
  -3   5  -4  677.83   37.80
  -4  -5  -4  515.75   29.90
  -4  -5  -4  533.75   30.50
  -4  -5  -4  550.94   26.60
  -4   5  -4  539.15   31.50
  -4   5  -4  531.05   31.40
  -4   5  -4  534.95   29.00
   4   5   4  555.64   30.00
  -4   5  -4  538.95   29.80
  -5  -5  -4  182.48   15.20
  -5  -5  -4  155.08   11.10
  -5  -5  -4  143.39   15.00
  -5  -5  -4  135.69   14.00
  -5   5  -4  170.38   17.00
  -5   5  -4  162.48   17.50
  -5   5  -4  153.98   13.30
  -5   5  -4  142.49   12.60
   5   5   4  156.28   13.30
  -6  -5  -4    8.80    4.50
  -6  -5  -4    8.50    6.60
  -6  -5  -4    6.90    6.60
  -6  -5  -4    6.50    6.40
  -6   5  -4   13.50    7.90
  -6   5  -4   -5.50    5.90
  -6   5  -4    6.00    5.00
  -6   5  -4    4.30    4.90
   6   5   4   10.50    5.00
  -7  -5  -4   15.70    8.00
  -7  -5  -4    7.00    7.10
  -7  -5  -4   18.20    7.60
  -7  -5  -4   13.70    5.40
  -7   5  -4    3.00    7.10
  -7   5  -4    2.70    4.80
  -7   5  -4   17.70    8.60
   7   5   4   12.10    5.40
  -8  -5  -4  129.79   17.70
  -8  -5  -4  102.89   12.40
  -8  -5  -4  134.99   15.90
  -8  -5  -4  120.29   16.20
   8   5   4  145.19   12.70
  -8   5  -4  104.49   15.90
  -8   5  -4  141.79   18.00
  -9  -5  -4  130.19   19.00
  -9  -5  -4  143.79   18.70
  -9  -5  -4  146.19   18.70
  -9  -5  -4  105.89   15.10
  -9   5  -4  113.19   17.70
  -9   5  -4  109.79   16.50
 -10  -5  -4  140.49   19.40
 -10  -5  -4  166.68   20.20
 -10  -5  -4  177.58   20.90
 -10   5  -4  152.48   20.00
 -10   5  -4  129.19   19.30
 -11  -5  -4  157.48   21.20
 -11  -5  -4  132.39   19.70
 -11   5  -4  152.08   21.20
 -11   5  -4  130.49   20.10
 -12  -5  -4   60.99   15.00
 -12  -5  -4   61.39   15.20
 -12   5  -4   41.10   14.20
 -12   5  -4   44.60   15.20
 -13  -6   4   40.40   13.20
 -13  -6   4   18.60   10.90
 -13  -6   4   22.70    9.80
  13   6  -4   36.10   10.50
 -13   6   4   55.09   14.80
 -12  -6   4   29.80   11.50
 -12  -6   4   25.00   11.50
 -12  -6   4   42.10   11.20
  12   6  -4   22.30    8.70
 -12   6   4   21.10   11.40
 -11  -6   4  137.39   19.80
 -11  -6   4  136.59   17.90
 -11   6   4  146.29   18.50
  11   6  -4  150.08   17.40
 -10  -6   4  262.37   20.30
 -10  -6   4  243.18   23.60
 -10  -6   4  222.68   17.70
  10   6  -4  219.68   20.20
 -10   6   4  215.58   20.10
  -9  -6   4  226.28   21.60
  -9  -6   4  258.97   18.70
  -9  -6   4  250.57   19.50
   9   6  -4  242.68   18.50
   9   6  -4  238.18   20.50
  -9   6   4  231.78   20.00
  -8  -6   4  107.39   13.00
  -8  -6   4   83.69   12.50
  -8  -6   4   74.49   13.60
   8   6  -4   88.59   13.50
  -8   6   4   90.59   12.60
   8   6  -4   92.29   12.00
   7  -6  -4   72.89    9.90
  -7  -6   4   99.79   14.70
  -7  -6   4   95.89   12.30
  -7  -6   4   97.09   12.40
  -7   6   4   93.19   10.90
  -7   6   4   84.89   11.50
   7   6  -4   72.39   11.90
   7   6  -4   87.49   11.40
   6  -6  -4   22.90    6.60
  -6  -6   4   38.50    8.20
   6  -6  -4   24.80    6.80
  -6  -6   4   28.40    9.40
   6   6  -4   27.50    8.30
   6   6  -4   40.10    8.10
  -6   6   4   38.80    7.70
  -5  -6   4  203.58   18.10
   5  -6  -4  174.48   13.30
   5  -6  -4  191.38   14.90
  -5   6   4  181.48   16.90
   5   6  -4  198.08   16.70
   5   6  -4  172.98   15.20
  -5   6   4  170.18   13.30
   4  -6  -4  327.57   19.40
  -4  -6   4  290.17   23.40
   4  -6  -4  300.17   21.40
  -4   6   4  387.96   24.30
   4   6  -4  375.66   23.70
  -4   6   4  383.06   19.90
   4   6  -4  382.36   23.20
   3  -6  -4  814.42   38.20
  -3  -6   4  837.32   42.90
   3  -6  -4  786.72   40.90
   3   6  -4  728.93   41.10
  -3   6   4  774.72   42.20
   3   6  -4  764.02   41.80
  -2  -6   4  796.82   43.10
   2  -6  -4  829.32   42.20
   2   6  -4  810.52   42.60
  -2   6   4  767.32   42.80
   2   6  -4  838.62   42.70
   1  -6  -4  564.64   30.30
  -1  -6   4  631.84   34.70
   1  -6  -4  587.44   33.30
   1   6  -4  610.74   33.70
  -1   6   4  608.14   34.10
   1   6  -4  620.74   33.70
   0  -6  -4  680.53   36.00
   0  -6   4  657.43   36.20
   0  -6  -4  630.14   32.70
   0   6  -4  641.34   35.50
   0   6   4  642.54   36.00
   0   6  -4  638.44   35.40
  -1  -6  -4   80.09   11.30
   1  -6   4   76.49   12.10
  -1  -6  -4   79.89    9.40
  -1   6  -4  104.09   12.10
  -1   6  -4  117.89   13.80
   1   6   4   91.59   11.80
  -1   6  -4   91.99   11.30
  -2  -6  -4   19.60    7.00
  -2  -6  -4   29.10    6.80
   2  -6   4   31.90    8.40
  -2   6  -4   18.90    6.70
  -2   6  -4   30.60    8.40
  -2   6  -4   22.90    7.10
   2   6   4   33.50    8.20
  -3  -6  -4   87.39   12.30
  -3  -6  -4  106.89   12.30
   3  -6   4  112.69   14.50
  -3   6  -4  118.79   13.30
  -3   6  -4  105.29   13.80
  -3   6  -4   93.79   12.10
   3   6   4  122.69   13.50
  -4  -6  -4  280.17   20.30
   4  -6   4  262.07   22.30
  -4  -6  -4  299.57   21.50
   4   6   4  334.57   21.40
  -4   6  -4  297.47   20.40
  -4   6  -4  262.37   20.00
  -4   6  -4  297.77   22.10
  -4   6  -4  304.77   21.90
  -5  -6  -4  486.75   30.10
  -5  -6  -4  549.35   30.60
  -5   6  -4  429.06   30.30
  -5   6  -4  509.25   31.20
   5   6   4  478.55   29.10
  -5   6  -4  470.45   28.80
  -5   6  -4  466.75   28.10
  -6  -6  -4  531.45   31.10
  -6  -6  -4  462.25   30.30
  -6  -6  -4  494.85   31.30
  -6   6  -4  493.05   29.30
   6   6   4  498.05   29.60
  -6   6  -4  488.65   32.20
  -6   6  -4  475.45   28.40
  -6   6  -4  470.95   31.50
  -7  -6  -4  296.77   23.80
  -7  -6  -4  295.47   23.90
  -7  -6  -4  307.57   23.40
   7   6   4  289.47   21.30
  -7   6  -4  316.07   24.90
  -7   6  -4  331.57   25.20
  -7   6  -4  292.87   21.00
  -8  -6  -4   95.39   15.00
  -8  -6  -4  125.39   17.50
  -8  -6  -4  121.69   16.00
  -8   6  -4  112.39   17.40
  -8   6  -4  100.69   15.80
   8   6   4  105.79   13.80
  -9  -6  -4   41.10   11.50
  -9  -6  -4   39.30   12.00
  -9  -6  -4   32.40   11.20
  -9   6  -4   10.90   10.00
  -9   6  -4   14.20   10.10
 -10  -6  -4   12.80    9.60
 -10  -6  -4    2.90   10.40
 -10  -6  -4    8.00   10.10
 -10   6  -4   16.10   11.50
 -10   6  -4    5.60   10.10
 -11  -6  -4   21.70   11.60
 -11  -6  -4   26.80   11.80
 -11   6  -4   29.70   13.40
 -11   6  -4   26.50   12.40
 -12  -7   4   54.49   13.00
 -12  -7   4   38.00   13.00
 -12  -7   4   54.19   14.70
  12   7  -4   48.10   11.70
 -12   7   4   64.29   16.00
 -11  -7   4   27.20    9.70
 -11  -7   4   10.00   10.70
  11   7  -4   25.10    9.90
 -11   7   4   25.20   11.20
 -10  -7   4    9.70    9.40
 -10  -7   4   -3.10    5.80
 -10  -7   4    3.60    6.30
  10   7  -4   -2.80    7.10
 -10   7   4   20.40    9.50
  -9  -7   4   20.20    7.90
  -9  -7   4   23.20    8.30
  -9  -7   4   20.80    9.90
   9   7  -4    1.70    6.70
   9   7  -4    9.30    6.90
  -9   7   4    5.20    7.50
  -8  -7   4  109.29   14.30
  -8  -7   4  116.39   15.10
  -8  -7   4  102.89   16.60
   8   7  -4  128.29   15.00
   8   7  -4  136.29   17.90
  -8   7   4  115.39   14.80
  -7  -7   4  135.99   15.30
   7  -7  -4  117.59   13.50
  -7  -7   4  139.99   16.40
  -7  -7   4  150.58   18.40
  -7   7   4  126.89   15.80
   7   7  -4  137.69   17.50
   7   7  -4  134.69   15.40
   6  -7  -4  481.55   29.60
  -6  -7   4  521.25   31.10
  -6  -7   4  499.15   33.20
   6   7  -4  491.85   31.80
   6   7  -4  505.75   31.10
   5  -7  -4  532.85   30.60
  -5  -7   4  570.54   32.00
  -5  -7   4  495.85   33.10
  -5   7   4  481.85   32.30
   5   7  -4  492.45   30.90
   5   7  -4  469.05   31.40
  -4  -7   4  279.97   22.40
   4  -7  -4  215.68   18.70
  -4   7   4  261.57   21.00
   4   7  -4  233.38   19.90
   4   7  -4  241.88   19.40
   3  -7  -4   63.59   11.20
  -3  -7   4   56.89   11.20
   3   7  -4  106.29   13.30
  -3   7   4   87.49   13.00
   3   7  -4   94.59   13.50
  -2  -7   4    9.70    6.70
   2  -7  -4   21.10    7.70
   2   7  -4   14.00    7.00
  -2   7   4   18.20    7.70
   2   7  -4   16.80    7.60
   1  -7  -4   17.70    7.80
  -1  -7   4   34.00    9.30
  -1   7   4   39.10    9.20
   1   7  -4   37.30    9.00
   1   7  -4   35.30    8.60
   0  -7  -4  310.47   19.50
   0  -7   4  309.47   22.80
   0  -7  -4  308.07   22.20
   0   7  -4  280.57   21.50
   0   7  -4  283.47   21.70
   0   7   4  284.67   22.20
  -1  -7  -4  459.85   28.90
  -1  -7  -4  430.96   25.70
   1  -7   4  478.05   29.90
  -1   7  -4  435.26   28.30
   1   7   4  429.56   28.70
  -1   7  -4  468.05   28.90
   2  -7   4  810.22   42.90
  -2  -7  -4  712.13   38.10
  -2  -7  -4  730.13   41.10
  -2   7  -4  760.02   40.90
  -2   7  -4  680.73   40.70
  -2   7  -4  684.73   40.20
   2   7   4  706.33   40.70
   3  -7   4  553.54   34.30
  -3  -7  -4  553.94   33.30
  -3  -7  -4  571.64   31.80
  -3   7  -4  504.25   32.00
  -3   7  -4  505.85   32.00
  -3   7  -4  537.65   33.60
   3   7   4  512.45   32.50
  -4  -7  -4  105.69   13.70
  -4  -7  -4   95.69   14.10
   4  -7   4  108.59   15.80
  -4   7  -4  109.89   15.60
  -4   7  -4  117.39   14.40
   4   7   4   89.59   13.40
  -4   7  -4   92.39   13.10
  -5  -7  -4   30.30    9.70
  -5  -7  -4   61.99   11.60
   5  -7   4   54.89   12.40
  -5   7  -4   49.50   10.10
  -5   7  -4   48.20   10.40
  -5   7  -4   41.10   10.90
   5   7   4   28.40    9.10
  -5   7  -4   40.20   10.80
   6  -7   4   16.70    9.20
  -6  -7  -4    4.30    7.90
  -6  -7  -4   14.00    8.60
  -6  -7  -4    3.60    7.10
  -6   7  -4   10.60    7.80
  -6   7  -4   12.10    9.60
   6   7   4    3.10    6.00
  -6   7  -4   -0.70    5.90
  -6   7  -4    9.60    8.80
  -7  -7  -4    6.90    7.80
  -7  -7  -4   -0.10    7.60
  -7  -7  -4    5.70    8.20
  -7   7  -4   -1.10    5.70
  -7   7  -4    1.60    9.20
  -7   7  -4    2.30    9.00
   7   7   4   10.10    6.60
  -8  -7  -4   50.09   12.10
  -8  -7  -4   16.40    9.80
  -8  -7  -4   57.19   13.40
   8   7   4   23.00    8.50
  -8   7  -4   20.00   11.10
  -8   7  -4   30.30   12.10
  -9  -7  -4  290.27   26.80
  -9  -7  -4  235.48   25.70
  -9  -7  -4  274.57   27.50
  -9   7  -4  205.28   25.60
  -9   7  -4  225.38   25.60
 -10  -7  -4  116.49   19.00
 -10  -7  -4  129.19   20.70
 -10   7  -4  102.69   19.10
 -10   7  -4  106.79   19.60
 -10  -8   4  133.69   20.90
 -10  -8   4  141.29   18.70
 -10  -8   4  170.08   19.40
  10   8  -4  150.68   20.20
  -9  -8   4  100.19   18.10
  -9  -8   4  116.99   16.30
  -9  -8   4  116.79   15.60
   9   8  -4  117.19   15.50
   9   8  -4  103.89   16.70
  -8  -8   4   91.59   14.10
  -8  -8   4  112.19   15.60
  -8  -8   4   86.19   16.20
   8   8  -4   70.29   13.20
   8   8  -4  103.49   16.00
  -7  -8   4   41.40   10.50
  -7  -8   4   34.60   11.80
  -7  -8   4   29.60    8.60
   7  -8  -4   29.30    8.60
   7   8  -4   29.80    9.90
   7   8  -4   23.50    9.10
   6  -8  -4   11.30    7.70
  -6  -8   4   14.10    8.00
  -6  -8   4   22.20    9.90
   6   8  -4    8.60    7.40
   6   8  -4   15.60    7.90
   5  -8  -4    7.60    7.50
  -5  -8   4   -0.90    6.20
  -5  -8   4   -1.10    7.50
  -5   8   4    5.20    8.20
   5   8  -4    5.50    7.20
   5   8  -4   -1.70    6.00
  -4  -8   4  188.08   22.10
   4  -8  -4  198.18   18.90
  -4  -8   4  208.58   19.10
  -4   8   4  189.08   21.20
   4   8  -4  182.58   19.90
   4   8  -4  189.68   20.70
  -3  -8   4  298.47   25.60
   3  -8  -4  297.17   23.70
   3   8  -4  332.07   24.30
  -3   8   4  295.57   24.60
   3   8  -4  300.57   24.10
   2  -8  -4  370.86   25.80
  -2  -8   4  230.48   23.60
   2   8  -4  352.06   25.30
  -2   8   4  354.86   26.10
   2   8  -4  356.86   25.80
   1  -8  -4  400.86   27.50
  -1  -8   4  389.46   27.80
   1   8  -4  380.56   27.40
   1   8  -4  368.26   27.20
  -1   8   4  384.16   28.00
   0  -8   4  169.08   19.60
   0  -8  -4  173.58   19.40
   0   8  -4  186.48   19.50
   0   8   4  176.88   20.00
   0   8  -4  160.78   18.50
  -1  -8  -4   58.79   12.40
   1  -8   4   81.19   14.00
   1   8   4   63.69   12.60
  -1   8  -4   62.49   12.70
  -1   8  -4   80.99   13.30
  -2  -8  -4   -0.40    6.90
   2  -8   4   -2.20    7.00
  -2   8  -4    3.80    7.30
  -2   8  -4    5.70    7.00
   2   8   4   -0.80    5.90
   3  -8   4   23.90    9.90
  -3  -8  -4   31.50   10.50
   3   8   4   38.90   10.40
  -3   8  -4   34.70   10.60
  -3   8  -4   38.50   10.00
   4  -8   4  193.38   22.20
  -4  -8  -4  170.98   19.80
   4   8   4  170.88   19.90
  -4   8  -4  185.78   19.50
  -4   8  -4  172.28   21.10
  -4   8  -4  173.88   19.20
   5  -8   4  204.38   22.80
  -5  -8  -4  188.38   21.10
  -5   8  -4  229.28   24.20
   5   8   4  214.68   22.50
  -5   8  -4  172.78   19.70
  -5   8  -4  201.08   20.90
  -6  -8  -4  142.09   19.40
   6  -8   4  136.19   19.50
  -6  -8  -4  153.88   19.70
  -6   8  -4  173.58   21.60
   6   8   4  135.49   17.50
  -6   8  -4  114.99   16.30
  -7  -8  -4  184.68   22.20
  -7  -8  -4  135.49   18.80
   7  -8   4  119.99   18.90
  -7   8  -4  163.78   21.10
  -7   8  -4  182.38   22.60
  -7   8  -4  172.58   19.10
   7   8   4  140.09   18.30
   8  -8   4   58.39   14.60
  -8  -8  -4   79.19   16.10
  -8  -8  -4   32.30   12.60
  -8   8  -4   96.99   18.30
   8   8   4   78.69   14.10
  -8   8  -4   40.70   13.70
  -8  -9   4   23.60    9.20
  -8  -9   4   30.10   12.20
  -8  -9   4   32.00   10.90
   8   9  -4   38.50   10.90
   8   9  -4   29.30   11.80
  -7  -9   4  147.49   20.70
  -7  -9   4  145.89   17.40
  -7  -9   4  118.99   18.00
   7   9  -4  122.89   17.70
   7   9  -4  117.79   18.70
   6  -9  -4  176.08   19.40
  -6  -9   4  169.58   20.50
  -6  -9   4  185.68   23.60
   6   9  -4  168.08   20.20
   6   9  -4  166.98   21.30
  -5  -9   4  167.88   22.60
  -5  -9   4  120.29   17.70
   5  -9  -4  126.19   17.40
  -5   9   4  126.29   19.10
   5   9  -4  143.09   19.60
   5   9  -4  139.69   18.40
  -4  -9   4  165.88   19.80
  -4  -9   4  176.18   22.70
   4  -9  -4  172.98   20.30
   4   9  -4  193.38   22.40
   4   9  -4  145.19   19.10
  -4   9   4  131.09   19.10
  -3  -9   4   45.60   13.00
  -3  -9   4   43.50   10.90
   3  -9  -4   57.89   12.90
  -3   9   4   42.70   12.30
   3   9  -4   39.20   11.60
   3   9  -4   56.79   11.80
  -2  -9   4   12.10    9.10
   2  -9  -4   12.80    8.70
  -2  -9   4    2.80    7.50
  -2   9   4    3.30    7.90
   2   9  -4   16.40    8.20
   2   9  -4   15.10    8.80
   1  -9  -4   94.79   15.90
  -1  -9   4   75.29   14.60
  -1  -9   4   73.69   13.40
   1   9  -4   65.49   13.70
   1   9  -4   94.79   15.50
  -1   9   4   72.99   14.60
   0  -9  -4  107.89   16.40
   0  -9   4   97.99   16.10
   0   9  -4  104.09   15.70
   0   9   4  112.09   16.90
   0   9  -4   83.29   15.50
  -1  -9  -4  246.58   23.20
   1  -9   4  231.58   23.70
   1   9   4  267.77   23.80
  -1   9  -4  259.97   22.80
  -1   9  -4  259.97   24.30
   2  -9   4  271.17   25.10
  -2  -9  -4  274.27   24.30
   2   9   4  240.28   23.40
  -2   9  -4  278.27   24.00
  -2   9  -4  249.38   24.10
   3  -9   4  183.18   22.20
  -3  -9  -4  192.98   22.80
  -3   9  -4  191.98   22.20
   3   9   4  228.98   24.30
  -3   9  -4  246.28   22.30
  -4  -9  -4   96.29   16.20
   4  -9   4   87.79   15.80
   4   9   4   87.49   16.10
  -4   9  -4  104.49   15.80
  -4   9  -4  127.99   17.70
  -5  -9  -4    4.20    9.10
   5  -9   4    8.20    9.60
  -5   9  -4    7.40    9.40
   5   9   4   11.60    8.70
  -5   9  -4    7.10    9.10
   6  -9   4    7.50    9.80
  -6  -9  -4   -2.60    9.40
  -6  -9  -4   -6.60    8.60
  -6   9  -4   -0.30   10.20
  -6   9  -4    0.80    7.80
   6   9   4    8.50    8.60
  -5 -10   4    8.60   11.10
   5 -10  -4   24.10   11.30
  -5 -10   4   12.90    9.80
   5  10  -4   14.50   10.10
  -5  10   4   26.90   12.50
   5  10  -4   14.20   10.00
   4 -10  -4  129.79   19.20
  -4 -10   4  122.09   18.30
  -4 -10   4  141.49   21.70
   4  10  -4  137.99   19.70
   4  10  -4  130.79   19.70
  -4  10   4  139.39   21.10
  -3 -10   4   76.29   15.40
  -3 -10   4  109.89   19.20
   3 -10  -4  117.79   18.10
   3  10  -4  106.79   17.50
  -3  10   4   88.39   17.40
   3  10  -4   88.39   17.20
   2 -10  -4  178.58   21.90
  -2 -10   4  156.28   19.90
  -2 -10   4  169.48   23.20
   2  10  -4  133.49   20.80
  -2  10   4  160.28   21.80
   2  10  -4  185.58   22.40
  -1 -10   4  156.58   20.70
  -1 -10   4   85.39   17.10
   1 -10  -4  179.98   22.30
   1  10  -4  140.29   19.60
   1  10  -4  135.29   19.60
  -1  10   4  137.29   20.30
   0 -10  -4   67.89   15.30
   0 -10   4   65.39   14.10
   0 -10   4   60.79   14.30
   0  10  -4   66.89   15.30
   0  10  -4   78.59   15.50
   0  10   4   88.99   16.90
   1 -10   4   68.89   14.00
   1 -10   4   68.29   15.00
  -1 -10  -4   59.19   14.80
  -1  10  -4   63.29   14.30
   1  10   4  102.99   18.10
  -1  10  -4   85.09   16.60
   2 -10   4   10.80   10.20
   2 -10   4   10.10    8.00
  -2 -10  -4    2.40   10.20
  -2  10  -4    1.60    8.40
   2  10   4    4.10    8.90
  -2  10  -4   24.00   10.80
   3 -10   4   75.49   15.40
  -3 -10  -4   77.59   16.60
   3 -10   4   81.89   14.70
   3  10   4   86.09   16.20
  -3  10  -4   57.89   14.00
  -3  10  -4   66.59   15.70
 -16   0   5  123.39   18.60
 -15   0   5  145.09   19.80
 -15   0   5  160.38   29.30
 -14   0   5  146.39   20.60
 -14   0   5  194.28   20.60
 -14   0   5  146.69   18.90
 -13   0   5  142.29   19.30
  13   0  -5  194.58   17.50
 -13   0   5  192.28   17.80
 -13   0   5  198.48   21.00
 -12   0   5   64.59   11.60
 -12   0   5   76.99   13.60
  12   0  -5   77.89   11.90
 -12   0   5   96.49   13.30
 -11   0   5    8.50    7.20
 -11   0   5   -0.10    4.80
  11   0  -5    3.60    6.80
 -11   0   5    8.20    6.60
 -10   0   5   24.80    6.50
 -10   0   5   21.50    7.40
 -10   0   5   18.40    6.80
  10   0  -5   15.90    7.90
  -9   0   5  155.78   12.50
   9   0  -5  154.58    9.20
  -9   0   5  168.68   13.70
  -9   0   5  158.88   14.30
  -8   0   5  597.74   30.50
  -8   0   5  591.74   28.90
   8   0  -5  550.84   26.80
  -8   0   5  541.55   30.50
  -7   0   5 1162.58   53.49
  -7   0   5 1138.19   55.19
  -7   0   5 1169.88   55.09
   7   0  -5 1209.38   52.69
  -6   0   5 1458.85   64.59
  -6   0   5 1504.35   66.49
   6   0  -5 1414.76   64.79
  -6   0   5 1440.56   66.29
   5   0  -5 2074.09   88.69
  -5   0   5 2071.59   90.49
  -5   0   5 2058.79   90.39
   5   0  -5 1958.30   89.89
   4   0  -5  164.58   11.70
   4   0  -5  148.39    9.80
  -4   0   5  136.69    9.90
  -4   0   5  170.68   10.40
   3   0  -5  773.02   35.20
   3   0  -5  733.83   36.00
   2   0  -5   74.49    7.70
   2   0  -5   49.40    6.30
   2   0  -5   49.30    4.30
  -2   0   5   50.79    5.00
   1   0  -5 2347.57  114.49
   1   0  -5 2604.54  114.89
  -1   0   5 2628.14  113.39
   1   0  -5 2883.61  113.09
   0   0  -5  286.97   17.20
   0   0  -5  287.97   15.30
   0   0  -5  309.87   17.10
  -1   0  -5 4265.27  187.48
  -1   0  -5 4192.48  185.48
  -1   0  -5 4573.54  186.48
  -1   0  -5 4232.68  186.68
  -2   0  -5 3695.03  155.78
  -2   0  -5 3473.45  156.18
  -2   0  -5 3572.24  154.48
  -2   0  -5 3539.75  155.18
  -3   0  -5  965.30   44.60
  -3   0  -5  943.31   42.90
  -3   0  -5  877.11   44.00
  -3   0  -5  886.11   42.80
  -4   0  -5  448.06   23.70
  -4   0  -5  481.45   25.70
  -4   0  -5  485.15   26.10
  -4   0  -5  476.35   24.60
  -5   0  -5    8.20    5.10
  -5   0  -5    5.20    4.80
  -5   0  -5    2.00    3.30
  -5   0  -5   10.60    4.80
  -6   0  -5   53.29    5.80
  -6   0  -5   46.60    7.90
  -6   0  -5   40.90    8.50
  -6   0  -5   46.90    8.10
  -7   0  -5  167.58   13.70
  -7   0  -5  181.18   10.80
  -7   0  -5  184.38   16.40
  -7   0  -5  181.38   14.90
  -8   0  -5  601.14   32.60
  -8   0  -5  526.65   33.40
  -8   0  -5  550.74   30.10
  -9   0  -5  263.67   23.20
  -9   0  -5  334.87   23.00
  -9   0  -5  316.67   20.00
 -10   0  -5  378.46   26.00
 -10   0  -5  341.17   27.10
 -11   0  -5  238.08   25.80
 -11   0  -5  195.68   21.40
 -12   0  -5    9.90   10.30
 -12   0  -5    8.40    9.00
 -13   0  -5   19.10   11.70
 -13   0  -5   21.70   10.90
 -14   0  -5    3.40   11.80
 -14   0  -5   -3.00    9.50
 -16  -1   5   29.40   11.60
 -16   1   5   41.70   12.60
 -15  -1   5   30.40   10.50
 -15  -1   5   27.30   10.10
 -15  -1   5   24.70   11.20
 -15   1   5   15.70    9.70
 -14  -1   5    4.70    9.10
 -14  -1   5    6.60    7.20
 -14  -1   5   18.20    8.50
 -14   1   5    2.70    7.30
 -13  -1   5   33.10    9.60
 -13  -1   5   32.10   11.10
  13  -1  -5   41.10   10.80
 -13  -1   5   61.59   11.60
  13   1  -5   57.89   10.00
 -13   1   5   67.29   12.40
 -13   1   5   60.19   12.60
 -12  -1   5  222.38   20.80
 -12  -1   5  222.08   19.80
 -12  -1   5  228.18   18.90
 -12   1   5  253.37   19.50
 -12   1   5  251.57   20.30
  12   1  -5  247.38   18.80
 -11  -1   5  450.25   28.00
 -11  -1   5  388.76   24.70
 -11  -1   5  417.06   26.10
 -11   1   5  393.26   24.60
 -11   1   5  386.96   26.70
  11   1  -5  374.66   24.90
 -11   1   5  355.16   25.20
 -10  -1   5  465.55   28.80
 -10  -1   5  474.05   27.80
 -10  -1   5  454.05   30.00
 -10   1   5  487.25   29.50
  10   1  -5  549.85   29.40
 -10   1   5  523.35   28.00
 -10   1   5  484.65   28.50
  -9  -1   5  430.46   25.10
  -9  -1   5  434.06   26.30
   9  -1  -5  428.06   20.30
  -9  -1   5  430.96   23.80
   9   1  -5  414.46   25.10
  -9   1   5  357.96   24.10
  -9   1   5  395.46   24.00
   9   1  -5  396.36   20.10
  -9   1   5  386.86   22.90
   8  -1  -5  486.35   24.20
  -8  -1   5  476.85   28.00
  -8  -1   5  475.65   27.20
  -8  -1   5  474.95   25.70
   8   1  -5  491.75   23.70
   8   1  -5  478.15   27.60
  -8   1   5  507.45   27.20
  -8   1   5  489.15   25.50
  -8   1   5  504.15   27.00
  -7  -1   5  114.19   11.20
  -7  -1   5  116.99   11.90
  -7   1   5  114.89    8.80
  -7   1   5  102.09   10.00
  -7   1   5  103.39    9.80
   7   1  -5  139.89   13.00
   7   1  -5  117.09    8.20
   6  -1  -5  154.68    8.70
  -6  -1   5  176.18   12.30
  -6  -1   5  148.59   11.30
   6   1  -5  143.89    9.70
  -6   1   5  153.38   10.70
  -6   1   5  148.79   10.90
  -6   1   5  150.88    9.50
   6   1  -5  148.99   13.00
  -5  -1   5  186.78   12.00
   5  -1  -5  160.18   10.70
  -5  -1   5  180.18   12.50
   5   1  -5  227.98   14.60
  -5   1   5  162.48    9.40
   5   1  -5  204.18   11.50
  -5   1   5  184.58   11.40
  -5   1   5  149.29   10.60
  -4  -1   5  747.33   41.20
   4  -1  -5  877.91   40.80
  -4   1   5  883.51   39.70
   4   1  -5  974.30   42.90
  -4   1   5  941.81   40.60
   4   1  -5  884.51   40.90
   3  -1  -5 2115.69   89.69
  -3  -1   5 2154.18   90.09
   3   1  -5 1937.21   90.39
   3   1  -5 2000.50   89.69
  -3   1   5 1970.00   88.29
  -2  -1   5 1448.46   62.09
   2  -1  -5 1561.94   62.59
   2   1  -5 1354.16   62.49
   2   1  -5 1344.57   61.19
   2   1  -5 1286.87   61.99
   2   1  -5 1319.47   62.29
   1  -1  -5 1327.77   62.79
   1  -1  -5 1418.96   60.79
  -1  -1   5 1345.57   62.39
   1   1  -5 1470.35   63.09
   1   1  -5 1442.16   62.99
   1   1  -5 1372.76   61.89
   1   1  -5 1401.76   62.39
   0  -1  -5  611.84   27.30
   0  -1  -5  676.43   29.70
   0   1  -5  570.44   28.60
   0   1  -5  558.84   28.90
   0   1  -5  535.55   27.90
   0   1  -5  557.04   27.60
  -1  -1  -5   31.60    3.90
  -1  -1  -5   35.10    7.00
  -1  -1  -5   30.50    5.10
  -1   1  -5   53.59    6.70
  -1   1  -5   48.00    6.00
  -1   1  -5   51.59    7.10
  -1   1  -5   48.30    5.00
  -1   1  -5   40.40    6.10
  -2  -1  -5  118.19    7.70
  -2  -1  -5  134.09    9.50
  -2  -1  -5  109.39   10.90
  -2   1  -5   99.99   10.00
  -2   1  -5  110.09   10.00
  -2   1  -5  103.79    8.90
  -2   1  -5  103.09    6.50
  -2   1  -5   99.19    8.70
  -3  -1  -5  601.24   29.80
  -3  -1  -5  623.34   28.20
  -3  -1  -5  601.14   30.60
  -3   1  -5  561.74   29.40
  -3   1  -5  554.34   28.40
  -3   1  -5  564.94   29.90
  -3   1  -5  582.84   30.40
  -4  -1  -5  809.82   39.70
  -4  -1  -5  801.32   38.00
  -4  -1  -5  779.12   39.90
  -4   1  -5  781.82   37.50
  -4   1  -5  819.52   39.30
  -4   1  -5  801.12   39.50
  -4   1  -5  814.82   40.50
  -5  -1  -5  996.00   46.70
  -5  -1  -5  960.00   46.50
  -5  -1  -5  877.51   44.20
  -5   1  -5  932.51   45.70
  -5   1  -5  930.41   47.00
  -5   1  -5  926.71   43.10
  -5   1  -5  918.91   45.20
  -6  -1  -5  659.83   36.70
  -6  -1  -5  695.43   37.40
  -6  -1  -5  720.33   35.50
  -6  -1  -5  726.83   34.00
  -6   1  -5  730.93   38.30
  -6   1  -5  693.23   36.50
  -6   1  -5  666.33   32.90
  -6   1  -5  690.23   35.30
  -7  -1  -5  320.27   17.70
  -7  -1  -5  310.07   20.20
  -7  -1  -5  358.36   22.90
  -7  -1  -5  344.47   21.70
  -7   1  -5  306.47   16.80
  -7   1  -5  331.37   21.40
  -7   1  -5  306.57   22.40
  -7   1  -5  304.07   19.40
  -8  -1  -5   98.99   11.90
  -8  -1  -5  100.49   12.00
  -8  -1  -5   62.09   11.50
  -8   1  -5   76.99    9.80
  -8   1  -5   65.29   10.90
  -8   1  -5   90.19   13.70
  -9  -1  -5   35.70    7.70
  -9  -1  -5   19.50    8.50
  -9  -1  -5   28.10    8.50
  -9   1  -5   27.60    9.60
  -9   1  -5   23.30    8.60
 -10  -1  -5   -0.90    7.20
 -10  -1  -5   11.80    7.40
 -10   1  -5    7.40    8.00
 -10   1  -5    2.80    8.00
 -11  -1  -5   22.00    9.70
 -11  -1  -5   20.20   10.50
 -11   1  -5   38.50   11.40
 -11   1  -5   34.40   11.90
 -12  -1  -5  136.89   18.30
 -12  -1  -5   78.49   15.90
 -12   1  -5   92.89   17.10
 -12   1  -5  100.09   16.40
 -13  -1  -5   95.99   18.20
 -13  -1  -5  104.49   17.30
 -13   1  -5   80.59   17.20
 -13   1  -5   75.09   16.30
 -16  -2   5   39.40   12.30
 -16  -2   5   47.80   13.60
 -16  -2   5   40.60   15.70
 -16   2   5   38.60   13.20
 -15  -2   5   70.09   16.40
 -15  -2   5  122.69   18.10
 -15  -2   5  112.99   17.00
 -15   2   5   99.09   16.40
 -14  -2   5  206.78   21.80
 -14  -2   5  249.97   24.50
 -14  -2   5  210.78   25.10
 -14   2   5  208.88   22.70
  14   2  -5  181.88   23.90
 -13  -2   5  108.69   18.00
 -13  -2   5  103.19   15.20
 -13  -2   5  105.89   14.90
  13   2  -5  109.79   13.10
 -13   2   5   98.29   15.40
 -12  -2   5   98.89   14.20
 -12  -2   5   79.79   13.10
 -12  -2   5   86.89   14.60
 -12   2   5   70.59   11.50
 -12   2   5   95.89   14.00
  12   2  -5   99.19   12.90
 -11  -2   5   -4.30    5.40
 -11  -2   5    3.10    7.30
 -11  -2   5   10.10    6.60
 -11   2   5   11.10    6.60
  11   2  -5   13.40    6.60
 -11   2   5   11.50    5.70
 -10  -2   5   51.19   10.00
 -10  -2   5  101.29   12.40
 -10  -2   5   65.29   12.30
  10   2  -5   81.49   11.30
 -10   2   5   63.79   10.20
 -10   2   5   79.19   10.20
  -9  -2   5   81.99   10.90
  -9  -2   5   88.49   12.70
  -9  -2   5   91.29   12.00
  -9  -2   5   85.69    6.80
  -9   2   5  104.29    9.50
   9   2  -5   84.29   11.20
   9   2  -5   97.09    7.80
  -9   2   5  106.99   12.20
  -8  -2   5  381.86   24.10
  -8  -2   5  387.26   25.20
   8   2  -5  438.86   21.30
   8   2  -5  395.36   24.30
  -8   2   5  412.36   21.70
  -8   2   5  409.86   23.50
   7  -2  -5  622.14   28.90
  -7  -2   5  654.63   32.90
  -7  -2   5  655.83   33.80
  -7   2   5  618.84   31.70
   7   2  -5  610.64   32.90
   7   2  -5  608.34   30.10
  -7   2   5  604.54   29.50
  -6  -2   5 1206.38   55.89
   6  -2  -5 1201.08   52.99
  -6  -2   5 1193.28   56.89
   6   2  -5 1183.88   56.39
   6   2  -5 1192.18   54.19
  -6   2   5 1100.69   54.39
  -6   2   5 1225.18   52.59
   5  -2  -5  600.84   29.60
  -5  -2   5  646.24   32.70
   5   2  -5  644.84   32.50
  -5   2   5  591.84   30.00
  -5   2   5  634.24   28.00
   5   2  -5  669.23   30.70
   4  -2  -5  765.82   35.80
  -4   2   5  783.92   35.30
   4   2  -5  771.12   37.70
   4   2  -5  746.43   36.40
   3  -2  -5  190.58   11.60
  -3  -2   5  155.58   11.60
  -3   2   5  169.58    9.20
   3   2  -5  148.69   11.90
   3   2  -5  169.48   11.20
  -2  -2   5   47.10    6.30
   2  -2  -5   59.19    7.10
   2  -2  -5   49.10    3.70
   2  -2  -5   53.99    3.70
   2   2  -5   49.50    6.30
  -2   2   5   46.60    3.60
   2   2  -5   61.89    7.40
   2   2  -5   56.99    6.60
   1  -2  -5  123.69    8.00
  -1  -2   5  124.79   10.20
   1  -2  -5  132.89   10.80
   1   2  -5  181.48   10.90
   1   2  -5  152.08   10.20
   1   2  -5  161.08   10.50
   0  -2  -5 1984.00   85.79
   0  -2  -5 1747.93   83.59
   0   2  -5 1903.41   85.39
   0   2  -5 1925.71   85.49
   0   2  -5 1936.81   84.49
   0   2   5 2022.20   85.19
  -1  -2  -5 1387.06   60.79
  -1  -2  -5 1373.76   64.39
  -1  -2  -5 1439.56   63.09
  -1   2  -5 1474.15   64.59
  -1   2  -5 1443.76   62.49
  -1   2  -5 1395.16   64.19
   1   2   5 1403.66   61.19
  -1   2  -5 1385.16   63.79
   1   2   5 1375.16   63.09
  -2  -2  -5 1075.49   49.10
  -2  -2  -5 1128.99   52.39
  -2  -2  -5 1211.38   51.29
  -2  -2  -5 1094.79   51.39
  -2   2  -5 1139.19   51.49
  -2   2  -5 1080.19   52.39
   2   2   5 1065.89   50.29
  -2   2  -5 1109.99   49.60
  -2   2  -5 1129.29   52.29
  -3  -2  -5  923.41   46.30
  -3  -2  -5  904.91   46.10
  -3  -2  -5 1026.10   44.50
  -3  -2  -5 1007.70   47.20
  -3   2  -5  989.30   43.60
  -3   2  -5 1028.20   45.90
  -3   2  -5  956.60   47.70
  -3   2  -5 1004.80   47.20
   3   2   5  981.50   44.60
  -4  -2  -5  304.57   16.80
  -4  -2  -5  294.47   18.80
  -4  -2  -5  244.78   18.10
  -4  -2  -5  280.77   19.10
   4   2   5  350.86   16.40
  -4   2  -5  318.17   20.00
  -4   2  -5  334.77   17.50
  -4   2  -5  319.27   19.30
  -5  -2  -5   29.70    7.10
  -5  -2  -5   33.30    7.50
  -5  -2  -5   25.30    6.70
  -5  -2  -5   30.00    5.60
   5   2   5   30.70    4.30
  -5   2  -5   42.40    8.70
  -5   2  -5   31.00    6.80
  -5   2  -5   30.80    5.20
  -6  -2  -5   65.19   10.10
  -6  -2  -5   69.99   10.30
  -6  -2  -5   68.69    8.70
   6   2   5   77.09    6.10
  -6   2  -5   82.89   11.60
  -6   2  -5   59.99    9.50
  -6   2  -5   75.19    7.60
  -7  -2  -5  294.67   21.30
  -7  -2  -5  320.47   22.00
  -7  -2  -5  317.27   19.70
  -7   2  -5  322.07   22.90
  -7   2  -5  282.37   16.80
  -7   2  -5  345.47   21.90
  -8  -2  -5  195.98   20.20
  -8  -2  -5  174.58   15.40
  -8  -2  -5  175.98   18.10
  -8   2  -5  244.98   19.80
  -8   2  -5  206.58   17.70
  -9  -2  -5  354.46   26.70
  -9  -2  -5  394.16   25.40
  -9  -2  -5  336.97   23.80
  -9   2  -5  389.76   26.70
  -9   2  -5  413.76   28.40
 -10  -2  -5  241.48   24.60
 -10  -2  -5  223.98   19.10
 -10   2  -5  192.68   21.40
 -10   2  -5  232.88   24.30
 -11  -2  -5   96.79   14.30
 -11  -2  -5   69.69   14.80
 -11   2  -5   70.39   13.70
 -11   2  -5   56.99   13.80
 -12  -2  -5   90.59   16.60
 -12  -2  -5   97.89   14.90
 -12   2  -5   92.19   16.60
 -12   2  -5   99.09   17.60
 -13  -2  -5   17.80   11.40
 -13  -2  -5    7.70    9.40
 -13   2  -5    1.60   10.70
 -13   2  -5   11.40   11.10
 -15  -3   5   20.10   11.10
 -15  -3   5   12.80    9.00
 -15  -3   5   15.30   11.70
 -15   3   5   18.80   10.60
 -14  -3   5   11.00    9.20
 -14  -3   5   21.80   11.50
 -14  -3   5   24.00    9.40
 -14   3   5   17.00    9.50
  14   3  -5   20.80    8.60
 -13  -3   5  106.79   16.30
 -13  -3   5  149.59   20.60
 -13  -3   5  100.99   15.60
  13   3  -5  137.59   15.50
 -13   3   5  131.49   17.60
 -12  -3   5  179.28   19.60
 -12  -3   5  218.98   23.60
 -12  -3   5  177.88   19.50
  12   3  -5  217.18   17.80
 -12   3   5  163.18   19.10
 -11  -3   5  307.07   25.10
 -11  -3   5  292.37   22.40
 -11  -3   5  275.67   21.80
 -11   3   5  322.07   22.70
  11   3  -5  313.37   22.00
 -11   3   5  324.37   24.10
 -10  -3   5  695.73   39.90
 -10  -3   5  711.13   41.80
 -10  -3   5  747.73   39.80
  10   3  -5  750.82   39.40
 -10   3   5  715.53   39.20
 -10   3   5  738.53   37.10
  -9  -3   5  847.62   43.30
  -9  -3   5  750.92   38.30
  -9  -3   5  810.92   44.60
  -9   3   5  801.82   41.90
  -9   3   5  828.72   39.50
   9   3  -5  834.62   39.20
   9   3  -5  827.32   42.50
  -8  -3   5   81.19   11.90
   8  -3  -5   79.69    7.20
  -8  -3   5   65.69   10.20
  -8   3   5   76.89   10.00
  -8   3   5   80.49    7.30
   8   3  -5   79.39    8.30
   8   3  -5   83.39   10.80
  -7  -3   5   54.19    8.60
  -7  -3   5   58.49    9.50
   7  -3  -5   56.89    6.40
  -7   3   5   66.79    8.60
  -7   3   5   67.09    6.70
   7   3  -5   71.19    7.50
   7   3  -5   68.79    9.60
   6  -3  -5   11.60    3.80
  -6  -3   5   18.40    6.60
  -6   3   5   18.10    3.30
   6   3  -5   11.40    5.30
  -6   3   5   12.70    4.20
   6   3  -5   15.60    4.40
   5  -3  -5  575.04   27.20
  -5  -3   5  572.74   30.50
  -5   3   5  566.24   25.40
   5   3  -5  471.85   27.50
  -5   3   5  563.04   27.10
   5   3  -5  552.44   29.50
   4  -3  -5  919.21   45.00
  -4  -3   5  931.01   47.30
   4   3  -5  988.10   47.00
  -4   3   5 1013.80   44.10
   4   3  -5 1005.40   46.10
   3  -3  -5 1431.56   64.59
  -3  -3   5 1481.25   66.29
   3   3  -5 1393.46   64.99
   3   3  -5 1424.66   65.59
  -3   3   5 1392.36   62.19
  -2  -3   5 1840.22   84.19
   2  -3  -5 1867.31   83.29
  -2   3   5 1964.90   84.39
   2   3  -5 1826.22   83.49
   2   3  -5 1794.32   83.49
   1  -3  -5 1207.38   53.29
  -1  -3   5 1264.67   54.49
   1  -3  -5  990.50   49.20
  -1   3   5 1125.79   53.19
   1   3  -5 1079.69   52.89
   1   3  -5 1188.98   52.99
   1   3  -5 1176.98   53.29
   0  -3  -5  556.34   25.70
   0  -3  -5  510.05   28.20
   0  -3   5  520.65   29.00
   0   3   5  575.54   28.40
   0   3  -5  545.05   28.60
   0   3  -5  572.24   28.50
   0   3  -5  595.74   27.90
  -1  -3  -5  109.49   10.40
  -1  -3  -5  138.09    8.70
  -1  -3  -5  124.89    9.30
  -1   3  -5  119.59   10.40
  -1   3  -5  106.79    9.40
  -1   3  -5  115.79   11.50
   1   3   5  108.29    9.20
  -1   3  -5  111.19    8.90
  -2  -3  -5  126.89    9.30
  -2  -3  -5  120.79   10.90
  -2  -3  -5  141.39   10.30
  -2  -3  -5  125.39    7.00
   2   3   5  120.99    9.40
  -2   3  -5  116.19    8.80
  -2   3  -5  108.49   10.70
  -2   3  -5  107.29   11.20
  -2   3  -5  118.29    9.80
  -3  -3  -5  668.13   34.50
  -3  -3  -5  709.53   35.90
  -3  -3  -5  705.13   32.20
  -3  -3  -5  666.63   35.00
  -3   3  -5  714.33   34.80
  -3   3  -5  668.83   36.20
  -3   3  -5  727.43   36.40
   3   3   5  749.23   34.30
  -3   3  -5  696.13   33.00
  -4  -3  -5  765.72   37.20
  -4  -3  -5  709.83   37.10
  -4  -3  -5  732.53   34.30
  -4  -3  -5  717.53   37.30
  -4   3  -5  720.93   33.80
   4   3   5  676.83   34.80
  -4   3  -5  790.82   36.20
  -4   3  -5  733.33   38.50
  -4   3  -5  703.73   37.50
  -5  -3  -5  742.13   36.10
  -5  -3  -5  683.83   32.70
  -5  -3  -5  628.14   35.30
  -5  -3  -5  682.43   35.80
  -5   3  -5  691.13   37.10
  -5   3  -5  638.64   30.90
  -5   3  -5  665.73   33.30
  -5   3  -5  663.13   35.90
   5   3   5  642.54   32.40
  -6  -3  -5  621.84   33.20
  -6  -3  -5  611.84   30.10
  -6  -3  -5  571.84   32.60
  -6  -3  -5  590.84   32.50
  -6   3  -5  568.34   32.90
  -6   3  -5  572.24   29.40
   6   3   5  556.44   28.60
  -6   3  -5  540.55   33.50
  -7  -3  -5  406.86   23.60
  -7  -3  -5  430.06   26.90
  -7  -3  -5  405.26   26.70
  -7  -3  -5  404.16   25.80
  -7   3  -5  428.86   28.00
  -7   3  -5  404.16   22.10
   7   3   5  415.16   22.00
  -7   3  -5  377.86   26.30
  -8  -3  -5  341.57   25.30
  -8  -3  -5  332.67   21.60
  -8  -3  -5  327.17   24.40
  -8  -3  -5  338.67   23.60
  -8   3  -5  362.96   25.90
  -8   3  -5  333.47   24.50
  -9  -3  -5   28.10    9.60
  -9  -3  -5   24.80    9.50
  -9  -3  -5   37.40    8.40
  -9   3  -5   38.60   11.10
  -9   3  -5   28.30    9.40
 -10  -3  -5   33.80    9.20
 -10  -3  -5   21.10    9.30
 -10   3  -5   30.80   10.90
 -10   3  -5   31.50   10.30
 -11  -3  -5   23.30    9.40
 -11  -3  -5   22.50   10.30
 -11   3  -5   26.00   10.90
 -11   3  -5   14.10   10.40
 -12  -3  -5   67.89   13.00
 -12  -3  -5   68.69   15.10
 -12   3  -5   40.70   13.20
 -12   3  -5   40.80   12.30
 -13  -3  -5   49.30   14.80
 -13  -3  -5   54.39   13.10
 -13   3  -5   44.40   13.80
 -13   3  -5   82.19   18.10
 -15  -4   5  140.89   20.90
 -15  -4   5  110.79   20.60
 -15  -4   5  149.88   20.60
 -15   4   5   97.89   18.70
 -14  -4   5  146.89   19.00
 -14  -4   5  156.68   22.50
 -14  -4   5  185.88   22.10
  14   4  -5   85.59   14.00
 -14   4   5  162.98   21.10
 -13  -4   5   83.29   16.80
 -13  -4   5   85.99   15.20
 -13  -4   5  107.99   16.00
 -13   4   5   74.79   14.60
  13   4  -5   96.79   14.10
 -12  -4   5   42.20   10.90
 -12  -4   5   62.29   13.10
 -12  -4   5   50.89   13.30
  12   4  -5   55.59   10.80
 -12   4   5   57.79   11.90
 -11  -4   5   23.20    8.90
 -11  -4   5   25.10    9.70
 -11  -4   5   19.30    8.50
 -11   4   5   19.80    8.30
  11   4  -5   35.80    9.40
 -10  -4   5   12.20    8.30
 -10  -4   5   19.40    7.30
  10   4  -5   11.40    6.80
 -10   4   5   17.50    7.80
  -9  -4   5  103.59   13.50
  -9  -4   5   98.89   10.00
  -9  -4   5   97.29   14.20
   9   4  -5   71.69   11.50
  -9   4   5  105.19   10.50
   9   4  -5  108.09   10.70
  -9   4   5  104.59   12.90
  -8  -4   5  323.77   23.30
   8  -4  -5  324.37   18.10
  -8  -4   5  328.97   21.70
  -8   4   5  340.27   21.10
   8   4  -5  321.07   19.70
   8   4  -5  338.87   22.40
  -8   4   5  330.17   18.30
   7  -4  -5  604.44   29.70
  -7  -4   5  542.15   32.00
  -7  -4   5  653.43   35.00
  -7   4   5  602.14   29.10
   7   4  -5  576.74   33.00
  -7   4   5  599.64   31.40
   7   4  -5  601.14   31.20
  -6  -4   5  460.05   26.80
   6  -4  -5  412.56   22.20
  -6   4   5  414.26   20.90
   6   4  -5  422.66   23.50
   6   4  -5  394.86   24.70
  -6   4   5  399.26   22.60
   5  -4  -5  930.91   42.60
  -5  -4   5  897.71   45.80
   5   4  -5  842.52   44.40
  -5   4   5  873.91   41.70
   5   4  -5  883.01   43.40
   4  -4  -5  432.16   20.10
  -4  -4   5  420.16   25.10
   4  -4  -5  419.86   22.90
   4   4  -5  432.56   24.50
   4   4  -5  403.76   23.30
  -4   4   5  412.26   21.00
   3  -4  -5   91.29    9.40
   3  -4  -5   80.49    5.60
  -3  -4   5   73.19    9.60
   3   4  -5  102.19   10.30
  -3   4   5   95.59    6.30
   3   4  -5  100.99   10.70
  -3   4   5   91.79   10.30
   2  -4  -5    1.20    1.70
   2  -4  -5    4.70    4.30
  -2  -4   5    3.00    4.00
   2   4  -5   -3.20    3.60
  -2   4   5   10.20    4.60
   2   4  -5    5.80    3.80
   1  -4  -5  547.65   24.40
   1  -4  -5  541.75   28.20
  -1  -4   5  499.45   28.50
   1   4  -5  477.95   27.80
  -1   4   5  547.55   28.50
   1   4  -5  532.75   28.00
   1   4  -5  513.35   27.70
   0  -4  -5  497.55   23.60
   0  -4  -5  482.85   26.40
   0  -4   5  503.15   27.60
   0   4  -5  465.05   25.70
   0   4  -5  478.85   26.20
   0   4  -5  511.55   27.20
   0   4   5  446.66   26.10
  -1  -4  -5 1165.08   54.89
  -1  -4  -5 1262.87   52.59
   1  -4   5 1207.28   56.29
   1   4   5 1065.89   53.99
  -1   4  -5 1066.29   53.29
  -1   4  -5 1103.09   54.19
  -1   4  -5 1128.39   55.09
  -2  -4  -5  700.33   35.40
  -2  -4  -5  738.13   33.70
  -2  -4  -5  682.13   30.30
  -2   4  -5  659.03   34.50
  -2   4  -5  683.23   33.70
   2   4   5  611.94   34.00
  -2   4  -5  664.93   35.70
  -2   4  -5  670.83   35.60
  -3  -4  -5  730.63   38.60
  -3  -4  -5  681.93   33.90
  -3  -4  -5  708.63   37.10
  -3  -4  -5  751.92   38.00
   3   4   5  809.32   37.80
  -3   4  -5  754.72   37.70
  -3   4  -5  725.33   39.30
  -3   4  -5  838.72   39.90
  -3   4  -5  771.22   36.60
  -4  -4  -5  334.57   21.70
  -4  -4  -5  351.56   22.10
  -4  -4  -5  337.07   21.20
  -4  -4  -5  350.46   18.20
  -4   4  -5  380.66   19.80
  -4   4  -5  352.06   22.80
   4   4   5  356.26   20.50
  -4   4  -5  338.17   22.90
  -4   4  -5  328.17   20.40
  -5  -4  -5    2.30    6.10
  -5  -4  -5    7.30    3.80
  -5  -4  -5    9.50    6.10
  -5  -4  -5   11.00    5.70
  -5   4  -5   13.60    6.90
  -5   4  -5   10.90    4.70
  -5   4  -5    8.60    6.60
   5   4   5   15.60    5.00
  -5   4  -5   12.50    4.40
  -6  -4  -5   46.90    9.70
  -6  -4  -5   40.00    9.40
  -6  -4  -5   28.90    7.90
  -6  -4  -5   39.10    6.70
  -6   4  -5   22.60    8.00
  -6   4  -5   37.90    9.70
  -6   4  -5   26.60    6.20
   6   4   5   23.30    5.90
  -7  -4  -5  190.68   17.70
  -7  -4  -5  142.99   16.80
  -7  -4  -5  134.99   15.70
  -7  -4  -5  163.58   12.80
  -7   4  -5  160.28   12.70
  -7   4  -5  120.09   15.20
  -7   4  -5  159.98   18.30
   7   4   5  157.48   12.20
  -8  -4  -5  246.78   17.60
  -8  -4  -5  281.27   21.80
  -8  -4  -5  217.48   20.20
  -8  -4  -5  252.97   21.40
  -8   4  -5  231.08   21.50
  -8   4  -5  247.58   21.40
  -9  -4  -5  184.48   20.90
  -9  -4  -5  186.68   20.50
  -9  -4  -5  209.18   19.60
  -9  -4  -5  182.88   16.00
  -9   4  -5  153.98   18.90
  -9   4  -5  180.98   21.60
 -10  -4  -5  239.38   19.80
 -10  -4  -5  226.78   23.10
 -10  -4  -5  281.57   23.80
 -10   4  -5  259.47   24.20
 -10   4  -5  269.27   25.00
 -11  -4  -5   95.19   16.90
 -11   4  -5  122.49   19.60
 -11   4  -5   96.19   17.20
 -12  -4  -5   16.10   11.00
 -12   4  -5   23.60   12.10
 -12   4  -5   25.30   12.40
 -14  -5   5   -8.20    8.40
 -14  -5   5    4.80    8.00
 -14  -5   5   -2.30    9.50
 -14   5   5    9.70   10.50
  14   5  -5    6.60    7.00
 -13  -5   5   67.69   15.80
 -13  -5   5   64.69   14.70
 -13  -5   5   72.99   13.80
  13   5  -5   57.79   11.80
 -13   5   5   57.59   14.00
 -12  -5   5  150.18   21.20
 -12  -5   5  164.18   19.30
 -12  -5   5  123.89   17.70
  12   5  -5  164.18   17.80
 -12   5   5  133.79   17.90
 -11  -5   5  217.18   19.90
 -11  -5   5  229.88   22.80
  11   5  -5  218.48   19.70
 -11   5   5  252.77   21.20
 -10  -5   5  264.67   21.30
 -10  -5   5  267.27   23.60
 -10  -5   5  270.47   18.40
  10   5  -5  312.17   22.30
 -10   5   5  252.27   20.90
  -9  -5   5  173.48   19.40
  -9  -5   5  155.78   17.10
  -9  -5   5  137.59   12.60
   9   5  -5  140.59   13.20
   9   5  -5  161.48   17.90
  -9   5   5  170.18   17.20
   8  -5  -5  272.97   17.80
  -8  -5   5  295.37   20.70
  -8  -5   5  327.37   19.70
  -8  -5   5  271.87   22.40
   8   5  -5  300.27   19.70
  -8   5   5  305.47   20.40
   8   5  -5  330.87   22.40
  -7  -5   5   63.39   11.60
   7  -5  -5   50.19    7.80
  -7   5   5   56.69    7.40
   7   5  -5   43.10    9.40
  -7   5   5   53.39    8.50
   7   5  -5   55.99    8.80
   6  -5  -5   36.70    6.60
  -6  -5   5   21.20    8.30
   6   5  -5   29.40    6.90
  -6   5   5   33.90    6.70
   6   5  -5   27.20    7.50
   5  -5  -5  123.99    9.20
   5  -5  -5  119.59   11.30
  -5  -5   5  134.79   15.20
   5   5  -5  118.79   12.40
   5   5  -5  139.89   14.60
  -5   5   5  127.79   10.20
   4  -5  -5  544.55   26.10
   4  -5  -5  543.65   29.40
  -4  -5   5  513.35   31.40
   4   5  -5  538.65   30.80
   4   5  -5  566.64   30.40
  -4   5   5  569.04   31.70
  -4   5   5  547.25   26.90
  -3  -5   5  627.34   35.00
   3  -5  -5  638.34   33.60
  -3   5   5  608.24   34.70
   3   5  -5  679.63   34.90
   3   5  -5  646.74   34.10
   2  -5  -5  528.85   27.00
   2  -5  -5  570.84   31.10
  -2  -5   5  607.64   32.70
   2   5  -5  595.64   31.70
   2   5  -5  582.34   31.30
  -2   5   5  595.54   32.20
   1  -5  -5  489.25   24.90
   1  -5  -5  535.05   28.90
  -1  -5   5  523.15   29.60
  -1   5   5  533.25   29.40
   1   5  -5  513.45   28.60
   1   5  -5  519.15   28.70
   0  -5  -5  184.38   14.30
   0  -5   5  180.28   15.00
   0   5   5  144.79   13.40
   0   5  -5  163.98   14.40
   0   5  -5  156.88   13.30
   0   5  -5  148.89   13.20
   1  -5   5   82.69   11.50
  -1  -5  -5   87.19    8.80
  -1  -5  -5   65.19   10.00
  -1   5  -5   91.89   10.90
  -1   5  -5   90.99   11.70
   1   5   5   92.39   11.00
  -1   5  -5   99.29   10.70
  -2  -5  -5  142.09   12.00
  -2  -5  -5  154.68   14.30
   2  -5   5  140.59   14.20
   2   5   5  130.29   12.60
  -2   5  -5  156.48   13.40
  -2   5  -5  162.68   12.90
  -2   5  -5  163.18   14.80
  -3  -5  -5  209.38   16.70
  -3  -5  -5  220.78   15.50
  -3   5  -5  174.18   15.10
   3   5   5  206.28   15.50
  -3   5  -5  211.08   16.80
  -3   5  -5  212.18   15.20
  -3   5  -5  197.28   16.90
  -4  -5  -5  238.68   17.50
  -4  -5  -5  240.18   16.80
  -4  -5  -5  205.58   17.40
  -4   5  -5  209.28   16.20
  -4   5  -5  215.98   17.90
  -4   5  -5  151.48   17.00
   4   5   5  239.88   16.50
  -4   5  -5  198.38   15.00
  -5  -5  -5  393.16   26.80
  -5  -5  -5  488.95   27.90
  -5  -5  -5  469.25   27.10
  -5   5  -5  413.26   27.90
  -5   5  -5  442.16   28.90
  -5   5  -5  429.76   24.50
  -5   5  -5  442.46   25.80
   5   5   5  405.26   25.10
  -6  -5  -5  303.47   23.60
  -6  -5  -5  364.36   23.90
  -6  -5  -5  320.27   23.30
  -6   5  -5  322.37   21.40
  -6   5  -5  375.06   25.30
  -6   5  -5  354.96   25.80
   6   5   5  339.37   21.30
  -7  -5  -5  214.98   19.50
  -7  -5  -5  226.58   19.60
  -7  -5  -5  230.48   20.50
  -7   5  -5  230.08   16.90
   7   5   5  241.38   16.90
  -7   5  -5  240.58   21.80
  -7   5  -5  197.88   21.00
  -8  -5  -5  143.79   18.20
  -8  -5  -5  120.79   16.00
  -8  -5  -5  127.89   16.30
  -8   5  -5  116.09   17.40
  -8   5  -5  118.49   17.00
  -9  -5  -5   -1.60    7.00
  -9  -5  -5  -21.80    6.90
  -9  -5  -5   -4.40    7.50
  -9   5  -5   -2.20    8.60
  -9   5  -5   -6.60    7.40
 -10  -5  -5  -25.40    9.90
 -10  -5  -5    3.30    8.10
 -10  -5  -5    1.10    8.80
 -10   5  -5   17.40   10.50
 -10   5  -5   -0.20    9.00
 -11  -5  -5    1.30    9.30
 -11  -5  -5   16.90   10.10
 -11   5  -5   14.30   11.30
 -11   5  -5    8.90   11.30
 -12  -5  -5   33.70   12.10
 -12   5  -5   50.19   15.40
 -12   5  -5   17.20   12.50
 -13  -6   5   85.99   17.70
 -13  -6   5  127.69   18.10
 -13  -6   5   98.49   17.90
 -13   6   5  107.89   17.80
  13   6  -5  108.39   16.20
 -12  -6   5   42.90   11.40
 -12  -6   5   71.49   15.90
 -12  -6   5   55.89   13.30
  12   6  -5   61.39   12.70
 -12   6   5   47.70   13.00
 -11  -6   5   38.30   12.40
 -11  -6   5   32.50    9.70
 -11   6   5   36.70   11.30
  11   6  -5   41.10   10.70
 -10  -6   5   15.60    6.20
 -10  -6   5    6.70    8.10
 -10  -6   5    2.40    6.40
 -10   6   5    6.00    7.40
  10   6  -5    7.50    7.40
  -9  -6   5  211.78   23.20
  -9  -6   5  196.18   20.20
  -9  -6   5  185.48   16.30
   9   6  -5  229.48   17.70
   9   6  -5  189.58   20.70
  -9   6   5  219.38   18.50
  -8  -6   5  349.57   26.80
  -8  -6   5  382.66   24.60
  -8  -6   5  390.96   24.20
   8   6  -5  363.86   23.80
   8   6  -5  371.86   26.00
  -8   6   5  337.57   23.50
  -7  -6   5  307.97   21.70
  -7  -6   5  338.07   25.00
   7  -6  -5  301.17   20.50
   7   6  -5  354.66   22.60
  -7   6   5  332.07   21.20
   7   6  -5  343.57   24.10
  -6  -6   5  559.24   34.90
   6  -6  -5  588.44   31.70
  -6   6   5  543.25   30.20
   6   6  -5  594.04   33.00
   6   6  -5  574.14   33.90
   5  -6  -5  246.38   18.00
  -5  -6   5  256.27   21.00
   5   6  -5  237.88   19.60
   5   6  -5  259.17   18.70
  -5   6   5  268.27   16.20
  -4  -6   5  379.56   26.00
   4  -6  -5  350.86   23.30
   4   6  -5  390.76   25.10
  -4   6   5  393.96   25.70
   4   6  -5  376.96   24.20
  -3  -6   5  191.98   16.60
   3  -6  -5  172.88   14.90
   3   6  -5  189.78   15.50
  -3   6   5  169.48   16.10
   3   6  -5  174.28   15.50
  -2  -6   5   50.19   10.20
   2  -6  -5   59.19    9.80
   2   6  -5   52.29    9.20
  -2   6   5   45.60    9.20
   2   6  -5   47.80    9.20
   1  -6  -5  246.28   18.80
  -1  -6   5  232.48   19.00
   1  -6  -5  250.97   15.00
   1   6  -5  245.08   18.30
   1   6  -5  258.97   18.70
  -1   6   5  257.07   19.10
   0  -6  -5  509.15   29.60
   0  -6   5  485.75   30.40
   0  -6  -5  492.25   25.80
   0   6  -5  506.55   29.40
   0   6   5  476.75   29.50
   0   6  -5  505.45   29.20
   1  -6   5  513.45   31.60
  -1  -6  -5  497.55   27.10
  -1  -6  -5  501.45   30.10
  -1   6  -5  501.05   30.40
  -1   6  -5  470.35   29.30
   1   6   5  564.54   30.80
  -1   6  -5  501.15   29.40
  -2  -6  -5  707.63   35.00
   2  -6   5  639.54   38.40
  -2  -6  -5  635.64   36.80
  -2   6  -5  661.83   36.10
  -2   6  -5  658.93   36.70
   2   6   5  675.03   37.00
  -2   6  -5  668.03   37.70
  -3  -6  -5  346.37   24.40
   3  -6   5  377.06   26.10
  -3  -6  -5  333.87   22.40
  -3   6  -5  342.67   25.00
   3   6   5  392.66   24.30
  -3   6  -5  380.66   24.30
  -3   6  -5  403.26   24.30
  -4  -6  -5  159.18   17.20
  -4  -6  -5  150.78   14.40
   4  -6   5  154.48   18.30
   4   6   5  153.48   15.80
  -4   6  -5  148.79   17.60
  -4   6  -5  159.98   14.80
  -4   6  -5  115.29   14.90
  -4   6  -5  150.18   14.70
  -5  -6  -5   23.60    8.70
  -5  -6  -5   49.30   10.50
  -5  -6  -5   40.40    9.10
   5   6   5   51.59    9.90
  -5   6  -5   36.10    8.40
  -5   6  -5   40.10    9.10
  -5   6  -5   40.70   10.40
  -5   6  -5   38.60   10.90
  -6  -6  -5   -5.70    6.60
  -6  -6  -5   14.50    7.60
  -6  -6  -5   13.30    8.20
  -6   6  -5   19.50    9.40
   6   6   5   12.80    6.30
  -6   6  -5    3.40    8.00
  -6   6  -5    6.80    5.80
  -7  -6  -5  117.09   16.20
  -7  -6  -5  105.49   15.50
  -7  -6  -5  111.29   15.30
   7   6   5  109.89   13.50
  -7   6  -5  104.89   13.00
  -7   6  -5   75.79   14.70
  -7   6  -5   97.29   16.40
  -8  -6  -5  235.38   23.30
  -8  -6  -5  227.58   24.20
  -8  -6  -5  241.48   21.80
  -8   6  -5  211.48   24.50
  -8   6  -5  208.08   23.70
  -9  -6  -5  165.88   21.00
  -9  -6  -5  162.38   19.90
  -9  -6  -5  164.18   20.10
  -9   6  -5  146.69   21.40
  -9   6  -5  119.39   18.90
 -10  -6  -5  140.69   19.70
 -10  -6  -5  151.88   20.70
 -10  -6  -5  135.69   28.10
 -10   6  -5  131.49   20.90
 -10   6  -5   96.59   17.90
 -11  -6  -5   83.39   17.40
 -11  -6  -5  117.09   19.50
 -11   6  -5   95.09   18.60
 -11   6  -5  120.09   21.10
 -12  -7   5   79.29   16.80
 -12  -7   5   51.59   12.40
  12   7  -5   71.59   14.20
 -11  -7   5  295.17   27.40
 -11  -7   5  272.57   23.10
  11   7  -5  263.27   24.00
 -10  -7   5  102.69   13.90
 -10  -7   5  129.39   17.10
 -10  -7   5   95.49   16.90
  10   7  -5  115.09   16.60
  -9  -7   5  147.09   19.60
  -9  -7   5  123.89   16.50
  -9  -7   5  160.48   17.50
   9   7  -5  172.98   17.40
   9   7  -5  166.88   20.00
  -8  -7   5  141.29   19.00
  -8  -7   5  181.28   19.20
  -8  -7   5  132.99   16.10
   8   7  -5  116.19   16.50
   8   7  -5  156.68   16.70
  -7  -7   5   17.80    9.80
  -7  -7   5   53.29   10.40
   7  -7  -5   51.59    9.60
   7   7  -5   31.50   10.00
   7   7  -5   38.70    9.10
   6  -7  -5   -5.80    5.70
  -6  -7   5    4.90    5.80
  -6  -7   5    1.70    7.90
   6   7  -5   11.20    6.80
   6   7  -5   13.90    7.30
   5  -7  -5   81.59   12.00
  -5  -7   5  119.79   16.90
   5   7  -5  110.89   15.00
   5   7  -5  102.79   13.60
  -5   7   5  112.79   15.30
   4  -7  -5  286.07   20.40
  -4  -7   5  276.77   22.70
  -4   7   5  258.97   21.80
   4   7  -5  250.17   21.00
   4   7  -5  251.97   20.20
   3  -7  -5  516.45   30.00
  -3  -7   5  529.95   32.00
   3   7  -5  450.25   30.10
  -3   7   5  486.15   31.20
   3   7  -5  428.16   29.20
  -2  -7   5  344.47   25.90
   2  -7  -5  363.66   25.10
   2   7  -5  389.06   25.80
  -2   7   5  398.06   26.50
   2   7  -5  355.66   24.90
  -1  -7   5  266.47   21.10
   1  -7  -5  232.68   19.40
   1   7  -5  237.18   19.30
   1   7  -5  246.18   19.90
  -1   7   5  236.08   20.10
   0  -7  -5  122.29   14.90
   0  -7   5   91.09   13.80
   0   7  -5  110.89   14.10
   0   7  -5  128.49   15.10
   0   7   5  108.59   14.50
   1  -7   5   30.60    9.60
  -1  -7  -5   24.50    8.80
  -1   7  -5   29.50    8.40
   1   7   5   22.90    7.90
  -1   7  -5   16.40    7.40
  -2  -7  -5    3.80    6.80
   2  -7   5    5.00    7.50
  -2   7  -5   -1.60    6.00
  -2   7  -5    9.20    7.60
  -2   7  -5    3.50    6.10
   2   7   5    1.40    5.90
  -3  -7  -5  139.09   20.50
  -3  -7  -5  142.99   16.90
   3  -7   5  161.18   18.80
  -3   7  -5  126.19   15.40
   3   7   5  133.79   15.80
  -3   7  -5  130.99   15.60
  -3   7  -5  187.58   19.90
  -4  -7  -5  252.97   21.00
  -4  -7  -5  227.68   18.90
   4  -7   5  239.78   22.00
  -4   7  -5  234.88   21.50
   4   7   5  237.08   19.80
  -4   7  -5  212.68   19.40
  -4   7  -5  243.68   19.90
  -5  -7  -5  210.38   21.20
   5  -7   5  139.29   18.80
  -5  -7  -5  189.28   20.10
  -5  -7  -5  165.08   16.50
   5   7   5  189.48   17.50
  -5   7  -5  153.78   17.30
  -5   7  -5  199.18   17.60
  -5   7  -5  219.28   22.70
  -6  -7  -5  318.47   25.60
  -6  -7  -5  322.37   26.10
  -6  -7  -5  338.77   25.10
   6  -7   5  361.06   28.70
   6   7   5  354.86   24.70
  -6   7  -5  301.27   26.50
  -6   7  -5  360.16   28.40
  -6   7  -5  346.27   24.80
  -7  -7  -5  114.89   17.10
  -7  -7  -5  132.19   18.70
  -7  -7  -5  134.99   17.50
   7   7   5  129.59   15.90
  -7   7  -5  119.29   18.60
  -7   7  -5  113.39   17.70
  -7   7  -5  120.89   15.30
  -8  -7  -5   59.99   14.00
  -8  -7  -5   66.89   14.40
  -8  -7  -5   54.39   12.80
  -8   7  -5   44.50   13.40
  -8   7  -5   67.59   15.40
  -9  -7  -5   33.90   13.10
  -9  -7  -5   37.20   12.10
  -9  -7  -5   46.60   14.00
  -9   7  -5   45.10   14.30
  -9   7  -5   28.40   13.00
 -10  -8   5   16.10    9.60
 -10  -8   5    4.90    7.70
 -10  -8   5    2.50    9.20
  10   8  -5    6.10    8.40
  -9  -8   5   28.80    9.70
  -9  -8   5   30.00   12.10
  -9  -8   5   32.20   10.00
   9   8  -5   29.50    9.70
   9   8  -5   24.50   10.50
  -8  -8   5   91.89   14.30
  -8  -8   5  101.49   15.40
  -8  -8   5  114.59   18.40
   8   8  -5  121.09   17.40
   8   8  -5   82.79   13.60
  -7  -8   5  224.68   22.50
  -7  -8   5  234.08   23.40
   7  -8  -5  195.88   18.80
   7   8  -5  210.38   23.60
   7   8  -5  222.78   20.20
   6  -8  -5  229.58   19.70
  -6  -8   5  225.68   24.70
  -6  -8   5  210.98   19.80
   6   8  -5  210.68   22.80
   6   8  -5  206.58   21.10
  -5  -8   5  211.98   23.90
  -5  -8   5  197.88   21.10
   5  -8  -5  184.98   19.40
   5   8  -5  192.58   20.40
   5   8  -5  206.18   22.10
  -5   8   5  189.88   21.70
   4  -8  -5   71.19   12.80
  -4  -8   5   58.69   13.80
  -4   8   5   65.39   13.40
   4   8  -5   73.19   12.70
   4   8  -5   64.39   12.70
   3  -8  -5   25.80    9.30
  -3  -8   5   12.60    8.90
   3   8  -5   50.49   10.80
   3   8  -5   21.90    9.10
  -3   8   5   22.00    9.50
   2  -8  -5   15.40    8.40
  -2  -8   5   15.40    8.80
  -2   8   5   -6.50    6.10
   2   8  -5    7.30    7.40
   2   8  -5   13.30    6.80
  -1  -8   5   90.99   15.50
   1  -8  -5   80.59   13.70
   1   8  -5   83.29   13.60
  -1   8   5  101.79   14.90
   1   8  -5   94.69   14.80
   0  -8  -5  142.99   17.90
   0  -8   5  194.88   21.90
   0   8  -5  182.98   19.90
   0   8  -5  188.08   19.80
   0   8   5  187.78   20.80
  -1  -8  -5  316.67   25.20
   1  -8   5  304.77   25.80
  -1   8  -5  334.67   25.70
  -1   8  -5  355.86   25.80
   1   8   5  350.06   26.20
   2  -8   5  184.18   21.40
  -2  -8  -5  134.49   18.00
   2   8   5  175.98   19.60
  -2   8  -5  214.78   19.30
  -2   8  -5  202.68   20.30
   3  -8   5   57.79   13.80
  -3  -8  -5   66.79   13.10
   3   8   5   84.59   14.30
  -3   8  -5   99.19   14.90
  -3   8  -5   83.89   13.50
  -4  -8  -5   92.69   15.30
   4  -8   5   99.29   16.70
   4   8   5   83.79   14.10
  -4   8  -5   84.69   14.10
  -4   8  -5  116.29   15.70
  -4   8  -5  103.89   17.10
  -5  -8  -5   22.40   10.90
  -5  -8  -5   27.90   10.70
   5  -8   5   23.50   11.00
   5   8   5   29.70    9.90
  -5   8  -5   18.80   10.90
  -5   8  -5   19.70    9.00
   6  -8   5    4.10    9.00
  -6  -8  -5   -0.30    8.90
  -6  -8  -5    9.30   10.20
  -6   8  -5   10.60   10.30
   6   8   5    5.10    6.80
  -6   8  -5   14.10    8.40
  -7  -8  -5   34.70   12.60
  -7  -8  -5   54.89   14.10
   7  -8   5   56.79   14.50
   7   8   5   74.39   13.90
  -7   8  -5   45.00   14.90
   8  -8   5   64.39   15.40
  -8  -8  -5   93.69   17.70
  -8   8  -5   73.59   17.00
  -8   8  -5   73.79   17.10
  -8  -9   5   34.80   10.50
  -8  -9   5   51.59   12.40
  -8  -9   5   70.69   15.90
   8   9  -5   56.29   13.10
   8   9  -5   51.89   14.00
  -7  -9   5   18.00    8.80
  -7  -9   5    7.00    9.70
  -7  -9   5    7.20    8.20
   7   9  -5   14.30    8.70
   7   9  -5    1.60    7.80
   6  -9  -5    3.00    8.10
  -6  -9   5   -0.70    9.10
  -6  -9   5    0.10    7.40
   6   9  -5   -8.50    6.40
   6   9  -5   21.50    9.70
  -5  -9   5   94.69   17.40
   5  -9  -5   79.39   14.60
  -5  -9   5   81.39   14.80
  -5   9   5   64.89   14.50
   5   9  -5  117.09   16.20
   5   9  -5   71.49   15.10
  -4  -9   5  125.79   17.30
  -4  -9   5  167.18   22.00
   4  -9  -5  130.29   17.90
   4   9  -5  118.29   17.00
   4   9  -5  138.09   18.70
  -4   9   5   91.19   16.90
   3  -9  -5  167.28   20.20
  -3  -9   5  153.88   21.50
  -3  -9   5  160.08   19.00
  -3   9   5  206.98   22.90
   3   9  -5  188.98   20.90
   3   9  -5  219.88   23.80
   2  -9  -5  321.37   26.40
   2   9  -5  291.37   25.20
  -2   9   5  283.27   26.10
   2   9  -5  328.47   26.60
  -1  -9   5  159.48   20.80
   1  -9  -5  158.68   20.20
   1   9  -5  173.48   20.70
   1   9  -5  161.88   19.60
  -1   9   5  167.98   20.80
   0  -9  -5   65.39   13.90
   0  -9   5   76.59   15.00
   0   9  -5   79.39   14.20
   0   9  -5   71.69   14.30
   0   9   5   50.29   12.10
  -1  -9  -5   11.00    9.10
   1  -9   5   18.00   10.30
  -1   9  -5    9.70    9.30
  -1   9  -5    7.00    8.00
   1   9   5    1.90    7.50
  -2  -9  -5   11.60    9.90
   2  -9   5    3.00    8.60
   2   9   5    2.40    8.10
  -2   9  -5    5.20    7.90
  -2   9  -5   19.10    9.80
  -3  -9  -5    7.30    9.00
   3  -9   5    0.50    8.30
  -3   9  -5   19.40    9.70
  -3   9  -5   11.50    9.20
   3   9   5   -0.70    7.30
  -4  -9  -5  170.48   21.70
   4  -9   5  141.99   20.30
   4   9   5  247.68   22.20
  -4   9  -5  145.09   19.50
  -4   9  -5  206.18   22.00
  -5  -9  -5  220.88   24.10
   5  -9   5  144.19   21.40
  -5  -9  -5  194.28   23.90
  -5   9  -5  178.18   20.90
   5   9   5  197.28   23.30
   6  -9   5   73.89   16.80
  -6  -9  -5  108.89   18.90
  -6  -9  -5  111.89   18.00
  -6   9  -5  105.79   19.30
  -6   9  -5   58.49   13.40
   6   9   5   98.39   16.20
   4 -10  -5   72.79   15.80
  -4 -10   5  118.19   20.20
  -4 -10   5  114.29   18.10
   4  10  -5  124.69   19.40
   4  10  -5   98.69   16.90
  -4  10   5   71.49   16.40
  -3 -10   5   21.40    9.80
  -3 -10   5   14.80   11.70
   3 -10  -5    9.10   11.40
   3  10  -5   19.10   10.30
   3  10  -5   12.00    9.20
  -3  10   5   16.80   11.00
  -2 -10   5   31.00   10.70
  -2 -10   5    5.30   10.90
   2 -10  -5   10.90   11.20
   2  10  -5    7.50    8.90
  -2  10   5   30.60   12.50
   2  10  -5    8.80    9.70
   1 -10  -5    7.00   10.00
  -1 -10   5   20.40    9.40
  -1 -10   5   12.50   10.90
   1  10  -5   27.50   11.30
  -1  10   5   20.30   11.00
   1  10  -5   14.10   10.70
   0 -10  -5  123.69   19.00
   0 -10   5  116.49   17.20
   0 -10   5   97.89   17.90
   0  10   5  107.49   18.10
   0  10  -5  119.49   18.60
   0  10  -5   93.09   17.40
   1 -10   5   50.99   12.50
  -1 -10  -5   37.70   13.00
   1 -10   5   33.80   13.40
   1  10   5   57.89   14.00
  -1  10  -5   47.20   13.10
  -1  10  -5   52.49   13.80
  -2 -10  -5  185.78   24.00
   2 -10   5  190.58   21.60
   2 -10   5  167.48   22.30
  -2  10  -5  233.48   25.70
   2  10   5  225.88   25.60
  -2  10  -5  198.18   23.60
 -16   0   6   52.19   13.10
 -15   0   6   10.30    8.70
  14   0  -6   21.10    8.30
 -14   0   6   20.60   10.30
 -14   0   6   13.80    8.50
 -14   0   6    9.70   10.50
 -13   0   6   67.39   12.00
 -13   0   6   61.19   12.20
  13   0  -6   74.79   12.50
 -13   0   6   79.89   14.00
 -12   0   6  248.08   19.80
 -12   0   6  222.18   20.00
 -12   0   6  227.78   18.20
  12   0  -6  209.48   19.40
 -11   0   6  333.67   21.30
 -11   0   6  322.47   23.20
 -11   0   6  320.77   22.60
  11   0  -6  316.37   23.50
 -10   0   6  516.55   30.10
 -10   0   6  491.75   27.50
 -10   0   6  496.45   29.40
  -9   0   6  710.73   37.70
  -9   0   6  709.63   38.20
   9   0  -6  711.83   33.70
  -9   0   6  744.93   36.00
  -8   0   6  660.03   31.70
  -8   0   6  610.34   33.60
   8   0  -6  660.73   30.90
  -8   0   6  627.24   33.50
  -7   0   6    1.80    3.10
   7   0  -6    2.10    3.40
  -7   0   6    1.30    3.80
  -7   0   6    4.90    4.30
  -6   0   6   17.20    3.70
  -6   0   6   19.40    5.00
  -6   0   6   20.00    5.00
   6   0  -6   20.20    4.80
  -5   0   6  581.24   28.10
  -5   0   6  570.94   27.70
   5   0  -6  509.05   28.10
   5   0  -6  570.04   26.80
  -4   0   6 2530.05  114.39
   4   0  -6 2621.14  115.59
   4   0  -6 2713.93  114.59
   3   0  -6 1872.61   85.39
  -3   0   6 2030.70   83.99
   3   0  -6 1813.92   84.59
   2   0  -6 2319.47  102.99
   2   0  -6 2305.77  100.49
  -2   0   6 2317.47  101.29
   2   0  -6 2375.06  103.49
   1   0  -6 4662.23  197.98
   1   0  -6 4634.24  200.18
   1   0  -6 4548.04  200.18
   0   0  -6  255.57   17.90
   0   0  -6  288.87   15.70
   0   0  -6  335.97   18.80
  -1   0  -6   -0.70    3.10
  -1   0  -6   -3.60    4.90
  -1   0  -6    3.20    3.10
  -1   0  -6   11.70    5.20
  -2   0  -6    1.90    5.30
  -2   0  -6   15.80    4.60
  -2   0  -6   15.40    4.10
  -2   0  -6   10.00    5.10
  -3   0  -6  520.75   26.80
  -3   0  -6  483.55   24.70
  -3   0  -6  430.26   25.60
  -3   0  -6  481.95   25.20
  -4   0  -6  842.92   40.30
  -4   0  -6  807.02   40.30
  -4   0  -6  733.73   37.70
  -4   0  -6  788.02   38.50
  -5   0  -6  936.11   44.00
  -5   0  -6  869.21   42.30
  -5   0  -6  837.82   45.20
  -5   0  -6  931.11   44.90
  -6   0  -6  581.94   31.60
  -6   0  -6  586.34   29.20
  -6   0  -6  587.74   32.00
  -6   0  -6  596.54   33.60
  -7   0  -6  236.28   19.80
  -7   0  -6  254.07   18.00
  -7   0  -6  267.17   15.10
  -7   0  -6  266.07   18.80
  -8   0  -6  139.19   14.30
  -8   0  -6  156.68   15.90
  -8   0  -6  147.29   17.60
  -9   0  -6   12.70    6.00
  -9   0  -6    0.00    7.30
  -9   0  -6   15.70    8.10
 -10   0  -6   21.90    9.30
 -10   0  -6   18.80    9.70
 -11   0  -6   99.09   15.60
 -11   0  -6   81.89   16.00
 -12   0  -6   47.20   13.80
 -12   0  -6   40.50   12.50
 -13   0  -6  157.08   20.70
 -13   0  -6  146.49   22.70
 -16  -1   6   36.30   12.10
 -16  -1   6   44.90   13.40
 -16   1   6   34.10   12.40
 -15  -1   6  108.79   17.20
 -15  -1   6  137.09   23.60
 -15  -1   6  147.19   21.50
 -15   1   6  101.89   16.50
 -14  -1   6  143.79   17.90
  14  -1  -6  130.39   16.30
 -14  -1   6  159.28   20.40
 -14  -1   6  125.19   17.00
 -14   1   6  129.29   18.00
  14   1  -6  129.09   15.60
  13  -1  -6   85.69   14.20
 -13  -1   6  118.09   15.00
 -13  -1   6   86.89   14.20
 -13   1   6  111.29   15.30
  13   1  -6  123.89   14.20
 -12  -1   6   35.80   10.80
 -12  -1   6   61.19   10.60
 -12  -1   6   47.30   10.40
 -12   1   6   39.60   10.10
 -12   1   6   32.10    9.40
  12   1  -6   44.20    9.90
 -12   1   6   52.29    9.80
 -11  -1   6   43.00    8.50
 -11  -1   6   39.80   10.20
 -11  -1   6   48.90    9.80
 -11   1   6   39.50    9.50
 -11   1   6   30.40    8.50
 -11   1   6   37.20    8.10
  11   1  -6   25.10    8.50
 -10  -1   6   53.69    9.10
 -10  -1   6   39.90    9.90
 -10  -1   6   50.19    9.70
 -10   1   6   55.39    9.80
 -10   1   6   60.19   10.00
  10   1  -6   62.99   10.90
 -10   1   6   92.99   10.70
  -9  -1   6  723.13   38.00
   9  -1  -6  707.83   34.00
  -9  -1   6  714.73   38.80
  -9  -1   6  723.53   36.30
  -9   1   6  728.23   37.60
  -9   1   6  716.53   37.60
  -9   1   6  676.73   35.30
   9   1  -6  727.53   33.90
   9   1  -6  720.63   38.50
   8  -1  -6  928.71   42.70
  -8  -1   6  966.00   46.20
  -8  -1   6  968.10   43.60
  -8  -1   6  928.61   45.20
   8   1  -6  921.71   45.90
   8   1  -6  855.91   41.70
  -8   1   6  818.12   42.00
  -8   1   6  860.41   44.20
  -8   1   6  880.61   44.10
  -7  -1   6  854.11   41.10
   7  -1  -6  799.92   36.40
  -7  -1   6  881.81   40.80
   7   1  -6  819.12   38.30
  -7   1   6  738.63   38.90
   7   1  -6  873.41   41.90
  -7   1   6  763.52   37.40
  -7   1   6  801.42   39.70
  -6  -1   6 1287.37   59.29
  -6  -1   6 1299.97   58.89
   6  -1  -6 1267.57   56.29
  -6   1   6 1177.08   55.49
   6   1  -6 1337.77   57.69
  -6   1   6 1226.68   57.39
  -6   1   6 1253.87   57.99
   6   1  -6 1261.37   59.99
   5  -1  -6  708.43   31.70
  -5  -1   6  639.34   33.10
  -5   1   6  650.73   31.60
   5   1  -6  662.23   32.00
  -5   1   6  622.84   30.70
   4  -1  -6  704.23   34.80
  -4   1   6  664.03   32.40
   4   1  -6  755.82   34.80
  -4   1   6  746.73   33.50
   3  -1  -6  959.50   44.60
  -3  -1   6  937.41   43.90
  -3   1   6  915.71   42.10
  -3   1   6  858.11   41.30
   3   1  -6 1011.60   44.00
   3   1  -6  975.00   44.40
   2  -1  -6  997.60   45.10
   2  -1  -6  959.40   41.00
  -2  -1   6  852.41   43.50
   2   1  -6  930.61   42.90
   2   1  -6  990.70   44.40
   2   1  -6  910.81   44.40
   2   1  -6  969.40   44.80
  -2   1   6  918.81   41.00
  -2   1   6  968.20   41.60
   1  -1  -6 1262.67   59.69
   1  -1  -6 1180.98   56.39
  -1  -1   6 1311.97   58.49
   1   1  -6 1294.57   58.29
   1   1  -6 1293.17   59.29
   1   1  -6 1333.67   59.49
   1   1  -6 1342.67   57.99
   0  -1  -6 1479.15   65.29
   0  -1  -6 1306.17   62.49
   0   1  -6 1469.75   63.69
   0   1  -6 1395.96   64.89
   0   1  -6 1419.16   62.99
   0   1  -6 1398.06   64.49
  -1  -1  -6 1150.28   51.39
  -1  -1  -6 1153.78   54.89
  -1  -1  -6 1221.08   52.99
  -1   1  -6 1093.79   54.39
  -1   1  -6 1156.48   53.69
  -1   1  -6 1110.89   53.59
  -1   1  -6 1164.08   53.29
  -1   1  -6 1198.68   51.69
  -2  -1  -6  594.24   26.90
  -2  -1  -6  579.14   28.60
  -2  -1  -6  585.14   30.50
  -2   1  -6  544.25   28.40
  -2   1  -6  567.14   29.30
  -2   1  -6  561.04   25.70
  -2   1  -6  537.05   28.30
  -2   1  -6  516.75   29.30
  -3  -1  -6  732.63   35.40
  -3  -1  -6  721.03   37.20
  -3  -1  -6  781.72   38.90
  -3   1  -6  663.93   37.40
  -3   1  -6  810.42   38.30
  -3   1  -6  750.12   36.20
  -3   1  -6  804.32   37.20
  -4  -1  -6  512.75   25.10
  -4  -1  -6  484.45   26.90
  -4  -1  -6  495.65   27.90
  -4   1  -6  456.45   26.60
  -4   1  -6  471.75   26.10
  -4   1  -6  479.15   27.40
  -4   1  -6  466.65   24.80
  -5  -1  -6    4.50    5.00
  -5  -1  -6    4.20    6.20
  -5  -1  -6    2.40    3.90
  -5   1  -6    6.70    5.30
  -5   1  -6    1.30    4.60
  -5   1  -6    4.20    3.30
  -5   1  -6    1.00    4.50
  -6  -1  -6  110.39   13.30
  -6  -1  -6   93.69   12.70
  -6  -1  -6  105.29   10.50
  -6  -1  -6  101.09   11.10
  -6   1  -6  102.69   13.30
  -6   1  -6  118.79   12.60
  -6   1  -6  121.39   12.60
  -6   1  -6  117.39    9.20
  -7  -1  -6  208.18   18.50
  -7  -1  -6  252.47   14.70
  -7  -1  -6  246.58   17.20
  -7  -1  -6  236.18   18.30
  -7   1  -6  224.18   13.60
  -7   1  -6  219.98   16.20
  -7   1  -6  182.38   17.10
  -7   1  -6  205.48   18.80
  -8  -1  -6  431.36   26.60
  -8  -1  -6  439.96   29.20
  -8  -1  -6  414.76   26.70
  -8   1  -6  442.66   25.90
  -8   1  -6  458.45   30.00
  -8   1  -6  437.26   28.10
  -9  -1  -6  353.96   22.60
  -9  -1  -6  333.87   23.60
  -9  -1  -6  318.37   25.60
  -9   1  -6  330.17   26.00
  -9   1  -6  322.57   24.50
 -10  -1  -6  156.18   19.80
 -10  -1  -6  216.18   19.40
 -10   1  -6  190.88   21.70
 -10   1  -6  197.18   21.50
 -11  -1  -6   93.09   16.90
 -11  -1  -6  124.09   16.50
 -11   1  -6  153.68   20.50
 -11   1  -6  120.69   17.50
 -12  -1  -6   44.00   12.20
 -12  -1  -6   35.10   12.90
 -12   1  -6   35.80   12.60
 -12   1  -6   39.90   13.40
 -13  -1  -6   17.40   11.70
 -13  -1  -6  -11.40    7.90
 -13   1  -6    7.90   10.60
 -13   1  -6   20.50   12.50
 -16  -2   6   21.70   12.90
 -16  -2   6   16.60   10.00
 -16   2   6   16.90   11.00
 -15  -2   6    7.80    8.30
 -15  -2   6    3.50   10.00
 -15  -2   6   -0.80    7.70
 -15   2   6   10.40    8.80
 -14  -2   6    6.80    9.70
 -14  -2   6    9.30    7.80
 -14  -2   6   24.80    9.90
  14   2  -6   26.70    8.40
 -14   2   6   15.00    9.00
 -13  -2   6   98.49   16.50
 -13  -2   6   86.89   14.20
 -13  -2   6   99.09   14.30
  13   2  -6   94.79   12.90
 -13   2   6   98.89   15.20
 -12  -2   6  132.99   18.10
 -12  -2   6  124.29   16.20
 -12  -2   6  122.99   15.30
  12   2  -6  136.89   15.40
 -12   2   6  125.69   16.00
 -11  -2   6  471.45   31.70
 -11  -2   6  472.65   28.90
 -11  -2   6  480.05   30.00
 -11   2   6  505.65   29.80
  11   2  -6  451.45   29.30
 -11   2   6  499.65   29.20
 -10  -2   6  434.26   25.90
 -10  -2   6  445.66   27.30
 -10  -2   6  445.96   28.70
  10   2  -6  418.76   27.00
 -10   2   6  438.56   26.60
 -10   2   6  423.96   23.90
  -9  -2   6  184.38   17.20
  -9  -2   6  179.18   15.40
   9   2  -6  214.88   17.00
  -9   2   6  183.08   15.00
   9   2  -6  192.58   12.50
  -9   2   6  201.58   12.90
  -8  -2   6  212.58   17.20
  -8  -2   6  231.78   16.80
   8  -2  -6  215.68   11.90
   8   2  -6  248.18   18.10
  -8   2   6  233.58   13.20
  -8   2   6  231.38   16.00
   8   2  -6  251.37   14.40
  -7  -2   6   78.29   10.30
  -7  -2   6   61.29    9.00
   7  -2  -6   66.59    7.00
   7   2  -6   49.10    9.10
  -7   2   6   48.90    7.40
  -7   2   6   59.39    5.10
   7   2  -6   50.29    6.50
  -6  -2   6  160.28   13.40
   6  -2  -6  171.38   11.40
  -6   2   6  168.38   11.50
  -6   2   6  171.28    8.50
   6   2  -6  160.38   11.30
   6   2  -6  159.48   13.80
  -5  -2   6  579.44   30.60
   5  -2  -6  573.24   28.10
   5   2  -6  587.34   30.70
  -5   2   6  585.14   27.90
   5   2  -6  541.15   28.60
   4  -2  -6 2165.78   93.49
   4  -2  -6 2136.79   90.69
   4   2  -6 2127.69   94.09
   4   2  -6 2122.19   95.19
  -4   2   6 2003.20   91.99
  -3  -2   6 1712.33   79.79
   3  -2  -6 1780.82   78.99
   3   2  -6 1761.92   79.89
  -3   2   6 1763.82   76.69
   3   2  -6 1803.62   79.59
  -2  -2   6 2243.18  100.69
   2  -2  -6 2244.58   96.89
   2  -2  -6 2201.08  100.19
  -2   2   6 2326.87   96.99
   2   2  -6 2305.27   99.89
   2   2  -6 2209.98  100.29
   2   2  -6 2291.57  100.59
   1  -2  -6  954.80   46.00
   1  -2  -6  918.61   43.00
  -1  -2   6  948.21   46.10
   1   2  -6 1035.20   45.60
   1   2  -6  959.30   45.20
   1   2  -6 1013.10   46.10
   0  -2  -6  230.38   15.40
   0  -2  -6  223.58   12.60
   0   2  -6  229.48   14.50
   0   2  -6  208.78   13.10
   0   2  -6  228.18   14.20
  -1  -2  -6  161.88   12.70
  -1  -2  -6  152.78    7.90
  -1  -2  -6  139.39   10.10
  -1   2  -6  147.19    9.50
  -1   2  -6  136.79   11.00
  -1   2  -6  136.09   11.10
  -1   2  -6  136.89   10.90
  -2  -2  -6  377.46   21.90
  -2  -2  -6  399.46   20.60
  -2  -2  -6  350.36   17.80
  -2   2  -6  380.76   21.70
  -2   2  -6  364.86   21.10
  -2   2  -6  353.86   18.30
  -2   2  -6  377.46   20.60
  -3  -2  -6  593.24   33.10
  -3  -2  -6  616.24   29.90
  -3  -2  -6  628.94   32.30
  -3   2  -6  650.13   29.00
  -3   2  -6  631.34   32.80
   3   2   6  636.34   30.20
  -3   2  -6  640.34   33.70
  -3   2  -6  661.53   31.90
  -4  -2  -6  639.74   30.60
  -4  -2  -6  649.54   33.80
  -4  -2  -6  600.04   32.80
  -4   2  -6  615.74   33.10
  -4   2  -6  598.04   31.20
  -4   2  -6  608.04   33.90
   4   2   6  665.33   29.80
  -5  -2  -6  704.53   36.20
  -5  -2  -6  761.82   39.40
  -5  -2  -6  768.82   39.10
  -5   2  -6  722.73   38.70
  -5   2  -6  760.32   40.20
   5   2   6  784.22   34.60
  -5   2  -6  713.03   36.20
  -6  -2  -6  536.15   28.10
  -6  -2  -6  488.25   30.50
  -6  -2  -6  502.95   30.40
  -6   2  -6  530.35   30.40
  -6   2  -6  562.54   32.20
  -6   2  -6  524.05   27.00
  -7  -2  -6  222.38   16.70
  -7  -2  -6  232.38   19.70
  -7  -2  -6  251.17   19.60
  -7   2  -6  245.48   20.50
  -7   2  -6  254.47   15.00
  -7   2  -6  224.58   18.90
  -8  -2  -6   17.60    6.90
  -8  -2  -6   21.40    9.20
  -8  -2  -6   31.90    9.40
  -8   2  -6   16.40    8.50
  -8   2  -6   26.30    8.60
  -9  -2  -6   -0.80    7.30
  -9  -2  -6    4.70    6.80
  -9  -2  -6   -5.00    5.10
  -9   2  -6   -1.60    7.00
  -9   2  -6   -1.00    7.50
 -10  -2  -6   41.80   11.80
 -10  -2  -6   42.40   10.20
 -10   2  -6   24.50   10.30
 -10   2  -6   20.50   10.70
 -11  -2  -6   49.90   13.40
 -11  -2  -6   56.29   11.70
 -11   2  -6   47.80   12.80
 -11   2  -6   46.70   13.50
 -12  -2  -6  163.18   22.00
 -12  -2  -6  166.08   19.80
 -12   2  -6  106.79   18.10
 -12   2  -6  134.29   21.20
 -13  -2  -6   85.29   16.20
 -13  -2  -6   84.39   18.10
 -13   2  -6  100.79   19.20
 -13   2  -6   67.59   15.70
 -15  -3   6  170.48   21.20
 -15  -3   6  160.28   20.60
 -15  -3   6  138.99   21.70
 -15   3   6  133.39   19.50
 -14  -3   6  113.19   17.00
 -14  -3   6  106.69   16.50
 -14  -3   6   81.79   17.30
 -14   3   6  120.99   17.70
  14   3  -6  114.59   14.50
 -13  -3   6   98.49   17.60
 -13  -3   6  118.99   16.90
 -13  -3   6  103.99   15.60
 -13   3   6  119.39   16.70
  13   3  -6  117.89   14.90
 -12  -3   6  137.69   19.10
 -12  -3   6  129.09   16.70
 -12  -3   6  125.09   16.40
  12   3  -6  125.59   15.10
 -12   3   6  125.19   16.50
 -11  -3   6   17.00    7.40
 -11  -3   6    6.60    6.80
 -11  -3   6   10.50    8.00
  11   3  -6   11.70    6.60
 -11   3   6    8.10    6.80
 -10  -3   6   42.10   10.70
 -10  -3   6   54.59   10.70
  10   3  -6   60.29   10.20
 -10   3   6   67.29   10.60
  10   3  -6   45.20    7.70
  -9  -3   6   69.99   11.50
  -9  -3   6   70.09   10.90
   9   3  -6   54.89   10.50
  -9   3   6   69.99   10.30
  -9   3   6   72.79    8.80
   9   3  -6   81.19    8.50
  -8  -3   6 1011.60   50.09
  -8  -3   6  933.51   48.30
   8  -3  -6  981.70   44.00
   8   3  -6  891.41   45.40
  -8   3   6  951.70   43.60
  -8   3   6  971.80   47.00
  -7  -3   6 1244.98   59.19
   7  -3  -6 1206.58   53.99
  -7  -3   6 1147.79   57.19
  -7   3   6 1167.28   52.49
  -7   3   6 1170.28   55.69
   7   3  -6 1164.68   57.79
   7   3  -6 1203.88   55.49
  -6  -3   6  939.01   46.20
   6  -3  -6  865.91   42.10
   6   3  -6  900.41   45.30
   6   3  -6  862.11   43.10
  -6   3   6  906.51   39.80
  -6   3   6  925.31   42.70
  -5  -3   6 1187.88   56.39
   5  -3  -6 1112.59   52.89
   5   3  -6 1109.49   55.09
  -5   3   6 1157.08   52.19
   5   3  -6 1177.68   54.09
  -4  -3   6  465.85   25.00
   4  -3  -6  433.06   23.00
   4   3  -6  398.56   23.20
  -4   3   6  424.96   20.90
   4   3  -6  441.76   24.60
   3  -3  -6   26.70    5.60
  -3  -3   6   30.30    6.30
   3   3  -6   45.20    6.60
   3   3  -6   40.00    6.90
  -3   3   6   35.90    3.70
   2  -3  -6   29.40    6.00
  -2  -3   6   42.70    7.20
   2   3  -6   29.50    5.60
   2   3  -6   40.00    6.60
   2   3  -6   37.20    6.50
   1  -3  -6  479.35   22.70
  -1  -3   6  488.95   26.20
   1  -3  -6  519.15   26.00
  -1   3   6  466.05   25.30
   1   3  -6  495.45   25.60
   1   3  -6  432.76   24.60
   1   3  -6  433.86   25.00
   0  -3  -6 1150.18   52.69
   0  -3  -6 1112.89   50.09
   0  -3   6 1146.99   53.39
   0   3  -6 1091.69   51.09
   0   3  -6 1051.09   52.19
   0   3  -6 1104.79   52.19
   0   3   6 1057.99   51.69
  -1  -3  -6 1060.39   49.99
  -1  -3  -6 1059.79   49.00
  -1  -3  -6 1074.39   52.09
  -1   3  -6 1085.09   52.19
   1   3   6 1128.69   50.99
  -1   3  -6 1094.09   49.99
  -1   3  -6 1079.29   51.39
  -2  -3  -6 1340.87   58.99
  -2  -3  -6 1188.48   60.79
  -2  -3  -6 1234.68   59.59
  -2  -3  -6 1281.07   56.29
   2   3   6 1219.38   59.19
  -2   3  -6 1332.97   58.59
  -2   3  -6 1343.97   61.79
  -2   3  -6 1335.17   60.49
  -2   3  -6 1352.36   61.49
  -3  -3  -6  755.92   39.30
  -3  -3  -6  790.32   38.50
  -3  -3  -6  800.82   37.80
  -3  -3  -6  785.12   35.00
   3   3   6  699.13   36.50
  -3   3  -6  739.83   37.80
  -3   3  -6  811.62   40.10
  -3   3  -6  710.33   38.80
  -3   3  -6  764.92   35.70
  -4  -3  -6  116.29   11.50
  -4  -3  -6  100.69    8.70
  -4  -3  -6  113.79   12.50
  -4  -3  -6  118.79   13.40
  -4   3  -6  149.59    9.10
  -4   3  -6  125.49   10.80
  -4   3  -6  115.29   13.30
  -4   3  -6  130.49   13.50
   4   3   6  161.18   10.40
  -5  -3  -6   71.59   10.60
  -5  -3  -6   70.09   10.30
  -5  -3  -6   72.19   11.30
  -5  -3  -6   82.79    8.50
  -5   3  -6   80.79   12.00
  -5   3  -6   66.29    8.40
   5   3   6   68.39    7.60
  -5   3  -6   79.69   10.90
  -6  -3  -6   44.00    7.30
  -6  -3  -6   39.70    9.80
  -6  -3  -6   33.90    8.50
  -6  -3  -6   26.60    7.90
  -6   3  -6   24.60    7.90
  -6   3  -6   22.10    5.30
  -6   3  -6   27.70    8.20
   6   3   6   24.70    4.90
  -7  -3  -6  204.68   18.30
  -7  -3  -6  205.38   18.70
  -7  -3  -6  199.18   15.40
  -7   3  -6  195.58   18.40
  -7   3  -6  240.78   15.00
  -7   3  -6  236.98   20.20
  -8  -3  -6  164.58   14.20
  -8  -3  -6  153.58   17.40
  -8  -3  -6  145.39   17.70
  -8   3  -6  157.38   19.90
  -8   3  -6  162.68   18.50
  -9  -3  -6  344.57   26.30
  -9  -3  -6  325.67   26.60
  -9  -3  -6  378.16   23.80
  -9   3  -6  330.67   27.50
  -9   3  -6  368.56   27.20
 -10  -3  -6  228.28   24.80
 -10  -3  -6  227.88   19.50
 -10   3  -6  222.88   23.80
 -10   3  -6  282.07   24.90
 -11  -3  -6   95.99   14.40
 -11  -3  -6  116.59   19.20
 -11   3  -6  104.29   17.80
 -11   3  -6  113.79   17.80
 -12  -3  -6   46.40   14.60
 -12  -3  -6   38.10   14.00
 -12   3  -6   34.20   12.80
 -12   3  -6   42.10   14.40
 -15  -4   6   10.30   10.70
 -15  -4   6    8.10    8.60
 -15  -4   6    9.30    9.50
 -15   4   6   11.00   10.40
 -14  -4   6   17.10   10.40
 -14  -4   6   10.20    8.80
 -14  -4   6   12.70   10.60
  14   4  -6   22.90    8.50
 -14   4   6   12.20   10.00
 -13  -4   6   46.20   13.50
 -13  -4   6   30.80   11.10
 -13  -4   6   42.90   11.20
 -13   4   6   27.20   10.60
  13   4  -6   44.00   10.20
 -12  -4   6  225.98   20.40
 -12  -4   6  223.18   20.50
 -12  -4   6  242.18   23.30
 -12   4   6  219.48   20.30
  12   4  -6  210.08   19.70
 -11  -4   6  265.67   21.40
 -11  -4   6  231.38   22.80
 -11   4   6  279.37   21.10
  11   4  -6  243.88   20.60
 -10  -4   6  327.27   25.40
 -10  -4   6  320.57   23.50
 -10   4   6  372.96   23.50
  10   4  -6  365.26   24.10
  10   4  -6  291.77   19.90
  -9  -4   6  176.98   18.00
  -9  -4   6  164.88   12.70
  -9  -4   6  179.38   17.80
   9   4  -6  195.28   19.30
  -9   4   6  168.28   15.00
   9   4  -6  181.68   13.70
  -8  -4   6  168.68   16.40
   8  -4  -6  160.68   12.10
  -8  -4   6  164.78   14.80
  -8   4   6  148.99   13.20
   8   4  -6  170.88   13.30
   8   4  -6  160.18   15.20
   7  -4  -6   66.49    7.90
  -7  -4   6   83.59   12.30
   7   4  -6   74.59    9.10
  -7   4   6   73.39    8.00
   7   4  -6   59.19   10.00
  -7   4   6   48.40    8.00
   6  -4  -6  115.89   10.10
  -6  -4   6  113.89   13.80
   6   4  -6   92.69   10.50
  -6   4   6  105.49    9.40
   6   4  -6   95.89   12.40
   5  -4  -6  613.54   31.70
  -5  -4   6  628.24   34.90
   5  -4  -6  618.84   28.30
  -5   4   6  640.24   30.30
   5   4  -6  623.34   32.60
   5   4  -6  619.34   33.80
  -4  -4   6  553.54   30.20
   4  -4  -6  528.45   28.00
  -4   4   6  504.55   25.00
   4   4  -6  546.05   29.70
   4   4  -6  525.75   28.60
  -3  -4   6 1666.23   79.29
   3  -4  -6 1731.13   77.79
  -3   4   6 1692.03   73.49
   3   4  -6 1657.13   77.99
   3   4  -6 1734.53   78.69
  -2  -4   6 1306.27   61.39
   2  -4  -6 1335.97   60.29
  -2   4   6 1270.77   60.89
   2   4  -6 1241.48   60.19
   2   4  -6 1219.28   60.09
   1  -4  -6  505.45   25.70
  -1  -4   6  470.25   26.30
   1  -4  -6  398.76   20.30
   1   4  -6  440.56   25.00
  -1   4   6  442.06   25.20
   1   4  -6  435.26   24.60
   1   4  -6  468.75   25.70
   0  -4   6  466.35   27.00
   0  -4  -6  446.26   25.90
   0  -4  -6  442.96   22.10
   0   4  -6  440.56   24.90
   0   4  -6  473.15   26.30
   0   4  -6  456.95   25.60
   0   4   6  491.75   25.90
  -1  -4  -6   35.30    5.20
   1  -4   6   47.90    8.90
  -1  -4  -6   32.10    7.40
  -1  -4  -6   39.30    6.60
   1   4   6   36.40    6.70
  -1   4  -6   37.10    6.40
  -1   4  -6   37.40    7.60
  -1   4  -6   26.90    6.30
  -2  -4  -6  178.88   12.20
  -2  -4  -6  204.38   13.70
  -2  -4  -6  164.28   14.90
  -2   4  -6  194.78   15.20
   2   4   6  211.48   14.00
  -2   4  -6  178.18   12.60
  -2   4  -6  149.09   13.00
  -2   4  -6  166.68   14.30
  -3  -4  -6  201.08   14.50
  -3  -4  -6  201.28   15.60
  -3  -4  -6  221.58   11.40
  -3  -4  -6  228.58   17.10
  -3   4  -6  215.58   15.40
  -3   4  -6  214.78   16.90
  -3   4  -6  208.18   17.00
   3   4   6  202.48   14.60
  -3   4  -6  203.28   13.90
  -4  -4  -6  751.92   39.90
  -4  -4  -6  711.93   38.80
  -4  -4  -6  742.83   38.10
  -4  -4  -6  727.83   34.60
  -4   4  -6  734.03   39.90
   4   4   6  781.32   37.50
  -4   4  -6  759.72   36.00
  -4   4  -6  747.13   38.00
  -4   4  -6  695.13   40.20
  -5  -4  -6  662.23   34.70
  -5  -4  -6  644.24   35.60
  -5  -4  -6  653.53   35.30
  -5  -4  -6  593.54   30.60
  -5   4  -6  640.54   35.90
  -5   4  -6  563.34   31.40
  -5   4  -6  642.14   33.20
   5   4   6  636.64   32.30
  -6  -4  -6  345.57   23.40
  -6  -4  -6  310.87   23.50
  -6  -4  -6  323.67   19.10
  -6  -4  -6  348.97   23.10
  -6   4  -6  299.67   20.10
   6   4   6  324.67   19.40
  -6   4  -6  330.57   24.40
  -6   4  -6  324.47   23.50
  -7  -4  -6  224.28   15.60
  -7  -4  -6  202.28   19.00
  -7  -4  -6  229.28   20.20
  -7  -4  -6  213.88   19.00
  -7   4  -6  192.98   21.10
  -7   4  -6  184.18   19.80
  -7   4  -6  227.98   15.90
  -8  -4  -6    7.90    9.10
  -8  -4  -6    5.50    7.80
  -8  -4  -6   17.30    8.60
  -8  -4  -6    3.40    6.10
  -8   4  -6   27.20    9.70
  -8   4  -6   13.80    9.40
  -9  -4  -6   15.60    9.50
  -9  -4  -6   15.00   10.00
  -9   4  -6   16.20    9.60
  -9   4  -6   19.70   10.30
 -10  -4  -6   16.20    9.70
 -10   4  -6   21.70   10.70
 -10   4  -6   33.90   12.10
 -11  -4  -6  157.58   21.30
 -11   4  -6  109.59   18.50
 -11   4  -6  147.29   21.80
 -12  -4  -6   91.09   18.50
 -12   4  -6   69.09   16.20
 -12   4  -6   87.99   18.30
 -14  -5   6   98.99   16.90
 -14  -5   6   59.59   15.30
 -14  -5   6  109.39   18.80
  14   5  -6   86.09   14.30
 -14   5   6   70.59   15.10
 -13  -5   6   76.99   16.50
 -13  -5   6   83.89   14.60
 -13  -5   6   83.19   15.70
 -13   5   6   66.89   14.30
  13   5  -6   92.79   14.20
 -12  -5   6   41.50   12.60
 -12  -5   6   27.70    9.60
 -12  -5   6   33.50   11.10
  12   5  -6   21.60    8.90
 -12   5   6   13.20    8.80
 -11  -5   6    1.70    6.60
 -11  -5   6    1.30    8.90
  11   5  -6   16.00    7.80
 -11   5   6    6.40    7.30
 -10  -5   6   94.89   14.40
 -10  -5   6  101.09   16.10
 -10  -5   6  112.69   12.50
  10   5  -6  103.59   11.70
 -10   5   6   91.89   13.20
  10   5  -6   88.49   13.70
  -9  -5   6  214.98   16.10
  -9  -5   6  238.08   21.00
  -9  -5   6  231.08   18.90
  -9   5   6  229.38   18.10
   9   5  -6  238.98   17.20
   9   5  -6  204.48   18.90
  -8  -5   6  164.08   14.80
  -8  -5   6  149.99   17.80
   8  -5  -6  143.09   12.40
   8   5  -6  148.49   13.50
  -8   5   6  154.18   13.90
   8   5  -6  155.18   17.30
   7  -5  -6  507.05   28.30
  -7  -5   6  541.25   33.30
   7   5  -6  541.55   30.10
   7   5  -6  538.05   32.00
  -7   5   6  536.15   28.80
   6  -5  -6  834.12   41.00
  -6  -5   6  824.72   44.80
   6   5  -6  820.22   43.70
  -6   5   6  786.92   39.60
   6   5  -6  819.12   42.10
  -5  -5   6  429.96   27.80
   5  -5  -6  444.86   25.10
   5   5  -6  401.56   26.10
  -5   5   6  449.16   22.50
   5   5  -6  427.56   25.60
   4  -5  -6  114.49   11.80
  -4  -5   6   92.79   12.70
  -4   5   6  105.59    7.60
   4   5  -6   87.59   10.90
   4   5  -6   99.19   12.40
  -3  -5   6   53.39    9.90
   3  -5  -6   45.90    8.00
   3   5  -6   38.70    7.60
   3   5  -6   46.30    8.70
  -3   5   6   55.29    9.30
   2  -5  -6  218.58   16.00
  -2  -5   6  239.48   17.30
   2   5  -6  188.58   15.50
   2   5  -6  187.18   15.20
  -2   5   6  188.48   15.90
   1  -5  -6  191.38   11.30
  -1  -5   6  180.88   15.80
   1  -5  -6  193.88   15.50
   1   5  -6  200.48   15.40
  -1   5   6  196.58   15.50
   1   5  -6  207.28   15.40
   0  -5  -6  575.34   27.50
   0  -5   6  534.55   32.30
   0  -5  -6  569.64   31.50
   0   5  -6  556.24   30.60
   0   5   6  567.34   31.40
   0   5  -6  558.64   31.90
   0   5  -6  553.04   30.90
  -1  -5  -6  818.02   39.60
   1  -5   6  875.81   45.10
  -1  -5  -6  810.02   43.10
  -1   5  -6  856.61   44.10
  -1   5  -6  815.32   41.90
   1   5   6  867.91   43.20
  -1   5  -6  806.32   42.70
   2  -5   6  926.81   49.80
  -2  -5  -6  921.31   48.10
  -2  -5  -6  992.60   45.70
  -2   5  -6  941.41   47.70
  -2   5  -6  977.30   46.70
  -2   5  -6  886.01   48.70
   2   5   6  946.01   47.60
  -3  -5  -6  306.37   21.30
  -3  -5  -6  285.77   19.60
  -3  -5  -6  300.67   18.90
  -3   5  -6  280.67   21.50
  -3   5  -6  255.27   20.40
  -3   5  -6  312.27   20.20
  -3   5  -6  325.57   19.30
   3   5   6  276.97   19.20
  -4  -5  -6   11.40    5.70
  -4  -5  -6   11.90    6.90
  -4  -5  -6   15.20    7.40
  -4   5  -6    7.10    7.00
  -4   5  -6   10.40    5.60
   4   5   6    7.70    4.90
  -4   5  -6   13.10    7.70
  -4   5  -6    5.40    5.10
  -5  -5  -6   48.70   10.10
  -5  -5  -6   17.30    7.00
  -5  -5  -6   13.40    8.10
  -5   5  -6   22.60    8.90
  -5   5  -6   19.70    8.30
  -5   5  -6   30.60    9.50
  -5   5  -6   16.20    6.00
   5   5   6   24.00    6.20
  -6  -5  -6   53.59   10.20
  -6  -5  -6   46.60   10.90
  -6  -5  -6   41.40   10.80
  -6   5  -6   45.90   11.50
  -6   5  -6   44.20    8.80
  -6   5  -6   46.00   11.20
   6   5   6   47.50    8.30
  -7  -5  -6  117.59   15.20
  -7  -5  -6  130.89   17.00
  -7  -5  -6  116.89   15.90
  -7   5  -6  120.29   17.40
  -7   5  -6  103.59   16.70
  -7   5  -6  131.59   13.70
  -8  -5  -6  192.58   21.10
  -8  -5  -6  190.98   20.80
  -8  -5  -6  229.78   22.80
  -8   5  -6  187.58   22.50
  -8   5  -6  194.88   22.40
  -9  -5  -6  220.38   24.20
  -9  -5  -6  200.78   22.90
  -9  -5  -6  238.38   23.60
  -9   5  -6  256.27   27.20
  -9   5  -6  214.48   23.70
 -10  -5  -6  194.98   23.60
 -10   5  -6  172.68   23.10
 -10   5  -6  129.99   19.90
 -11  -5  -6   28.40   11.40
 -11   5  -6   36.20   13.00
 -11   5  -6   22.60   13.10
 -13  -6   6   48.50   13.90
 -13  -6   6   54.39   13.30
 -13  -6   6   61.79   15.60
  13   6  -6   60.29   12.60
 -13   6   6   69.49   15.50
 -12  -6   6  117.39   17.10
 -12  -6   6   85.59   17.10
 -12   6   6  118.69   17.70
  12   6  -6  106.99   16.20
 -11  -6   6  159.78   21.70
 -11  -6   6  130.09   17.40
  11   6  -6  110.69   16.70
 -11   6   6  142.39   18.00
 -10  -6   6  188.38   20.60
 -10  -6   6  144.79   19.80
 -10  -6   6  157.28   14.90
  10   6  -6  193.08   20.60
  10   6  -6  171.78   18.10
 -10   6   6  192.18   19.30
  -9  -6   6  365.36   25.60
  -9  -6   6  381.56   24.10
  -9  -6   6  372.96   27.90
   9   6  -6  389.06   27.10
   9   6  -6  352.16   24.00
  -9   6   6  359.26   24.60
  -8  -6   6  169.38   19.90
  -8  -6   6  156.88   14.80
  -8  -6   6  184.38   18.70
   8   6  -6  144.39   15.50
   8   6  -6  221.98   21.40
  -8   6   6  129.49   15.60
  -7  -6   6    2.00    7.30
   7  -6  -6    1.60    5.20
   7   6  -6    0.90    5.90
   7   6  -6    1.30    5.10
   6  -6  -6   26.50    7.50
  -6  -6   6   52.99   11.80
   6   6  -6   25.10    8.50
   6   6  -6   40.70    8.80
   5  -6  -6  195.78   15.90
  -5  -6   6  191.18   20.60
   5   6  -6  184.18   19.20
   5   6  -6  194.28   16.50
   4  -6  -6  637.84   34.50
   4   6  -6  656.83   36.30
  -4   6   6  636.14   36.70
   4   6  -6  571.74   34.50
   3  -6  -6  437.46   26.50
  -3  -6   6  413.06   27.50
   3   6  -6  413.86   26.20
  -3   6   6  414.26   27.20
   3   6  -6  444.66   27.20
   2  -6  -6  737.93   39.40
  -2  -6   6  730.03   40.80
  -2   6   6  710.03   39.80
   2   6  -6  739.13   39.50
   2   6  -6  699.83   39.20
   1  -6  -6  787.22   40.80
  -1  -6   6  746.93   41.70
   1   6  -6  750.12   40.60
   1   6  -6  731.73   40.40
  -1   6   6  742.03   41.10
   0  -6   6  150.88   17.20
   0  -6  -6  123.39   14.70
   0   6  -6  108.39   14.30
   0   6   6  108.79   13.70
   0   6  -6  152.58   15.40
   0   6  -6  138.89   14.10
   1  -6   6   29.50    8.80
  -1  -6  -6   23.70    7.80
  -1   6  -6   30.50    7.80
  -1   6  -6   18.40    6.80
   1   6   6   19.60    6.70
  -1   6  -6   25.70    8.90
  -2  -6  -6   40.20    7.50
   2  -6   6   32.00    9.30
  -2  -6  -6   51.19   10.30
  -2   6  -6   31.00    9.10
   2   6   6   40.40    8.90
  -2   6  -6   31.30    8.20
  -2   6  -6   43.00    8.80
  -3  -6  -6  162.78   15.90
  -3  -6  -6  194.18   15.10
  -3  -6  -6  166.88   17.80
   3  -6   6  189.08   18.50
  -3   6  -6  182.68   19.60
   3   6   6  177.48   15.80
  -3   6  -6  185.28   16.30
  -3   6  -6  191.38   16.60
  -4  -6  -6  307.37   20.60
   4  -6   6  279.87   24.40
  -4  -6  -6  273.37   22.30
  -4  -6  -6  309.87   22.20
  -4   6  -6  290.37   23.50
  -4   6  -6  264.27   22.30
   4   6   6  316.77   21.40
  -4   6  -6  318.77   21.80
  -4   6  -6  288.77   20.40
  -5  -6  -6  416.36   27.80
  -5  -6  -6  409.96   28.50
  -5  -6  -6  372.06   25.70
  -5   6  -6  431.76   29.10
   5   6   6  442.96   26.60
  -5   6  -6  440.46   30.20
  -5   6  -6  422.36   26.70
  -6  -6  -6  157.38   17.80
  -6  -6  -6  177.78   19.60
  -6  -6  -6  194.18   20.40
  -6   6  -6  143.79   19.60
   6   6   6  168.48   17.20
  -6   6  -6  167.68   15.90
  -6   6  -6  163.58   19.20
  -7  -6  -6  113.39   16.80
  -7  -6  -6  110.69   16.30
  -7  -6  -6  126.09   15.90
  -7   6  -6  102.69   16.40
  -7   6  -6   99.89   17.40
  -7   6  -6   96.19   13.00
  -8  -6  -6   95.09   15.90
  -8  -6  -6   56.79   12.40
  -8  -6  -6   71.79   15.20
  -8   6  -6   87.49   16.70
  -8   6  -6   43.50   12.50
  -9  -6  -6   16.70   10.10
  -9  -6  -6  -13.10    9.60
  -9  -6  -6    5.90    8.90
  -9   6  -6    0.20    9.20
  -9   6  -6   13.60   11.60
 -10  -6  -6   34.80   12.70
 -10  -6  -6   49.99   13.30
 -10   6  -6   25.00   13.60
 -10   6  -6   29.60   12.60
 -12  -7   6   -1.00    7.20
 -12  -7   6    3.10   10.10
  12   7  -6   -0.50    7.60
 -11  -7   6   17.80   10.40
 -11  -7   6   10.80    8.50
  11   7  -6   37.80   10.70
 -10  -7   6   44.30   10.20
 -10  -7   6   43.00   10.50
 -10  -7   6   57.89   14.20
  10   7  -6   32.30   10.40
  -9  -7   6  141.29   16.70
  -9  -7   6  138.79   19.50
  -9  -7   6  128.59   16.70
   9   7  -6  126.29   18.10
   9   7  -6  162.28   17.20
  -8  -7   6  153.48   17.90
  -8  -7   6  164.68   17.80
  -8  -7   6  178.48   21.70
   8   7  -6  196.98   21.80
   8   7  -6  166.78   17.80
   7  -7  -6  288.87   21.30
  -7  -7   6  278.07   24.90
   7   7  -6  313.97   24.60
   7   7  -6  332.07   23.10
   6  -7  -6  403.96   25.50
  -6  -7   6  405.06   28.90
   6   7  -6  369.16   27.00
   6   7  -6  343.87   25.50
  -5  -7   6  220.28   21.10
   5  -7  -6  197.08   17.80
   5   7  -6  216.58   18.40
   5   7  -6  207.38   21.60
   4  -7  -6  130.69   15.00
  -4  -7   6  105.19   15.10
   4   7  -6  102.89   13.90
   4   7  -6  132.69   16.20
  -4   7   6   93.69   14.50
  -3  -7   6    4.40    6.50
   3  -7  -6    8.40    7.40
   3   7  -6    7.80    6.30
  -3   7   6    2.80    6.60
   3   7  -6    2.60    6.40
   2  -7  -6   36.20    9.70
  -2  -7   6   51.79   11.60
  -2   7   6   57.89   10.90
   2   7  -6   59.99   11.00
   2   7  -6   47.00    9.80
  -1  -7   6  113.89   16.40
   1  -7  -6  121.49   14.90
   1   7  -6  119.59   14.90
  -1   7   6  112.49   14.90
   1   7  -6  105.89   14.20
   0  -7   6  390.36   26.80
   0  -7  -6  353.36   25.40
   0   7  -6  334.67   24.40
   0   7  -6  362.96   25.20
   0   7   6  333.57   25.00
   1  -7   6  464.05   30.90
  -1  -7  -6  480.75   30.00
  -1   7  -6  443.86   28.80
  -1   7  -6  436.36   28.50
   1   7   6  408.36   28.70
  -2  -7  -6  229.48   20.00
   2  -7   6  212.88   21.50
  -2   7  -6  240.28   19.50
  -2   7  -6  217.58   20.90
  -2   7  -6  222.48   19.00
   2   7   6  211.08   19.30
   3  -7   6  337.97   26.00
  -3  -7  -6  294.97   23.50
  -3   7  -6  294.57   24.70
   3   7   6  297.47   22.50
  -3   7  -6  265.87   22.30
   4  -7   6  127.19   17.90
  -4  -7  -6  113.89   15.70
  -4  -7  -6   97.49   15.50
  -4   7  -6  118.19   15.30
   4   7   6  130.19   16.00
  -4   7  -6  131.79   18.20
  -4   7  -6  128.39   14.90
  -5  -7  -6   20.80    9.50
   5  -7   6    5.90    8.80
  -5  -7  -6   32.40   10.60
  -5   7  -6   14.10   10.20
   5   7   6   25.70    7.90
  -5   7  -6   16.60    8.10
   6  -7   6   19.60   10.80
  -6  -7  -6   19.40   10.30
  -6  -7  -6   28.20   11.00
  -6   7  -6    9.00    7.60
  -6   7  -6   17.70   10.50
  -6   7  -6   21.70   11.50
   6   7   6   13.40    7.10
  -7  -7  -6   81.49   15.30
  -7  -7  -6   47.70   13.40
  -7   7  -6   56.39   13.80
  -7   7  -6   78.29   16.50
  -8  -7  -6  116.09   18.60
  -8  -7  -6  117.29   18.70
  -8   7  -6  120.19   19.50
  -8   7  -6  119.89   20.50
  -9  -7  -6  110.09   18.20
  -9  -7  -6  111.89   19.20
  -9   7  -6   82.99   18.30
  -9   7  -6   86.69   17.50
 -10  -8   6  107.09   19.30
 -10  -8   6  107.39   16.30
 -10  -8   6  112.49   18.70
  10   8  -6   82.09   16.10
  -9  -8   6   83.59   16.50
  -9  -8   6   70.59   13.30
  -9  -8   6   94.79   15.10
   9   8  -6  122.39   16.10
  -8  -8   6   12.60    7.90
  -8  -8   6    2.40    8.40
  -8  -8   6    4.90    6.80
   8   8  -6    2.50    8.50
   8   8  -6    3.00    6.70
  -7  -8   6    8.60    7.50
   7  -8  -6   10.00    8.40
  -7  -8   6   -5.00    8.10
   7   8  -6    2.20    7.10
   7   8  -6    1.30    7.30
  -6  -8   6   21.40    8.30
  -6  -8   6    7.50    9.50
   6  -8  -6    4.30    7.80
   6   8  -6   31.50   10.50
   6   8  -6   20.00    8.20
   5  -8  -6  157.28   17.70
  -5  -8   6  174.68   21.80
   5   8  -6  151.88   19.40
   5   8  -6  143.79   17.60
   4  -8  -6  140.99   17.10
  -4  -8   6  148.69   19.40
   4   8  -6  153.58   19.10
   4   8  -6  123.29   16.60
  -4   8   6  164.38   20.20
   3  -8  -6  331.47   25.10
   3   8  -6  322.27   25.80
  -3   8   6  308.17   26.10
   3   8  -6  369.06   26.00
   2  -8  -6  346.57   25.50
  -2  -8   6  264.17   24.50
   2   8  -6  346.37   25.10
   2   8  -6  320.57   25.20
  -2   8   6  288.87   24.80
  -1  -8   6  148.79   19.50
   1  -8  -6  125.79   16.80
   1   8  -6  141.79   17.90
   1   8  -6  135.99   17.00
  -1   8   6  143.79   18.00
   0  -8   6   91.59   15.50
   0  -8  -6   69.89   13.70
   0   8  -6   72.59   13.10
   0   8  -6  103.89   15.00
   0   8   6   83.99   14.30
   1  -8   6    7.50    7.90
  -1  -8  -6   -2.30    7.60
   1   8   6    7.00    7.30
  -1   8  -6    5.90    7.20
  -1   8  -6   17.30    8.00
  -2  -8  -6   34.40   10.90
   2  -8   6   27.70   10.50
  -2   8  -6   29.50    9.90
   2   8   6   36.70   10.40
  -2   8  -6   29.80    9.80
   3  -8   6  199.48   23.50
  -3  -8  -6  212.98   22.40
  -3   8  -6  194.48   20.50
   3   8   6  207.18   22.00
  -3   8  -6  213.08   22.20
  -3   8  -6  218.98   24.30
  -4  -8  -6  163.68   20.60
  -4  -8  -6  198.48   21.30
   4  -8   6  183.98   23.00
  -4   8  -6  178.58   19.50
  -4   8  -6  216.38   23.80
  -4   8  -6  182.08   20.00
   4   8   6  218.38   22.60
  -5  -8  -6   84.89   15.00
  -5  -8  -6   81.39   15.90
   5  -8   6   98.09   17.10
  -5   8  -6   85.79   14.50
  -5   8  -6   87.39   17.30
   5   8   6   80.99   14.10
  -6  -8  -6  191.78   22.70
   6  -8   6  159.68   22.40
  -6  -8  -6  209.58   23.80
   6   8   6  188.88   21.40
  -6   8  -6  170.88   23.60
  -6   8  -6  151.68   18.50
  -7  -8  -6   61.19   14.60
  -7  -8  -6   31.40   13.30
   7  -8   6   46.70   14.00
  -7   8  -6   42.50   15.20
  -8  -9   6  166.78   20.10
  -8  -9   6  230.18   23.00
  -8  -9   6  167.28   23.10
   8   9  -6  178.18   22.70
   8   9  -6  131.49   18.20
  -7  -9   6  267.37   29.80
  -7  -9   6  253.77   25.80
   7   9  -6  171.58   22.90
   7   9  -6  179.28   20.90
  -6  -9   6   84.79   14.70
  -6  -9   6  100.69   18.80
   6  -9  -6   81.69   14.70
   6   9  -6  112.09   16.40
   6   9  -6  100.39   17.60
  -5  -9   6  116.49   16.80
   5  -9  -6   98.49   15.80
  -5  -9   6  130.59   20.10
   5   9  -6   83.49   16.10
   5   9  -6  108.49   16.80
  -4  -9   6   36.90   10.60
   4  -9  -6   33.70   11.60
  -4  -9   6   61.99   15.50
   4   9  -6   43.20   11.80
   4   9  -6   54.49   12.90
  -4   9   6   33.20   12.20
  -3  -9   6   25.70   11.50
   3  -9  -6   36.20   11.70
   3   9  -6   25.40    9.50
  -3   9   6   29.10   11.30
   3   9  -6   30.20   10.50
   2  -9  -6    1.20    9.10
  -2  -9   6    0.40    8.20
   2   9  -6   16.00    9.20
   2   9  -6   17.20    9.40
  -2   9   6    0.60    8.10
   1  -9  -6  144.49   19.70
  -1  -9   6  158.88   21.10
   1   9  -6  167.48   20.20
   1   9  -6  144.69   19.50
  -1   9   6  152.48   20.20
   0  -9   6  183.88   22.50
   0  -9  -6  181.98   22.10
   0   9   6  181.78   21.40
   0   9  -6  163.38   20.20
   0   9  -6  161.38   20.00
   1  -9   6  215.08   25.00
  -1  -9  -6  191.38   22.80
  -1   9  -6  187.98   21.90
  -1   9  -6  208.58   23.00
   1   9   6  181.08   22.00
  -2  -9  -6  198.58   23.20
   2  -9   6  191.88   23.30
   2   9   6  160.28   21.00
  -2   9  -6  184.88   22.20
  -2   9  -6  161.98   20.60
   3  -9   6   60.09   14.30
  -3  -9  -6   89.99   16.40
  -3   9  -6   76.99   14.70
   3   9   6   80.69   15.50
  -3   9  -6   76.59   14.80
   4  -9   6   67.89   15.10
  -4  -9  -6   60.89   14.60
  -4  -9  -6   84.69   16.70
  -4   9  -6   80.89   15.10
   4   9   6   63.59   14.20
   5  -9   6    2.20    9.50
  -5  -9  -6    0.80   10.60
  -5  -9  -6   10.60   10.80
  -5   9  -6    1.70   11.50
  -5   9  -6   -5.40    7.40
   5   9   6   14.80    9.60
   4  10  -6  116.39   18.90
  -3 -10   6  296.97   25.30
   3 -10  -6  326.87   28.10
  -3 -10   6  226.88   28.30
   3  10  -6  302.27   27.80
   3  10  -6  213.78   25.60
  -3  10   6  263.57   29.10
  -2 -10   6  126.59   17.90
   2 -10  -6  120.19   19.30
   2  10  -6   88.49   16.30
   2  10  -6   91.59   17.70
  -2  10   6   82.29   16.60
  -1 -10   6   34.70   12.40
   1 -10  -6   85.19   17.00
  -1 -10   6   59.39   13.00
   1  10  -6   80.09   15.80
  -1  10   6   61.99   14.50
   1  10  -6   85.79   16.40
   0 -10  -6   15.40   11.80
   0 -10   6   27.80   11.90
   0  10  -6   24.60   11.00
   0  10  -6   40.40   12.20
   0  10   6   15.50   10.40
  -1 -10  -6   -9.80    8.90
  -1  10  -6   -1.10    9.30
   1  10   6   -3.50    8.50
  -1  10  -6    9.30    9.00
 -16   0   7   90.49   16.10
 -15   0   7   52.59   14.30
 -15   0   7   46.60   12.20
 -14   0   7  166.38   20.50
  14   0  -7  144.39   17.50
 -14   0   7  148.69   18.20
  13   0  -7  178.38   19.30
 -13   0   7  153.68   18.80
 -13   0   7  180.88   20.50
 -12   0   7   12.70    6.50
 -12   0   7   20.40    8.20
 -12   0   7    9.30    7.80
  12   0  -7   -7.40    7.70
  11   0  -7    5.50    8.90
 -11   0   7   27.00    8.30
 -11   0   7   17.00    7.30
 -11   0   7   26.10    6.80
 -10   0   7  385.56   23.90
 -10   0   7  375.56   21.40
 -10   0   7  341.47   23.50
  10   0  -7  346.17   19.80
  -9   0   7  187.68   14.60
  -9   0   7  168.88   12.30
  -9   0   7  173.58   14.50
   9   0  -7  168.08   11.70
  -8   0   7   48.30    8.30
  -8   0   7   50.89    8.30
   8   0  -7   48.60    6.70
  -8   0   7   58.89    7.00
  -7   0   7 1650.93   75.09
  -7   0   7 1687.43   77.59
  -7   0   7 1735.73   77.99
   7   0  -7 1723.63   76.79
  -6   0   7 1638.14   75.29
   6   0  -7 1730.13   74.19
  -6   0   7 1648.64   75.59
   6   0  -7 1652.53   75.59
  -5   0   7    5.70    3.80
  -5   0   7    4.20    3.60
   5   0  -7    0.20    4.60
   5   0  -7    6.70    3.90
  -4   0   7  256.27   16.50
   4   0  -7  333.37   17.70
   4   0  -7  352.96   19.50
   3   0  -7 1039.00   49.50
  -3   0   7 1080.89   48.20
   3   0  -7 1040.50   50.19
  -2   0   7  221.88   13.30
   2   0  -7  249.18   16.20
   2   0  -7  246.58   12.70
   2   0  -7  252.57   16.80
   1   0  -7   60.09    8.40
   1   0  -7   44.00    5.30
   1   0  -7   53.49    8.30
   0   0  -7 2026.90   88.29
   0   0  -7 1982.40   90.39
   0   0  -7 1966.00   89.89
  -1   0  -7 2362.16  106.49
  -1   0  -7 2433.46  109.19
  -1   0  -7 2382.26  108.29
  -1   0  -7 2533.35  107.59
  -2   0  -7 1500.65   67.99
  -2   0  -7 1465.95   66.69
  -2   0  -7 1428.16   66.59
  -2   0  -7 1384.36   65.19
  -3   0  -7  345.67   20.20
  -3   0  -7  373.56   22.90
  -3   0  -7  386.76   22.20
  -3   0  -7  376.36   21.30
  -4   0  -7   48.60    8.80
  -4   0  -7   36.80    6.60
  -4   0  -7   45.10    8.30
  -4   0  -7   29.60    6.40
  -5   0  -7   49.00    7.20
  -5   0  -7   36.10    7.20
  -5   0  -7   43.50    8.70
  -5   0  -7   36.80    8.50
  -6   0  -7   57.99    9.80
  -6   0  -7   45.80   10.30
  -6   0  -7   49.40    7.00
  -6   0  -7   55.29    9.20
  -7   0  -7  128.49   16.30
  -7   0  -7  150.98   15.20
  -7   0  -7  155.68   15.80
  -7   0  -7  141.89   11.10
  -8   0  -7  306.47   22.30
  -8   0  -7  288.67   23.90
  -8   0  -7  306.17   21.40
  -9   0  -7  184.08   21.70
  -9   0  -7  170.08   18.40
  -9   0  -7  176.38   16.20
 -10   0  -7  152.08   20.60
 -10   0  -7  176.18   19.80
 -11   0  -7    9.50    9.70
 -11   0  -7   15.90    9.80
 -12   0  -7   -3.20   10.10
 -12   0  -7    9.80   10.40
 -13   0  -7    0.50    9.70
 -13   0  -7   -6.50    9.00
 -16  -1   7   27.50   12.40
 -16  -1   7   15.10   10.00
 -16   1   7   19.90   10.70
 -15  -1   7   14.60    8.60
 -15  -1   7   11.80    9.80
  15   1  -7   45.40   10.40
 -15   1   7   22.50   10.30
 -14  -1   7  128.09   18.00
 -14  -1   7  127.09   24.50
 -14  -1   7  146.29   20.10
  14  -1  -7  112.59   16.60
  14   1  -7  199.28   18.20
 -14   1   7  154.48   18.70
 -13  -1   7  137.49   16.00
 -13  -1   7  164.88   20.40
 -13  -1   7  131.29   17.50
 -13   1   7  152.68   18.30
  13   1  -7  146.69   16.70
 -12  -1   7  351.56   22.60
 -12  -1   7  352.56   24.80
 -12  -1   7  310.47   24.70
 -12   1   7  341.57   24.60
  12   1  -7  293.97   23.50
 -12   1   7  315.27   23.50
 -11  -1   7  253.87   21.50
 -11  -1   7  266.87   18.90
 -11  -1   7  297.77   21.30
  11   1  -7  257.17   21.60
 -11   1   7  285.67   20.60
 -11   1   7  244.28   18.30
 -11   1   7  294.87   21.00
 -10  -1   7  210.88   17.90
 -10  -1   7  222.28   16.60
 -10  -1   7  210.88   19.00
  10  -1  -7  238.08   16.50
  10   1  -7  292.27   21.00
 -10   1   7  259.07   16.40
 -10   1   7  254.37   18.70
  10   1  -7  254.47   14.70
 -10   1   7  275.77   18.90
  -9  -1   7  380.56   21.40
   9  -1  -7  366.76   20.70
  -9  -1   7  400.06   24.40
  -9  -1   7  389.36   23.90
  -9   1   7  358.26   22.70
   9   1  -7  382.96   25.10
  -9   1   7  342.77   20.00
   9   1  -7  351.36   19.80
  -8  -1   7   41.90    8.00
   8  -1  -7   36.10    7.00
  -8  -1   7   40.00    8.40
  -8   1   7   18.90    5.70
  -8   1   7   23.20    6.10
   8   1  -7   25.60    8.50
  -8   1   7   35.60    5.40
   8   1  -7   37.50    5.70
   7  -1  -7  288.87   18.70
  -7  -1   7  310.47   18.90
  -7  -1   7  279.77   18.60
   7  -1  -7  294.57   15.60
   7   1  -7  303.87   17.20
   7   1  -7  320.77   21.10
  -7   1   7  281.37   17.30
  -7   1   7  280.07   15.00
  -7   1   7  280.37   17.60
  -6  -1   7  315.07   19.40
   6  -1  -7  315.87   17.50
  -6  -1   7  307.47   19.00
   6   1  -7  339.37   18.70
  -6   1   7  339.67   17.80
   6   1  -7  307.07   20.90
  -6   1   7  324.77   18.40
   5  -1  -7 1190.58   52.49
  -5  -1   7 1057.59   53.09
   5   1  -7 1155.48   52.99
  -5   1   7 1061.49   50.79
  -5   1   7 1202.78   52.09
   4  -1  -7  854.41   41.40
   4   1  -7  877.11   41.60
   4   1  -7  884.71   40.80
  -4   1   7  856.91   39.60
  -4   1   7  819.82   38.50
   3  -1  -7  992.70   50.59
  -3  -1   7 1019.60   49.50
   3   1  -7 1075.09   50.59
   3   1  -7 1177.98   50.49
   2  -1  -7 1924.91   86.49
   2  -1  -7 2101.49   91.09
  -2  -1   7 1928.31   89.29
   2   1  -7 2053.29   88.39
   2   1  -7 1948.11   90.39
   2   1  -7 2051.99   90.29
  -2   1   7 2049.20   86.99
  -1  -1   7  614.14   29.00
   1  -1  -7  558.44   26.60
   1  -1  -7  588.04   30.80
   1   1  -7  568.74   29.90
   1   1  -7  558.64   28.00
   1   1  -7  534.25   28.40
   1   1  -7  570.54   30.00
   0  -1  -7  133.89    9.30
   0  -1  -7  140.59   13.30
   0   1  -7  112.99   11.90
   0   1  -7  135.39   10.10
   0   1  -7  127.89   10.10
   0   1  -7  120.09   11.50
  -1  -1  -7   68.09   10.00
  -1  -1  -7   66.69    6.20
  -1  -1  -7   61.89    7.40
  -1   1  -7   66.39    9.60
  -1   1  -7   72.29    6.80
  -1   1  -7   67.59    7.80
  -1   1  -7   74.29    8.80
  -1   1  -7   71.49    8.50
  -2  -1  -7  459.45   21.60
  -2  -1  -7  460.85   26.10
  -2  -1  -7  431.16   23.30
  -2   1  -7  463.15   24.30
  -2   1  -7  411.16   20.30
  -2   1  -7  384.66   23.00
  -2   1  -7  424.76   23.10
  -2   1  -7  367.66   24.30
  -3  -1  -7  839.52   38.90
  -3  -1  -7  797.82   42.70
  -3  -1  -7  802.82   40.80
  -3   1  -7  855.01   41.70
  -3   1  -7  818.22   39.90
  -3   1  -7  851.61   40.50
  -3   1  -7  761.22   41.50
  -4  -1  -7  839.62   43.20
  -4  -1  -7  807.72   41.60
  -4  -1  -7  815.12   39.30
  -4   1  -7  795.52   39.80
  -4   1  -7  798.12   42.10
  -4   1  -7  809.52   40.80
  -4   1  -7  846.92   42.30
  -5  -1  -7 1214.88   56.49
  -5  -1  -7 1138.99   56.09
  -5  -1  -7 1186.98   59.19
  -5  -1  -7 1078.29   58.09
  -5   1  -7 1275.17   58.19
  -5   1  -7 1247.48   59.59
  -5   1  -7 1218.88   58.39
  -5   1  -7 1189.28   55.69
  -6  -1  -7  583.54   33.30
  -6  -1  -7  598.64   30.40
  -6  -1  -7  562.54   33.40
  -6  -1  -7  596.34   31.10
  -6   1  -7  615.04   34.50
  -6   1  -7  537.75   29.10
  -6   1  -7  486.55   31.10
  -6   1  -7  625.44   32.70
  -7  -1  -7  275.57   20.30
  -7  -1  -7  275.97   16.80
  -7  -1  -7  249.48   20.70
  -7  -1  -7  256.97   18.80
  -7   1  -7  251.37   18.80
  -7   1  -7  254.17   21.50
  -7   1  -7  261.07   15.90
  -7   1  -7  276.67   20.40
  -8  -1  -7   47.30   10.90
  -8  -1  -7   46.90    9.60
  -8  -1  -7   54.59   10.20
  -8   1  -7   75.09   11.00
  -8   1  -7   68.99   12.90
  -8   1  -7   34.70    9.80
  -9  -1  -7   20.50    7.40
  -9  -1  -7   16.10    8.10
  -9  -1  -7   17.80    8.90
  -9   1  -7   27.40    9.80
  -9   1  -7   15.80    8.60
 -10  -1  -7   59.49   13.40
 -10  -1  -7   68.79   12.80
 -10   1  -7   42.90   12.90
 -10   1  -7   51.89   12.50
 -11  -1  -7  103.89   18.60
 -11  -1  -7  105.49   16.10
 -11   1  -7   99.59   16.70
 -11   1  -7   84.29   16.30
 -12  -1  -7  124.09   20.50
 -12  -1  -7   86.59   16.10
 -12   1  -7  106.79   17.60
 -12   1  -7  125.79   20.40
 -16  -2   7  173.28   24.50
 -16  -2   7  174.98   22.20
 -16   2   7  147.29   21.10
 -15  -2   7   96.79   16.70
 -15  -2   7  100.89   19.20
 -15   2   7  103.99   16.90
  15   2  -7  116.79   15.00
 -14  -2   7   85.09   16.90
 -14  -2   7   72.79   13.50
 -14  -2   7   69.39   13.70
 -14   2   7   79.49   14.20
  14   2  -7   93.89   13.80
 -13  -2   7   89.49   16.40
 -13  -2   7   79.89   13.90
 -13  -2   7   87.59   13.70
 -13   2   7   86.29   14.30
  13   2  -7   71.29   11.90
 -12  -2   7    4.40    7.40
 -12  -2   7    8.40    6.80
 -12  -2   7    0.40    6.30
 -12   2   7    2.20    6.40
  12   2  -7    7.40    6.50
 -11  -2   7   35.90    9.90
 -11  -2   7   16.60    7.50
 -11  -2   7   31.10    8.50
 -11   2   7   30.10    8.50
  11   2  -7   27.20    8.90
 -10  -2   7  223.48   19.20
  10  -2  -7  204.68   16.60
 -10  -2   7  226.98   18.00
 -10  -2   7  224.18   16.90
  10   2  -7  198.48   18.00
 -10   2   7  209.98   16.90
  10   2  -7  200.78   13.50
  -9  -2   7  577.44   32.80
  -9  -2   7  575.94   33.70
  -9   2   7  577.14   31.50
   9   2  -7  556.64   33.20
   9   2  -7  586.24   29.40
   8  -2  -7  727.23   33.90
  -8  -2   7  698.23   38.10
  -8  -2   7  743.23   39.20
  -8   2   7  692.03   33.20
   8   2  -7  735.83   35.90
   8   2  -7  720.13   39.40
  -8   2   7  792.32   37.40
  -7  -2   7  784.92   39.30
  -7  -2   7  801.72   40.30
   7  -2  -7  766.62   36.50
   7   2  -7  729.83   40.00
   7   2  -7  765.12   37.30
  -7   2   7  755.72   37.60
  -7   2   7  728.33   36.60
  -6  -2   7  450.05   27.60
   6  -2  -7  493.25   25.70
  -6   2   7  511.75   25.50
   6   2  -7  548.25   29.00
  -6   2   7  467.55   24.20
   6   2  -7  507.45   26.20
   5  -2  -7  711.03   36.70
  -5  -2   7  674.43   38.20
   5   2  -7  825.02   37.80
  -5   2   7  802.32   36.00
   5   2  -7  795.92   39.40
  -4  -2   7   37.50    6.80
   4  -2  -7   45.10    7.20
   4   2  -7   49.60    8.30
  -4   2   7   54.09    5.40
   4   2  -7   43.50    6.50
  -3  -2   7  103.29    9.60
   3  -2  -7  114.29   10.70
   3   2  -7  115.29   10.00
  -3   2   7   99.89    6.70
   3   2  -7  108.79   11.10
   2  -2  -7  427.46   23.10
  -2  -2   7  453.85   23.00
   2  -2  -7  413.66   18.60
   2   2  -7  390.76   22.50
   2   2  -7  402.16   22.30
   2   2  -7  352.16   21.20
  -2   2   7  394.16   18.50
   1  -2  -7 1404.66   67.09
  -1  -2   7 1367.76   66.79
   1  -2  -7 1392.36   63.79
   1   2  -7 1449.85   65.99
   1   2  -7 1550.84   66.49
   1   2  -7 1475.35   66.99
  -1   2   7 1503.15   62.99
   0  -2  -7 1372.46   64.59
   0  -2  -7 1309.77   61.69
   0   2  -7 1414.56   64.19
   0   2  -7 1433.46   62.59
   0   2  -7 1380.36   63.79
  -1  -2  -7 1681.63   75.49
  -1  -2  -7 1786.42   73.19
  -1  -2  -7 1769.22   77.99
  -1   2  -7 1677.83   74.79
  -1   2  -7 1625.44   77.59
  -1   2  -7 1705.33   76.99
  -1   2  -7 1514.65   76.59
  -2  -2  -7 1133.69   56.19
  -2  -2  -7 1241.98   58.49
  -2  -2  -7 1234.28   53.89
  -2   2  -7 1244.38   58.39
  -2   2  -7 1199.38   56.99
  -2   2  -7 1214.88   57.49
  -2   2  -7 1224.28   54.29
  -2   2  -7 1202.08   57.79
  -3  -2  -7  303.97   16.20
  -3  -2  -7  282.77   20.20
  -3  -2  -7  285.37   18.60
  -3   2  -7  289.47   19.10
  -3   2  -7  314.57   20.30
  -3   2  -7  305.17   15.30
  -3   2  -7  304.47   18.40
  -3   2  -7  321.37   20.20
  -4  -2  -7  104.79    9.00
  -4  -2  -7  101.39   11.80
  -4  -2  -7  111.39   13.50
  -4   2  -7  105.79   10.00
  -4   2  -7  110.69   12.60
  -4   2  -7  113.09   12.50
  -4   2  -7  100.49   12.70
  -5  -2  -7   61.19   11.50
  -5  -2  -7   48.50    9.50
  -5  -2  -7   55.89    7.70
  -5   2  -7   84.19   12.20
  -5   2  -7   68.39   10.20
  -5   2  -7   66.19    8.10
  -6  -2  -7   48.40   11.10
  -6  -2  -7   51.79    8.30
  -6  -2  -7   64.89   11.20
  -6   2  -7   66.89    8.00
  -6   2  -7   49.00   10.30
  -6   2  -7   48.10    9.70
  -7  -2  -7  289.97   23.10
  -7  -2  -7  322.17   19.70
  -7  -2  -7  305.47   22.50
  -7   2  -7  268.37   21.60
  -7   2  -7  251.17   22.10
  -7   2  -7  268.47   17.20
  -8  -2  -7  262.47   22.50
  -8  -2  -7  263.37   19.10
  -8  -2  -7  259.57   21.90
  -8   2  -7  269.37   21.90
  -8   2  -7  243.78   22.40
  -9  -2  -7  336.37   24.20
  -9  -2  -7  343.37   23.30
  -9  -2  -7  314.47   26.20
  -9   2  -7  288.37   25.70
  -9   2  -7  298.87   25.00
 -10  -2  -7  123.39   15.60
 -10  -2  -7  104.59   17.00
 -10   2  -7  107.29   16.70
 -10   2  -7  116.39   17.90
 -11  -2  -7   80.09   13.80
 -11  -2  -7   69.19   15.30
 -11   2  -7   64.59   15.30
 -11   2  -7   69.29   14.90
 -12  -2  -7   -2.10    8.40
 -12  -2  -7    5.00   10.60
 -12   2  -7   -0.50    9.80
 -12   2  -7   -8.10    8.70
 -15  -3   7   10.50    9.30
 -15  -3   7   11.60   11.00
 -15  -3   7   17.10    9.90
 -15   3   7   18.80   10.80
  15   3  -7   49.99   11.00
 -14  -3   7   77.09   14.70
 -14  -3   7  119.19   19.90
 -14  -3   7   81.19   15.20
 -14   3   7   87.99   15.40
  14   3  -7   70.19   12.60
 -13  -3   7  254.17   21.70
 -13  -3   7  239.78   23.40
 -13  -3   7  237.78   21.30
 -13   3   7  210.58   22.40
  13   3  -7  224.28   20.40
 -12  -3   7   98.89   16.30
 -12  -3   7  108.09   15.00
 -12  -3   7  104.39   14.60
 -12   3   7   70.89   12.80
  12   3  -7  101.19   14.20
 -11  -3   7  346.37   26.10
 -11  -3   7  339.67   24.50
 -11  -3   7  306.57   22.70
  11   3  -7  293.97   23.10
 -11   3   7  335.47   23.20
 -10  -3   7  186.58   17.70
 -10  -3   7  243.88   20.50
  10   3  -7  217.68   15.00
  10   3  -7  240.38   19.20
 -10   3   7  224.98   17.60
  -9  -3   7   43.60    9.90
  -9  -3   7   19.40    7.30
  -9   3   7   38.50    8.20
   9   3  -7   42.80    6.80
   9   3  -7   39.20    9.00
  -8  -3   7   82.49   11.70
  -8  -3   7   86.49   12.10
   8  -3  -7   77.89    8.70
   8   3  -7   74.19    8.70
   8   3  -7   66.99   10.90
  -8   3   7   82.29   10.30
   7  -3  -7   42.00    7.00
  -7  -3   7   36.30    8.70
   7   3  -7   36.80    6.40
  -7   3   7   36.90    6.80
   7   3  -7   31.60    8.00
  -6  -3   7  360.56   23.10
   6  -3  -7  377.56   20.30
  -6   3   7  341.87   19.30
   6   3  -7  340.17   20.50
   6   3  -7  331.67   22.20
  -5  -3   7  378.16   23.70
   5  -3  -7  413.26   21.90
  -5   3   7  379.06   19.70
   5   3  -7  387.96   23.40
   5   3  -7  360.76   21.80
   4  -3  -7  736.23   36.30
  -4  -3   7  664.93   37.20
  -4   3   7  773.82   33.40
   4   3  -7  719.53   36.70
   4   3  -7  728.43   37.60
   3  -3  -7 1055.09   49.40
  -3  -3   7  950.60   49.90
  -3   3   7 1050.69   44.90
   3   3  -7 1003.90   49.70
   3   3  -7 1067.69   49.70
   2  -3  -7  639.84   33.00
  -2  -3   7  647.94   33.40
   2  -3  -7  630.24   28.80
   2   3  -7  621.74   32.40
   2   3  -7  654.33   32.60
   2   3  -7  608.44   32.60
   1  -3  -7  406.56   22.60
  -1  -3   7  371.86   22.30
   1  -3  -7  364.06   18.60
   1   3  -7  346.77   21.40
   1   3  -7  369.86   21.70
   1   3  -7  379.66   21.10
   0  -3  -7  316.77   16.90
   0  -3   7  307.17   19.80
   0  -3  -7  333.17   20.20
   0   3  -7  311.17   19.00
   0   3  -7  300.47   17.80
   0   3  -7  276.37   18.90
  -1  -3  -7   19.80    6.60
  -1  -3  -7   22.90    5.20
  -1   3  -7   20.40    4.60
  -1   3  -7   17.40    5.80
  -1   3  -7   16.20    4.90
  -2  -3  -7  112.79   10.50
  -2  -3  -7  122.99   13.10
  -2  -3  -7  112.29    6.90
  -2   3  -7  106.49   11.60
  -2   3  -7  119.19   10.90
   2   3   7  119.09    9.90
  -2   3  -7  142.59   12.50
  -2   3  -7  131.29    9.50
  -3  -3  -7  327.57   21.30
  -3  -3  -7  326.87   19.00
  -3  -3  -7  326.97   15.20
  -3   3  -7  239.48   19.30
  -3   3  -7  254.57   15.50
   3   3   7  271.87   16.70
  -3   3  -7  278.27   18.10
  -3   3  -7  251.37   19.20
  -4  -3  -7 1002.10   46.00
  -4  -3  -7  914.31   50.49
  -4  -3  -7  931.11   49.30
  -4   3  -7 1022.80   50.69
  -4   3  -7  987.50   45.20
  -4   3  -7 1011.40   51.29
   4   3   7 1077.29   47.30
  -4   3  -7 1030.90   48.80
  -5  -3  -7  518.85   26.70
  -5  -3  -7  560.64   32.00
  -5  -3  -7  506.85   30.30
  -5   3  -7  522.65   31.00
   5   3   7  498.45   26.30
  -5   3  -7  521.95   28.20
  -6  -3  -7  369.06   21.10
  -6  -3  -7  341.97   24.10
  -6  -3  -7  322.87   24.90
  -6   3  -7  343.37   25.20
  -6   3  -7  364.86   21.40
  -6   3  -7  389.86   25.40
  -7  -3  -7  207.88   18.60
  -7  -3  -7  175.58   19.00
  -7  -3  -7  180.38   14.60
  -7   3  -7  161.38   18.10
  -7   3  -7  193.58   14.00
  -7   3  -7  167.68   19.80
  -8  -3  -7   30.10    7.90
  -8  -3  -7   38.30   11.00
  -8  -3  -7   28.20   10.70
  -8   3  -7   21.70    9.20
  -8   3  -7   27.30   10.50
  -9  -3  -7    8.00    6.80
  -9  -3  -7   -4.70    7.20
  -9  -3  -7    7.20    9.20
  -9   3  -7   12.20    9.90
  -9   3  -7   -4.20    7.80
 -10  -3  -7   54.49   13.60
 -10  -3  -7   58.29   15.10
 -10   3  -7   46.60   13.70
 -10   3  -7   25.20   11.40
 -11  -3  -7   75.99   16.30
 -11   3  -7   64.49   15.60
 -11   3  -7   67.69   16.20
 -12  -3  -7   30.60   13.30
 -12   3  -7   25.40   14.00
 -12   3  -7   44.50   14.10
 -15  -4   7   73.79   18.30
 -15  -4   7   95.49   17.20
 -15  -4   7   73.19   15.30
  15   4  -7  104.69   15.20
 -15   4   7   96.29   17.50
 -14  -4   7   72.09   14.60
 -14  -4   7   48.70   12.70
 -14  -4   7   61.19   15.60
 -14   4   7   49.20   13.00
  14   4  -7   62.79   12.50
 -13  -4   7   65.89   15.30
 -13  -4   7   61.89   13.20
 -13  -4   7   80.59   14.90
  13   4  -7   57.59   12.10
 -13   4   7   55.69   13.20
 -12  -4   7   29.30   10.30
 -12  -4   7   21.10    9.20
 -12  -4   7   29.50   11.20
 -12   4   7   22.90    9.20
  12   4  -7   38.70   10.20
 -11  -4   7   26.40   10.60
 -11  -4   7   17.10    8.60
 -11   4   7   19.30    8.40
  11   4  -7   32.40    9.00
 -10  -4   7   26.80    9.90
 -10  -4   7   36.60    9.30
 -10   4   7   37.10    9.30
  10   4  -7   31.50    9.10
  10   4  -7   34.90    6.90
  -9  -4   7  430.66   29.60
  -9  -4   7  435.76   28.00
   9   4  -7  478.55   26.00
   9   4  -7  417.06   28.50
  -9   4   7  480.35   27.10
  -8  -4   7  834.52   44.10
   8  -4  -7  801.82   40.50
  -8  -4   7  803.02   45.60
   8   4  -7  874.11   45.30
   8   4  -7  872.31   42.50
  -8   4   7  855.61   42.30
   7  -4  -7  301.07   19.50
  -7  -4   7  326.67   23.50
   7   4  -7  312.67   22.30
   7   4  -7  354.16   20.80
  -7   4   7  340.77   19.60
  -6  -4   7  492.55   29.60
   6  -4  -7  492.45   26.20
   6   4  -7  461.45   26.70
  -6   4   7  444.26   24.40
   6   4  -7  496.85   28.80
   5  -4  -7  160.58   13.20
   5   4  -7  174.08   14.80
  -5   4   7  157.48   10.50
   5   4  -7  191.28   13.80
  -4  -4   7   91.69   12.10
   4  -4  -7   97.39   11.00
   4   4  -7  102.79   11.30
   4   4  -7  121.49   13.00
  -4   4   7  118.09    7.20
  -3  -4   7   83.69   11.30
   3  -4  -7  106.49   11.30
   3   4  -7   84.09   10.20
   3   4  -7   91.19   11.40
   2  -4  -7  526.25   28.10
  -2  -4   7  427.76   27.60
   2   4  -7  499.75   27.60
   2   4  -7  526.75   28.10
   1  -4  -7 1589.84   76.39
  -1  -4   7 1576.64   77.59
   1  -4  -7 1649.04   73.09
   1   4  -7 1697.53   76.89
   1   4  -7 1709.83   76.89
  -1   4   7 1685.53   76.89
   1   4  -7 1588.14   75.59
   0  -4  -7 1356.66   61.49
   0  -4  -7 1314.37   58.19
   0  -4   7 1258.37   62.09
   0   4  -7 1225.18   60.59
   0   4  -7 1230.58   59.39
   0   4  -7 1216.28   60.99
   0   4   7 1264.17   60.49
   1  -4   7  510.65   30.30
  -1  -4  -7  496.45   25.30
  -1  -4  -7  465.65   29.10
  -1  -4  -7  571.34   27.60
  -1   4  -7  515.15   28.70
  -1   4  -7  505.35   29.50
  -1   4  -7  517.45   27.30
   1   4   7  518.55   28.20
  -2  -4  -7  506.35   27.30
  -2  -4  -7  517.25   25.90
  -2  -4  -7  499.95   29.60
  -2   4  -7  510.65   29.40
  -2   4  -7  482.85   26.10
   2   4   7  446.66   26.70
  -2   4  -7  499.55   28.00
  -3  -4  -7  244.48   19.80
  -3  -4  -7  266.27   17.20
  -3  -4  -7  220.58   17.50
  -3   4  -7  282.77   16.50
   3   4   7  280.77   17.40
  -3   4  -7  249.38   20.00
  -3   4  -7  315.57   18.90
  -3   4  -7  249.18   19.00
  -4  -4  -7  107.89   13.10
  -4  -4  -7  116.49   12.70
  -4  -4  -7  122.69   14.60
   4   4   7  118.09   10.60
  -4   4  -7  142.59   12.40
  -4   4  -7  120.09   10.10
  -4   4  -7  110.99   14.50
  -4   4  -7  126.89   14.60
  -5  -4  -7   35.90   10.10
  -5  -4  -7   31.70    8.00
  -5  -4  -7   34.10    8.90
   5   4   7   44.70    7.10
  -5   4  -7   40.20   10.00
  -5   4  -7   36.40    9.80
  -5   4  -7   48.00    8.20
  -6  -4  -7  339.17   25.90
  -6  -4  -7  363.66   25.00
  -6   4  -7  336.27   25.90
  -6   4  -7  331.87   21.70
  -6   4  -7  394.46   26.10
  -7  -4  -7  106.79   15.50
  -7  -4  -7  107.99   15.70
  -7   4  -7  118.59   16.10
  -7   4  -7  103.49   11.70
  -7   4  -7  110.39   16.40
  -8  -4  -7  215.28   21.90
  -8  -4  -7  225.78   23.50
  -8   4  -7  214.78   23.80
  -8   4  -7  183.18   21.20
  -9  -4  -7  143.49   19.30
  -9  -4  -7  157.48   20.00
  -9   4  -7  149.99   20.30
  -9   4  -7  144.59   20.20
 -10  -4  -7   57.89   14.00
 -10   4  -7   50.09   13.90
 -10   4  -7   57.99   14.60
 -11  -4  -7   72.29   15.20
 -11   4  -7   40.50   14.10
 -11   4  -7   65.59   16.10
 -14  -5   7   59.29   13.70
 -14  -5   7   41.30   14.60
 -14  -5   7   66.59   15.20
  14   5  -7   57.29   12.70
 -14   5   7   67.59   15.40
 -13  -5   7   58.59   13.80
 -13  -5   7   78.49   14.90
 -13  -5   7   63.99   15.70
 -13   5   7   74.49   14.60
  13   5  -7   71.99   13.50
 -12  -5   7  204.58   24.20
 -12  -5   7  197.38   21.90
 -12   5   7  219.18   22.30
  12   5  -7  201.28   21.60
 -11  -5   7  201.68   22.10
 -11  -5   7  209.68   23.60
  11   5  -7  227.78   20.50
 -11   5   7  203.18   19.10
 -10  -5   7  291.27   21.70
 -10  -5   7  266.37   20.20
 -10  -5   7  266.07   23.50
  10   5  -7  240.38   18.70
  10   5  -7  265.27   22.10
 -10   5   7  286.27   20.90
  -9  -5   7  106.19   15.70
  -9  -5   7  135.49   15.50
   9   5  -7   86.59   14.00
  -9   5   7  100.09   12.60
   9   5  -7   87.99   11.30
   8  -5  -7   65.59    9.40
  -8  -5   7   66.29   13.10
   8   5  -7   76.39   12.80
  -8   5   7   79.49   10.40
   8   5  -7   64.79    9.70
   7  -5  -7  114.19   12.00
  -7  -5   7  154.08   17.70
   7   5  -7  128.69   13.30
  -7   5   7  118.69   11.10
   7   5  -7  103.69   14.00
  -6  -5   7  167.08   16.60
   6  -5  -7  151.08   13.30
   6   5  -7  148.29   16.60
   6   5  -7  146.19   13.60
  -6   5   7  136.79   10.90
   5  -5  -7  328.37   20.90
  -5  -5   7  302.47   23.00
   5   5  -7  305.47   20.90
   5   5  -7  352.56   23.00
  -4  -5   7  750.62   42.90
   4  -5  -7  834.62   41.60
   4   5  -7  789.62   41.80
   4   5  -7  854.01   43.20
  -3  -5   7 1293.47   62.59
   3  -5  -7 1265.17   60.49
   3   5  -7 1237.38   61.19
   3   5  -7 1201.98   60.59
  -2  -5   7  526.65   30.40
   2  -5  -7  520.35   29.00
  -2   5   7  454.65   28.90
   2   5  -7  489.25   28.60
   2   5  -7  495.45   28.90
  -1  -5   7  265.57   20.00
   1  -5  -7  265.57   19.80
  -1   5   7  283.77   19.80
   1   5  -7  289.87   20.00
   1   5  -7  272.97   19.40
   1   5  -7  282.97   19.10
   0  -5  -7   33.30    8.30
   0  -5   7   31.50    8.30
   0   5  -7   44.80    9.50
   0   5   7   40.80    8.20
   0   5  -7   34.60    7.40
   0   5  -7   44.70    8.10
  -1  -5  -7   43.70    9.20
  -1  -5  -7   32.10    5.60
   1  -5   7   31.40    8.30
  -1  -5  -7   40.00    7.50
  -1   5  -7   35.10    7.40
  -1   5  -7   22.90    7.10
   1   5   7   41.40    8.10
  -1   5  -7   37.30    8.90
  -2  -5  -7   46.10    9.80
  -2  -5  -7   48.10    8.70
  -2  -5  -7   33.80    6.10
   2  -5   7   28.60    8.70
   2   5   7   32.20    7.10
  -2   5  -7   32.70    7.10
  -2   5  -7   32.20    7.60
  -2   5  -7   31.10    8.80
  -3  -5  -7  537.15   30.60
  -3  -5  -7  575.84   32.60
  -3  -5  -7  539.35   34.20
  -3   5  -7  612.44   35.40
  -3   5  -7  569.44   34.10
   3   5   7  645.34   33.00
  -3   5  -7  596.24   33.00
  -3   5  -7  630.64   31.70
  -4  -5  -7  697.13   37.60
  -4  -5  -7  722.73   39.20
  -4  -5  -7  676.13   35.80
  -4   5  -7  651.53   39.20
   4   5   7  664.53   35.90
  -4   5  -7  658.63   34.60
  -4   5  -7  670.33   36.70
  -4   5  -7  643.04   38.50
  -5  -5  -7  379.16   27.00
  -5  -5  -7  451.05   26.70
  -5  -5  -7  413.46   29.00
   5   5   7  409.06   24.90
  -5   5  -7  416.16   29.50
  -5   5  -7  412.36   26.10
  -5   5  -7  494.35   30.40
  -6  -5  -7  274.67   23.50
  -6  -5  -7  288.47   22.50
  -6  -5  -7  316.67   22.00
  -6   5  -7  272.07   23.60
  -6   5  -7  278.67   20.10
  -6   5  -7  287.87   24.70
   6   5   7  262.97   18.80
  -7  -5  -7  100.29   16.00
  -7  -5  -7  117.89   15.80
  -7  -5  -7  115.69   16.10
  -7   5  -7  112.69   15.90
  -7   5  -7  109.79   17.10
  -7   5  -7  102.19   15.80
  -8  -5  -7    7.60   10.40
  -8  -5  -7    6.90    8.80
  -8   5  -7    7.10    9.50
  -8   5  -7   18.60   10.10
  -9  -5  -7    1.90    8.20
  -9  -5  -7    2.50   11.00
  -9   5  -7    7.10   10.40
  -9   5  -7    1.40    9.50
 -10  -5  -7   15.20   10.50
 -10   5  -7   18.00   12.20
 -10   5  -7   -1.20   10.00
 -11  -5  -7   82.19   16.80
 -11   5  -7   85.49   18.30
 -11   5  -7   59.79   16.40
 -13  -6   7   26.90   12.20
 -13  -6   7    8.00   10.60
 -13  -6   7   30.70   10.70
  13   6  -7   41.40   11.50
 -12  -6   7   31.00   12.60
 -12  -6   7   35.50   10.60
  12   6  -7   26.00    9.90
 -11  -6   7   -5.60    6.30
 -11  -6   7    4.20    9.30
  11   6  -7    4.80    7.00
 -10  -6   7  105.69   17.10
 -10  -6   7   81.39   13.50
 -10  -6   7   96.49   12.60
  10   6  -7  102.49   15.70
  10   6  -7   72.99   11.30
  -9  -6   7   69.09   12.20
  -9  -6   7   75.29   11.00
  -9  -6   7   68.59   14.20
   9   6  -7   65.39   13.10
   9   6  -7   64.99   11.00
  -8  -6   7  202.38   20.30
   8   6  -7  205.08   17.50
   8   6  -7  224.38   20.10
   7  -6  -7  563.84   31.50
  -7  -6   7  568.14   36.00
   7   6  -7  534.55   32.40
   7   6  -7  565.94   34.70
  -6  -6   7  222.98   20.80
   6  -6  -7  223.88   17.80
   6   6  -7  244.98   18.80
   6   6  -7  251.67   20.40
   5  -6  -7  153.88   15.40
  -5  -6   7  165.38   19.00
   5   6  -7  157.58   17.50
   5   6  -7  151.48   15.80
   4  -6  -7   58.59   10.20
  -4  -6   7   63.49   11.70
   4   6  -7   69.29   11.90
   4   6  -7   58.89   10.30
   3  -6  -7    1.20    5.80
  -3  -6   7   -0.90    5.20
   3   6  -7   -1.60    5.20
  -3   6   7    0.50    5.60
   3   6  -7    0.60    4.90
   2  -6  -7  227.68   18.90
  -2  -6   7  235.18   20.00
  -2   6   7  234.38   19.30
   2   6  -7  238.18   18.80
   2   6  -7  229.98   18.50
   1  -6  -7  435.06   27.60
  -1  -6   7  415.46   28.00
  -1   6   7  424.36   27.50
   1   6  -7  466.25   27.40
   1   6  -7  397.26   26.50
   0  -6   7  433.26   28.30
   0  -6  -7  441.36   27.50
   0   6  -7  427.16   27.70
   0   6   7  371.06   25.90
   0   6  -7  417.06   26.60
   0   6  -7  390.76   25.60
  -1  -6  -7  487.85   30.90
   1  -6   7  535.15   33.20
  -1   6  -7  530.15   30.30
  -1   6  -7  499.25   32.00
   1   6   7  478.25   30.20
  -1   6  -7  517.45   30.80
  -2  -6  -7  259.07   19.00
  -2  -6  -7  270.17   21.50
   2  -6   7  235.88   21.30
  -2   6  -7  257.27   20.10
  -2   6  -7  242.78   21.60
   2   6   7  266.37   19.70
  -2   6  -7  256.77   19.20
   3  -6   7  149.79   18.60
  -3  -6  -7  136.99   15.00
  -3  -6  -7  135.79   16.30
  -3   6  -7  119.59   14.30
  -3   6  -7   97.89   15.50
  -3   6  -7  133.49   14.10
   3   6   7  127.19   14.90
   4  -6   7   92.29   15.70
  -4  -6  -7  102.19   14.20
  -4  -6  -7  116.29   15.60
  -4   6  -7   98.79   12.40
  -4   6  -7  110.89   13.80
  -4   6  -7  103.89   15.80
   4   6   7  105.09   13.30
  -5  -6  -7   -4.50    7.90
  -5  -6  -7    0.00    7.10
  -5   6  -7   -0.40    8.10
   5   6   7    0.60    4.80
  -5   6  -7    2.60    6.00
  -5   6  -7    3.00    7.80
  -6  -6  -7   32.10   11.40
  -6  -6  -7   40.50   10.80
  -6  -6  -7   38.70   11.10
   6   6   7   19.10    7.00
  -6   6  -7   20.30   10.70
  -6   6  -7   24.50   10.40
  -6   6  -7   17.40    7.90
  -7  -6  -7  137.79   17.90
  -7  -6  -7  131.39   18.60
  -7  -6  -7  142.19   18.60
  -7   6  -7  139.49   20.20
  -7   6  -7  114.69   18.00
  -8  -6  -7   67.29   15.70
  -8  -6  -7   70.49   13.90
  -8  -6  -7   61.19   14.40
  -8   6  -7   69.29   15.70
  -8   6  -7   88.99   16.80
  -9  -6  -7   78.19   17.20
  -9  -6  -7   84.99   16.90
  -9   6  -7   42.90   14.10
  -9   6  -7   55.99   15.60
 -10  -6  -7   40.10   13.60
 -10   6  -7   42.90   14.40
 -10   6  -7   63.39   17.60
 -12  -7   7  105.79   19.40
 -12  -7   7  144.59   19.60
  12   7  -7  124.29   18.40
 -11  -7   7  137.99   21.80
 -11  -7   7  151.48   19.50
  11   7  -7  172.88   21.20
 -10  -7   7  107.09   16.60
 -10  -7   7   95.99   17.30
 -10  -7   7  117.39   15.70
  10   7  -7  111.79   15.80
  10   7  -7  115.39   17.40
  -9  -7   7   27.10    9.50
  -9  -7   7   49.20   10.50
  -9  -7   7   43.50   12.40
   9   7  -7   64.79   14.00
   9   7  -7   49.40    9.90
  -8  -7   7    2.60    8.20
  -8  -7   7   23.00    7.90
   8   7  -7    9.90    6.70
   8   7  -7   14.00    8.50
   7  -7  -7    9.80    7.70
  -7  -7   7   13.60    9.80
   7   7  -7    9.40    6.70
   7   7  -7   22.40    9.20
  -6  -7   7   46.20   12.60
   6  -7  -7   40.50    9.90
   6   7  -7   57.09   10.90
   6   7  -7   55.19   11.90
  -5  -7   7  306.57   25.20
   5  -7  -7  273.37   21.80
   5   7  -7  288.57   23.40
   5   7  -7  314.67   23.10
   4  -7  -7  485.25   30.20
   4   7  -7  471.85   31.10
   4   7  -7  478.75   30.40
   3  -7  -7  338.17   24.30
  -3  -7   7  296.67   24.60
   3   7  -7  343.67   24.40
  -3   7   7  345.77   25.80
   3   7  -7  333.97   24.70
  -2  -7   7  453.85   30.50
   2  -7  -7  402.66   28.10
  -2   7   7  450.65   29.90
   2   7  -7  427.36   28.60
   2   7  -7  436.16   28.70
   1  -7  -7   95.99   14.00
  -1  -7   7   79.09   13.80
  -1   7   7  101.99   14.50
   1   7  -7  117.19   14.90
   1   7  -7  118.99   14.90
   0  -7  -7   26.10    9.30
   0  -7   7   13.90    8.40
   0   7  -7   35.20    9.30
   0   7   7   15.70    7.80
   0   7  -7   24.40    8.70
   1  -7   7   -3.00    6.20
  -1  -7  -7    0.40    7.00
  -1   7  -7    4.30    8.20
  -1   7  -7    1.10    6.30
   1   7   7    0.30    5.40
  -1   7  -7   -4.00    5.50
  -2  -7  -7  233.48   19.20
  -2  -7  -7  232.38   21.20
   2  -7   7  244.98   22.70
  -2   7  -7  257.07   22.90
  -2   7  -7  195.88   20.60
   2   7   7  234.58   20.20
  -2   7  -7  257.97   20.40
  -3  -7  -7  158.68   18.90
  -3  -7  -7  183.18   17.40
   3  -7   7  161.48   20.50
   3   7   7  191.68   19.70
  -3   7  -7  188.68   17.90
  -3   7  -7  183.58   21.30
  -3   7  -7  178.68   19.00
  -4  -7  -7  158.88   19.40
   4  -7   7  145.99   20.50
  -4  -7  -7  178.68   19.70
  -4   7  -7  200.58   23.30
  -4   7  -7  209.98   18.80
   4   7   7  172.98   19.00
  -5  -7  -7  205.28   23.20
   5  -7   7  185.28   23.60
  -5  -7  -7  236.48   21.40
  -5   7  -7  227.48   20.30
  -5   7  -7  257.87   24.30
   5   7   7  262.47   20.50
  -6  -7  -7  242.98   24.30
   6  -7   7  205.98   24.90
  -6  -7  -7  163.98   21.40
  -6   7  -7  242.38   26.00
  -6   7  -7  195.28   20.10
   6   7   7  227.58   19.30
  -7  -7  -7   59.39   15.30
  -7  -7  -7   61.99   14.30
  -7   7  -7   61.49   15.70
  -7   7  -7   54.29   14.90
  -8  -7  -7   23.30   11.40
  -8  -7  -7  -23.60   10.30
  -8   7  -7   19.30   13.20
  -8   7  -7   17.80   12.70
 -10  -8   7   19.30    8.90
 -10  -8   7   46.50   14.10
  10   8  -7   29.70   11.20
  -9  -8   7   99.09   15.20
  -9  -8   7   59.09   12.60
  -9  -8   7   90.89   16.90
   9   8  -7   76.39   15.60
   9   8  -7   83.69   14.00
  -8  -8   7  231.88   26.20
  -8  -8   7  235.98   21.00
   8   8  -7  218.18   22.60
   8   8  -7  249.78   26.50
   7  -8  -7  168.08   18.80
  -7  -8   7  223.08   25.70
  -7  -8   7  202.88   21.10
   7   8  -7  180.58   22.60
   7   8  -7  167.68   19.20
  -6  -8   7  212.28   24.80
   6  -8  -7  206.88   20.20
   6   8  -7  250.47   25.40
   6   8  -7  249.18   21.40
  -5  -8   7  169.18   21.70
   5  -8  -7  147.69   18.10
   5   8  -7  200.08   20.60
   5   8  -7  173.68   21.10
  -4  -8   7   24.60   10.90
   4  -8  -7   26.00   10.00
   4   8  -7   13.50    8.50
   4   8  -7   17.60    8.50
  -3  -8   7   30.50   11.00
   3  -8  -7   22.90    9.80
  -3   8   7   29.90   10.80
   3   8  -7   19.30    7.90
   3   8  -7   26.90    9.80
   2  -8  -7  155.78   18.50
  -2  -8   7  161.48   20.50
   2   8  -7  155.28   18.60
  -2   8   7  130.09   18.20
   2   8  -7  139.49   18.30
  -1  -8   7  239.48   23.40
   1  -8  -7  221.28   21.10
  -1   8   7  200.18   22.00
   1   8  -7  236.88   20.90
   1   8  -7  204.38   21.60
   0  -8   7  307.07   26.80
   0  -8  -7  301.17   25.50
   0   8  -7  277.77   24.10
   0   8   7  310.47   25.20
   0   8  -7  340.87   25.60
   1  -8   7  263.37   25.40
  -1  -8  -7  274.17   24.10
  -1   8  -7  286.07   23.70
   1   8   7  292.67   24.30
  -1   8  -7  289.67   24.00
  -2  -8  -7  242.28   24.40
   2  -8   7  196.58   24.00
   2   8   7  214.48   23.10
  -2   8  -7  231.68   21.50
  -2   8  -7  242.18   23.90
   3  -8   7  153.38   21.60
  -3  -8  -7  144.19   19.90
  -3  -8  -7  145.99   18.40
  -3   8  -7  174.78   19.50
  -3   8  -7  149.88   17.90
   3   8   7  169.38   20.00
  -3   8  -7  180.58   22.00
   4  -8   7   12.20   10.70
  -4  -8  -7   13.20   10.10
  -4  -8  -7   24.60   10.70
   4   8   7   29.30    9.20
  -4   8  -7   16.80    9.20
  -4   8  -7   13.00   11.70
   5  -8   7   29.90   11.90
  -5  -8  -7   51.59   13.00
  -5  -8  -7   30.80   12.70
  -5   8  -7   46.10   13.80
  -5   8  -7   20.80    9.40
   5   8   7   34.20   10.40
   6  -8   7   17.30   11.80
  -6  -8  -7   30.10   12.00
  -6  -8  -7    6.60   12.00
  -6   8  -7   24.40   12.80
  -6   8  -7   30.10   10.40
  -7  -8  -7   18.80   13.60
   7  -8   7   45.10   14.20
  -7  -8  -7   72.19   16.00
  -7   8  -7   34.50   14.90
  -7  -9   7   22.50   11.90
  -7  -9   7   15.90    9.40
   7   9  -7   10.10    8.30
   7   9  -7    7.30    8.80
   6  -9  -7   72.39   14.20
  -6  -9   7   61.69   15.80
  -6  -9   7   70.39   14.10
   6   9  -7   82.29   14.90
   6   9  -7   82.29   16.30
   5  -9  -7  150.78   19.30
  -5  -9   7  142.69   22.00
   5   9  -7  183.08   22.50
   5   9  -7  202.18   21.90
  -4  -9   7  210.48   25.80
   4  -9  -7  220.78   23.50
   4   9  -7  233.08   25.60
   4   9  -7  195.28   22.80
   3  -9  -7  185.58   21.60
   3   9  -7  160.98   20.10
  -3   9   7  158.38   21.60
   3   9  -7  180.58   21.70
  -2  -9   7   52.09   13.90
   2  -9  -7   85.29   15.80
   2   9  -7  108.19   16.60
  -2   9   7  101.09   16.80
   2   9  -7  112.29   17.50
   1  -9  -7  165.68   21.50
  -1  -9   7  175.58   22.80
   1   9  -7  181.78   21.70
  -1   9   7  158.68   20.90
   1   9  -7  157.38   20.60
   0  -9   7   38.80   12.50
   0  -9  -7   46.00   13.10
   0   9   7   27.80   11.10
   0   9  -7   45.60   12.20
   0   9  -7   48.90   12.30
   1  -9   7   10.20    9.90
  -1  -9  -7   -0.40    9.60
   1   9   7   14.80    9.30
  -1   9  -7   12.40    9.50
  -1   9  -7   14.20   10.10
  -2  -9  -7   30.70   12.30
   2  -9   7   50.79   14.40
   2   9   7   65.19   14.00
  -2   9  -7   74.59   14.60
  -2   9  -7   51.09   13.00
   3  -9   7  112.29   19.00
  -3  -9  -7  103.59   18.20
   3   9   7  148.59   19.90
  -3   9  -7  131.19   18.90
   4  -9   7   51.69   14.70
  -4  -9  -7   49.30   14.90
  -4  -9  -7   73.99   15.60
  -4   9  -7   48.50   13.20
   4   9   7   72.49   14.70
 -16   0   8   13.90    9.80
 -15   0   8   10.60    9.50
 -15   0   8    3.30    7.70
  15   0  -8   33.20   10.30
 -14   0   8    3.10    7.80
  14   0  -8  -12.10    7.50
 -14   0   8   -0.60    7.60
 -13   0   8   37.40   10.80
 -13   0   8   53.29   11.70
  13   0  -8   29.10   11.00
 -12   0   8  417.06   28.00
 -12   0   8  384.76   27.10
  12   0  -8  397.76   28.50
  11   0  -8  210.28   21.00
 -11   0   8  220.28   15.90
 -11   0   8  224.88   18.60
 -11   0   8  216.38   18.50
 -10   0   8  417.76   27.20
 -10   0   8  453.75   27.50
  10   0  -8  460.25   23.90
 -10   0   8  457.15   24.70
  -9   0   8   67.89   10.30
  -9   0   8   78.19    8.50
  -9   0   8   63.29   10.10
   9   0  -8   59.99    7.70
  -8   0   8  212.18   16.30
  -8   0   8  226.58   16.50
  -8   0   8  246.68   14.00
   8   0  -8  238.48   15.80
  -7   0   8  221.58   15.00
   7   0  -8  210.88   15.10
  -7   0   8  219.98   12.40
  -7   0   8  217.28   15.20
   6   0  -8   27.90    6.40
  -6   0   8   22.50    5.30
  -6   0   8   21.90    5.20
   6   0  -8   26.80    5.00
   5   0  -8 1697.13   80.59
   5   0  -8 1871.71   79.99
  -5   0   8 1727.53   79.19
   4   0  -8 1253.97   59.39
   4   0  -8 1315.07   60.59
   3   0  -8 2285.17  102.39
  -3   0   8 2298.97   99.99
   3   0  -8 2199.78   98.39
   3   0  -8 2297.07  101.69
  -2   0   8  333.17   18.00
   2   0  -8  355.46   21.00
   2   0  -8  321.37   17.00
   2   0  -8  336.37   20.50
   1   0  -8   14.10    3.70
  -1   0   8   20.10    4.40
   1   0  -8   22.00    6.70
   1   0  -8   18.00    6.20
   0   0  -8    3.90    3.50
   0   0  -8    4.30    5.10
   0   0  -8    0.20    5.10
  -1   0  -8  217.38   13.00
  -1   0  -8  205.58   15.80
  -1   0  -8  191.08   13.50
  -1   0  -8  184.68   15.10
  -2   0  -8  174.08   15.10
  -2   0  -8  200.58   13.00
  -2   0  -8  175.68   14.50
  -2   0  -8  183.78   13.90
  -3   0  -8 1460.35   65.49
  -3   0  -8 1374.56   61.89
  -3   0  -8 1527.45   68.39
  -3   0  -8 1326.97   66.69
  -3   0  -8 1415.06   66.19
  -4   0  -8  956.20   45.40
  -4   0  -8  955.90   47.70
  -4   0  -8  898.41   47.00
  -4   0  -8  893.41   45.20
  -5   0  -8  632.44   34.80
  -5   0  -8  650.03   32.70
  -5   0  -8  594.44   32.80
  -5   0  -8  582.04   34.80
  -6   0  -8   81.09   11.10
  -6   0  -8   78.19    9.20
  -6   0  -8   60.89   11.20
  -6   0  -8   67.99   10.90
  -7   0  -8   92.99   14.70
  -7   0  -8   85.29   12.20
  -7   0  -8   64.39   12.60
  -7   0  -8   80.29   11.80
  -8   0  -8   -2.20    5.80
  -8   0  -8    9.40    7.20
  -8   0  -8    5.30    7.50
  -9   0  -8    0.10    7.60
  -9   0  -8    7.50    8.70
  -9   0  -8    6.80    6.30
 -10   0  -8   86.29   16.40
 -10   0  -8   83.29   14.40
 -11   0  -8   84.89   16.40
 -11   0  -8   47.10   13.00
 -12   0  -8  145.79   20.20
 -12   0  -8  155.28   22.60
 -16  -1   8   30.80   11.70
 -16  -1   8   35.30   13.80
 -16   1   8   38.40   12.50
 -15  -1   8  109.89   18.40
  15  -1  -8   90.29   15.90
 -15  -1   8  108.29   17.30
 -15   1   8  137.39   18.90
  15   1  -8  163.38   18.20
  14  -1  -8  114.79   17.80
 -14  -1   8  165.98   19.80
 -14  -1   8  153.38   20.40
 -14   1   8  173.28   20.30
  14   1  -8  174.98   19.20
 -13  -1   8   16.70    9.50
 -13  -1   8    2.40    7.20
 -13   1   8    9.70    7.80
  13   1  -8   15.00    8.30
 -13   1   8    7.70    8.20
 -12  -1   8    2.20    6.90
 -12  -1   8    6.80    6.20
 -12  -1   8    7.30    7.00
 -12   1   8   10.00    7.20
  12   1  -8    9.10    8.10
 -12   1   8    0.20    6.30
 -11  -1   8    1.00    5.30
 -11  -1   8    6.00    6.40
 -11  -1   8    8.20    7.30
  11   1  -8   -3.70    7.50
 -11   1   8    7.30    6.40
 -11   1   8   10.40    6.80
 -10  -1   8  115.59   14.10
 -10  -1   8  135.69   15.80
  10  -1  -8  119.59   10.60
 -10  -1   8  120.29   11.40
 -10   1   8   98.69   12.60
  10   1  -8  109.09    9.60
 -10   1   8  103.59   13.10
  10   1  -8  112.69   14.90
   9  -1  -8  111.89   11.40
  -9  -1   8  137.99   14.70
  -9  -1   8  133.79   14.70
  -9  -1   8  123.49   11.00
  -9   1   8  126.69   11.90
   9   1  -8  126.59   10.50
  -9   1   8  133.49   13.80
   9   1  -8  118.99   15.40
  -9   1   8  135.99   13.90
  -8  -1   8 1087.89   53.29
   8  -1  -8 1063.39   48.80
  -8  -1   8 1102.49   53.09
   8  -1  -8 1052.29   51.69
  -8   1   8 1117.79   52.19
  -8   1   8 1105.59   48.50
   8   1  -8 1101.09   51.09
  -8   1   8 1039.60   51.09
   8   1  -8 1018.70   54.29
  -7  -1   8 1182.68   53.79
   7  -1  -8 1103.49   50.79
   7  -1  -8 1115.39   53.29
  -7  -1   8 1143.79   53.79
  -7   1   8 1029.00   51.09
   7   1  -8 1057.39   52.19
  -7   1   8 1119.79   52.39
  -6  -1   8  379.46   23.50
   6  -1  -8  398.66   22.30
   6   1  -8  451.65   23.70
  -6   1   8  471.45   23.00
  -6   1   8  398.46   21.40
  -5  -1   8  416.86   25.80
   5  -1  -8  503.75   25.90
  -5   1   8  457.45   23.40
   5   1  -8  530.25   26.80
  -5   1   8  526.15   24.90
  -4  -1   8  196.18   12.90
   4  -1  -8  196.08   14.10
  -4   1   8  167.98   10.30
   4   1  -8  185.08   12.90
   4   1  -8  169.58   13.70
  -4   1   8  183.58   11.30
  -3  -1   8  104.49    8.90
   3  -1  -8   91.59   11.10
   3   1  -8   87.69    9.80
   3   1  -8   81.59   10.20
   3   1  -8   90.99    7.80
  -2  -1   8  404.76   22.30
   2  -1  -8  499.05   25.70
   2  -1  -8  439.36   19.70
  -2   1   8  422.26   20.10
   2   1  -8  389.06   23.10
   2   1  -8  349.87   22.80
   2   1  -8  414.16   21.30
   2   1  -8  362.16   23.30
  -1  -1   8 2388.96  106.49
   1  -1  -8 2402.16  108.49
   1  -1  -8 2584.54  104.49
   1   1  -8 2174.18  107.09
   1   1  -8 2417.96  105.99
   1   1  -8 2233.98  107.49
   1   1  -8 2495.65  105.79
   0  -1  -8 2267.37   96.39
   0  -1  -8 2209.78  100.09
   0   1  -8 2143.79   99.19
   0   1  -8 2130.89   97.19
   0   1  -8 2226.78   96.49
   0   1  -8 2081.49   98.49
  -1  -1  -8  844.02   39.80
  -1  -1  -8  787.72   42.70
  -1   1  -8  848.02   40.00
  -1   1  -8  760.12   41.70
  -1   1  -8  815.82   38.30
  -1   1  -8  803.02   41.00
  -1   1  -8  868.31   40.70
  -2  -1  -8  772.32   38.10
  -2  -1  -8  771.22   42.70
  -2  -1  -8  823.72   40.40
  -2   1  -8  827.62   40.20
  -2   1  -8  826.72   37.20
  -2   1  -8  787.92   40.40
  -2   1  -8  883.21   41.30
  -2   1  -8  803.52   42.10
  -3  -1  -8  426.26   21.90
  -3  -1  -8  397.76   24.00
  -3  -1  -8  448.36   27.10
  -3   1  -8  377.96   23.10
  -3   1  -8  416.26   23.50
  -3   1  -8  415.86   25.40
  -3   1  -8  368.66   24.00
  -4  -1  -8   67.79   10.20
  -4  -1  -8   72.09   11.80
  -4  -1  -8   40.50    8.70
  -4  -1  -8   51.29    7.70
  -4   1  -8   56.09    8.20
  -4   1  -8   79.49   11.40
  -4   1  -8   56.89    9.90
  -4   1  -8   85.59   10.30
  -5  -1  -8  138.39   11.80
  -5  -1  -8  134.59   13.10
  -5  -1  -8  120.69   14.90
  -5  -1  -8  106.79   13.50
  -5   1  -8  104.59   12.60
  -5   1  -8  113.59   10.80
  -5   1  -8  122.79   14.60
  -5   1  -8  114.39   13.70
  -6  -1  -8  597.54   31.30
  -6  -1  -8  579.44   34.20
  -6  -1  -8  545.15   34.10
  -6  -1  -8  612.64   32.00
  -6   1  -8  587.84   34.80
  -6   1  -8  573.24   30.50
  -6   1  -8  553.24   33.10
  -6   1  -8  596.64   33.40
  -7  -1  -8  389.46   24.50
  -7  -1  -8  407.16   25.00
  -7  -1  -8  355.86   27.10
  -7  -1  -8  376.76   26.00
  -7   1  -8  393.16   25.50
  -7   1  -8  435.06   28.40
  -7   1  -8  414.96   26.70
  -8  -1  -8  269.47   23.00
  -8  -1  -8  256.77   20.30
  -8  -1  -8  242.18   19.80
  -8   1  -8  262.97   22.70
  -8   1  -8  256.57   21.50
  -8   1  -8  249.88   20.00
  -9  -1  -8  181.58   22.00
  -9  -1  -8  243.48   19.40
  -9  -1  -8  230.68   20.10
  -9   1  -8  244.08   21.80
  -9   1  -8  250.07   23.30
 -10  -1  -8  115.99   16.40
 -10  -1  -8  134.99   20.20
 -10   1  -8  129.69   17.90
 -10   1  -8  105.89   17.40
 -11  -1  -8   67.79   14.10
 -11  -1  -8   59.99   15.90
 -11   1  -8   68.09   15.50
 -11   1  -8   78.59   15.80
 -12  -1  -8    3.60   11.10
 -12  -1  -8    0.30    9.80
 -12   1  -8  -14.30    8.30
 -12   1  -8    8.90   11.20
 -15  -2   8   40.90   12.10
 -15  -2   8   21.70   11.80
  15   2  -8   32.80    9.90
 -15   2   8   33.50   11.30
 -14  -2   8   18.00   11.00
 -14  -2   8   14.40    8.90
 -14   2   8   24.70   10.20
  14   2  -8   34.40    9.70
 -13  -2   8  118.29   15.10
 -13  -2   8  112.79   18.20
 -13  -2   8  127.29   17.20
 -13   2   8  116.09   16.00
  13   2  -8  121.79   16.00
 -12  -2   8  258.87   20.00
 -12  -2   8  259.37   21.60
 -12  -2   8  265.77   23.10
 -12   2   8  241.98   20.70
  12   2  -8  260.67   22.20
 -11  -2   8  388.86   27.80
 -11  -2   8  384.56   24.50
 -11  -2   8  370.96   26.30
  11   2  -8  429.76   27.80
 -11   2   8  369.26   25.20
 -10  -2   8  342.27   21.30
  10  -2  -8  312.47   21.10
 -10  -2   8  339.27   23.30
 -10  -2   8  346.17   24.70
  10   2  -8  325.87   24.10
 -10   2   8  321.47   21.60
  10   2  -8  296.87   18.80
  -9  -2   8  146.69   16.00
  -9  -2   8  146.19   15.50
   9   2  -8  120.39   14.90
   9   2  -8  117.79   10.90
  -9   2   8  143.39   14.00
  -8  -2   8  106.09   13.20
   8  -2  -8   92.49    8.80
  -8  -2   8  107.49   12.80
   8   2  -8   95.99   13.20
  -8   2   8   92.69    9.40
  -8   2   8   97.89   11.00
   8   2  -8  104.29   10.40
   7  -2  -8   46.20    7.60
  -7  -2   8   63.39   10.00
  -7  -2   8   48.70    8.80
   7   2  -8   62.19    8.20
   7   2  -8   60.49   10.30
  -7   2   8   59.19    7.00
  -7   2   8   62.99    8.30
   6  -2  -8  401.46   24.30
  -6  -2   8  424.46   25.90
  -6   2   8  449.66   23.20
   6   2  -8  455.75   27.10
   6   2  -8  443.46   24.60
  -6   2   8  452.85   21.80
   5  -2  -8  733.13   35.70
   5   2  -8  668.93   36.80
   5   2  -8  656.63   35.20
  -5   2   8  711.83   33.20
  -4  -2   8 1801.12   77.49
   4  -2  -8 1695.13   76.69
  -4   2   8 1541.45   73.39
   4   2  -8 1650.23   76.79
   4   2  -8 1681.73   77.69
   3  -2  -8 1592.04   74.69
  -3  -2   8 1652.53   74.89
  -3   2   8 1573.64   70.79
   3   2  -8 1597.14   74.89
   3   2  -8 1624.74   73.39
   3   2  -8 1705.03   75.29
   2  -2  -8  817.22   33.30
  -2  -2   8  729.93   37.30
   2  -2  -8  765.52   38.10
   2   2  -8  678.93   36.00
  -2   2   8  711.03   33.00
   2   2  -8  729.43   37.10
   2   2  -8  738.53   37.70
  -1  -2   8  178.18   13.80
   1  -2  -8  192.88   11.40
   1  -2  -8  213.08   15.80
   1   2  -8  195.38   13.70
   1   2  -8  213.38   13.90
   1   2  -8  200.58   14.50
   0  -2  -8   44.10    6.00
   0  -2  -8   48.60    8.70
   0   2  -8   39.50    7.50
   0   2  -8   40.20    7.20
   0   2  -8   46.90    6.40
   0   2  -8   41.00    7.10
  -1  -2  -8  159.78   11.90
  -1  -2  -8  164.08   15.00
  -1   2  -8  169.38   13.40
  -1   2  -8  172.08   14.10
  -1   2  -8  182.08   13.50
  -1   2  -8  173.88   11.40
  -2  -2  -8  780.62   35.30
  -2  -2  -8  743.73   38.00
  -2  -2  -8  748.63   40.50
  -2   2  -8  744.63   38.70
  -2   2  -8  789.22   35.70
  -2   2  -8  780.22   39.10
  -2   2  -8  746.93   39.30
  -2   2  -8  751.22   40.10
  -3  -2  -8  522.25   31.90
  -3  -2  -8  538.65   26.30
  -3  -2  -8  591.74   29.90
  -3   2  -8  529.65   29.70
  -3   2  -8  505.85   25.00
  -3   2  -8  532.05   29.00
  -3   2  -8  549.35   30.60
  -3   2  -8  494.75   30.10
  -4  -2  -8 1230.68   60.89
  -4  -2  -8 1285.17   59.19
  -4  -2  -8 1224.58   55.39
  -4   2  -8 1152.98   58.99
  -4   2  -8 1143.29   59.49
  -4   2  -8 1164.78   58.39
  -4   2  -8 1178.68   57.09
  -5  -2  -8  360.86   26.50
  -5  -2  -8  359.46   24.50
  -5  -2  -8  420.46   21.70
  -5   2  -8  374.16   25.10
  -5   2  -8  356.36   23.90
  -5   2  -8  340.57   21.60
  -6  -2  -8  463.05   32.30
  -6  -2  -8  501.35   27.80
  -6  -2  -8  561.34   32.20
  -6   2  -8  504.25   30.80
  -6   2  -8  526.15   32.20
  -6   2  -8  469.15   27.10
  -7  -2  -8   61.29   12.50
  -7  -2  -8  101.29   12.10
  -7  -2  -8   80.69   11.40
  -7   2  -8   64.39   12.80
  -7   2  -8   89.29   13.40
  -8  -2  -8   12.50    8.60
  -8  -2  -8    3.10    6.50
  -8  -2  -8   13.40    8.80
  -8   2  -8   19.40    9.30
  -8   2  -8   17.60    9.30
  -9  -2  -8   22.10    9.30
  -9  -2  -8   24.10    8.80
  -9  -2  -8   23.30   10.60
  -9   2  -8   47.90   12.60
  -9   2  -8   23.70   10.50
 -10  -2  -8   45.20   11.20
 -10  -2  -8   39.90   12.70
 -10   2  -8   41.80   13.10
 -10   2  -8   34.10   12.30
 -11  -2  -8  119.39   19.50
 -11  -2  -8  146.29   18.70
 -11   2  -8  114.19   19.60
 -11   2  -8   80.29   15.90
 -12  -2  -8   96.79   19.10
 -12   2  -8   76.29   16.70
 -12   2  -8   79.99   17.40
 -15  -3   8   16.10   11.10
 -15  -3   8   14.00    9.30
 -15   3   8   17.10   10.90
  15   3  -8    9.10    8.10
 -14  -3   8   70.69   14.50
 -14  -3   8   66.19   15.10
 -14  -3   8   83.09   15.50
 -14   3   8   53.19   12.70
  14   3  -8   51.19   11.40
 -13  -3   8   81.79   16.80
 -13  -3   8   72.59   14.00
 -13  -3   8   74.79   13.20
 -13   3   8   77.89   13.30
 -12  -3   8   12.00    7.40
 -12  -3   8    2.10    7.90
 -12  -3   8    0.30    6.80
  12   3  -8    2.40    7.50
 -12   3   8    7.90    7.20
 -11  -3   8    5.90    8.20
 -11  -3   8   14.40    7.60
  11   3  -8   19.00    8.10
 -11   3   8    6.00    6.70
 -10  -3   8   92.19   13.40
 -10  -3   8   83.79   13.90
  10   3  -8   91.09   13.70
 -10   3   8   88.89   12.20
  10   3  -8   98.19   10.30
  -9  -3   8  285.87   22.40
  -9  -3   8  298.77   23.90
  -9   3   8  346.97   21.70
   9   3  -8  366.76   20.80
   9   3  -8  374.46   24.60
  -8  -3   8  293.97   19.80
   8  -3  -8  277.97   17.60
  -8  -3   8  285.47   21.30
  -8   3   8  274.37   17.70
   8   3  -8  223.38   16.80
   8   3  -8  250.17   20.40
  -7  -3   8  377.36   25.30
   7  -3  -8  354.66   21.70
   7   3  -8  362.56   24.40
   7   3  -8  380.66   22.30
  -7   3   8  387.76   21.30
   6  -3  -8  588.14   30.00
  -6  -3   8  494.15   31.70
   6   3  -8  571.04   30.40
  -6   3   8  578.14   28.30
   6   3  -8  575.74   32.30
   5  -3  -8  314.67   19.00
  -5   3   8  282.97   15.70
   5   3  -8  278.17   18.50
   5   3  -8  293.47   20.30
   4  -3  -8   19.00    6.70
  -4  -3   8   19.30    6.20
   4   3  -8    7.00    4.50
  -4   3   8   17.30    3.30
   4   3  -8   19.90    6.60
   3  -3  -8   49.50    8.40
  -3  -3   8   40.50    7.70
   3   3  -8   51.89    8.50
   3   3  -8   56.59    8.40
  -2  -3   8  662.43   36.30
   2  -3  -8  757.52   36.80
   2  -3  -8  673.73   31.50
   2   3  -8  733.73   36.50
   2   3  -8  672.03   35.40
   2   3  -8  695.63   35.60
   1  -3  -8 1194.28   54.39
  -1  -3   8 1097.89   54.29
   1  -3  -8 1100.19   49.80
   1   3  -8 1083.09   53.49
   1   3  -8 1045.60   52.89
   1   3  -8 1102.89   52.39
   0  -3   8  488.85   27.10
   0  -3  -8  445.26   23.00
   0  -3  -8  484.65   27.00
   0   3  -8  448.96   25.80
   0   3  -8  417.66   24.00
   0   3  -8  410.86   25.30
  -1  -3  -8 1451.45   71.19
  -1  -3  -8 1543.75   68.59
  -1   3  -8 1476.15   70.99
  -1   3  -8 1472.65   68.09
  -1   3  -8 1537.05   70.69
  -2  -3  -8  641.34   35.10
  -2  -3  -8  593.94   32.00
  -2   3  -8  624.64   30.50
  -2   3  -8  622.34   33.60
  -2   3  -8  612.54   33.10
  -3  -3  -8   43.70    8.30
  -3  -3  -8   45.90    5.30
  -3  -3  -8   32.10    9.60
  -3   3  -8   36.60    8.60
  -3   3  -8   43.90    5.70
  -3   3  -8   42.50    8.80
  -3   3  -8   42.70    7.70
  -4  -3  -8  116.29   15.10
  -4  -3  -8  143.49   10.00
  -4  -3  -8  143.09   14.90
  -4   3  -8   96.39   13.50
  -4   3  -8  141.59   12.70
  -4   3  -8  128.29   14.70
  -5  -3  -8  184.98   16.30
  -5  -3  -8  188.98   12.80
  -5  -3  -8  179.38   18.60
  -5   3  -8  138.89   16.70
  -5   3  -8  161.38   13.80
  -5   3  -8  150.48   16.60
  -6  -3  -8  205.98   18.30
  -6  -3  -8  187.98   14.10
  -6  -3  -8  195.98   20.40
  -6   3  -8  188.58   20.70
  -6   3  -8  175.78   14.60
  -6   3  -8  157.48   17.70
  -7  -3  -8  294.97   23.90
  -7  -3  -8  303.27   25.20
  -7  -3  -8  282.97   23.40
  -7   3  -8  268.57   24.00
  -7   3  -8  294.67   23.20
  -8  -3  -8  352.86   27.70
  -8  -3  -8  342.97   28.10
  -8   3  -8  341.77   27.80
  -8   3  -8  388.16   28.00
  -9  -3  -8  133.09   19.00
  -9  -3  -8  114.29   17.10
  -9   3  -8  123.89   19.10
  -9   3  -8  135.79   18.60
 -10  -3  -8  105.59   17.70
 -10   3  -8   80.49   17.30
 -10   3  -8  104.29   17.30
 -11  -3  -8   60.09   15.20
 -11   3  -8   27.80   13.30
 -11   3  -8   35.50   13.90
 -15  -4   8   14.70   10.70
 -15  -4   8    2.50    7.80
 -15   4   8   24.30   11.10
 -14  -4   8  160.88   20.80
 -14  -4   8  110.19   19.60
 -14  -4   8  131.19   18.90
 -14   4   8  151.08   20.00
  14   4  -8  143.19   18.10
 -13  -4   8   92.79   16.30
 -13  -4   8  122.19   17.80
 -13  -4   8  111.39   19.00
  13   4  -8  136.09   17.10
 -13   4   8  116.09   16.80
 -12  -4   8  156.68   19.10
 -12  -4   8  147.49   19.10
 -12  -4   8  159.58   21.70
 -12   4   8  159.88   18.60
  12   4  -8  174.48   19.30
 -11  -4   8  297.97   25.50
 -11  -4   8  303.87   23.30
  11   4  -8  243.18   22.30
 -11   4   8  281.47   21.80
 -10  -4   8  118.29   15.80
 -10  -4   8  132.19   17.30
 -10   4   8  151.78   16.20
  10   4  -8  170.68   18.80
  10   4  -8  150.18   13.20
  -9  -4   8  263.57   20.40
  -9  -4   8  257.97   22.00
   9   4  -8  269.77   18.50
   9   4  -8  280.37   21.90
  -9   4   8  283.77   19.50
  -8  -4   8   86.99   13.90
   8  -4  -8   73.29   10.30
   8   4  -8   91.99   13.30
   8   4  -8   95.49   11.20
  -8   4   8   96.29   11.20
  -7  -4   8  197.68   17.90
   7  -4  -8  189.88   15.30
  -7   4   8  191.78   13.90
   7   4  -8  208.88   17.80
   7   4  -8  214.38   15.80
   6  -4  -8  382.76   24.10
  -6  -4   8  431.66   27.80
   6   4  -8  433.06   26.80
  -6   4   8  384.86   21.50
   6   4  -8  461.15   25.40
   5  -4  -8  492.25   27.90
  -5   4   8  468.75   23.80
   5   4  -8  502.55   28.30
   5   4  -8  526.55   29.90
  -4  -4   8  752.52   40.60
   4  -4  -8  750.72   39.00
   4   4  -8  756.82   40.10
   4   4  -8  751.02   39.30
   3  -4  -8  726.43   37.30
  -3  -4   8  698.83   38.10
   3  -4  -8  708.73   31.60
   3   4  -8  680.73   37.00
   3   4  -8  669.83   36.90
   2  -4  -8  493.05   29.60
   2  -4  -8  514.55   25.20
  -2  -4   8  495.45   30.00
   2   4  -8  534.15   29.70
   2   4  -8  567.64   29.80
   2   4  -8  557.24   30.10
   1  -4  -8  527.65   31.70
   1  -4  -8  599.34   28.20
  -1  -4   8  527.15   32.20
   1   4  -8  564.04   31.60
   1   4  -8  597.94   31.10
   1   4  -8  579.24   31.80
   0  -4   8   77.69   11.60
   0  -4  -8   72.19   11.40
   0  -4  -8   85.89    9.10
   0   4  -8   83.69    9.80
   0   4  -8   71.39   10.90
   0   4  -8   85.79   11.00
  -1  -4  -8  191.58   14.80
   1  -4   8  253.07   19.20
  -1  -4  -8  240.48   18.80
  -1   4  -8  245.48   18.40
  -1   4  -8  216.58   15.50
  -1   4  -8  233.68   17.20
  -2  -4  -8  383.16   25.10
  -2  -4  -8  362.96   21.60
  -2   4  -8  362.96   20.90
  -2   4  -8  365.36   24.50
  -2   4  -8  349.37   22.70
   2   4   8  346.87   21.70
  -3  -4  -8  926.51   46.10
  -3  -4  -8  946.31   48.50
  -3   4  -8  857.51   47.90
  -3   4  -8  923.01   43.60
   3   4   8  874.01   44.80
  -3   4  -8  919.01   46.50
  -4  -4  -8  157.08   17.70
  -4  -4  -8  165.88   15.30
  -4   4  -8  148.69   17.10
   4   4   8  147.89   12.30
  -4   4  -8  145.39   16.80
  -4   4  -8  140.69   13.40
  -5  -4  -8  394.16   26.90
  -5  -4  -8  438.06   29.20
  -5   4  -8  439.56   29.60
  -5   4  -8  424.96   28.40
   5   4   8  421.46   23.90
  -5   4  -8  415.56   25.50
  -6  -4  -8  327.47   25.10
  -6  -4  -8  399.96   28.30
  -6   4  -8  306.77   25.80
  -6   4  -8  377.16   23.00
  -6   4  -8  399.66   28.20
  -7  -4  -8  134.29   18.20
  -7  -4  -8  148.59   18.60
  -7   4  -8  149.79   19.30
  -7   4  -8  113.99   16.60
  -8  -4  -8    7.40   10.80
  -8  -4  -8    7.40    8.50
  -8   4  -8   -2.40    8.70
  -8   4  -8    1.20    9.20
  -9  -4  -8    6.50   10.00
  -9  -4  -8    7.30   11.20
  -9   4  -8   21.40   12.20
  -9   4  -8   14.30   10.50
 -10  -4  -8  127.49   19.60
 -10   4  -8  141.29   21.90
 -10   4  -8  102.39   18.30
 -11  -4  -8   24.80   12.60
 -11   4  -8   28.50   13.40
 -11   4  -8   35.80   14.20
 -14  -5   8   31.50   12.40
 -14  -5   8   37.80   14.30
 -14  -5   8   46.60   12.00
  14   5  -8   50.29   12.50
 -14   5   8   26.30   16.60
 -13  -5   8   18.40   11.30
 -13  -5   8   29.50   11.40
 -13  -5   8   45.00   12.00
 -13   5   8   22.10   10.70
  13   5  -8   23.00   10.10
 -12  -5   8    6.20    7.40
 -12  -5   8    8.80    9.80
 -12   5   8    3.60    8.10
  12   5  -8   25.80    9.80
 -11  -5   8   17.30    9.80
 -11  -5   8    2.70    6.80
 -11   5   8   12.70    8.00
  11   5  -8    8.10    8.10
 -10  -5   8   90.89   15.70
 -10  -5   8   92.79   14.30
  10   5  -8   90.39   11.70
 -10   5   8   97.19   13.50
  10   5  -8   89.09   14.20
  -9  -5   8  228.48   19.60
  -9  -5   8  207.58   23.00
   9   5  -8  258.47   18.70
  -9   5   8  232.38   20.20
   9   5  -8  249.68   21.60
  -8  -5   8  383.56   27.60
   8  -5  -8  361.66   22.90
   8   5  -8  382.96   24.10
   8   5  -8  362.06   26.60
  -7  -5   8  513.55   31.60
   7  -5  -8  474.95   27.50
   7   5  -8  442.06   29.90
   7   5  -8  447.36   27.90
  -6  -5   8  532.25   32.10
   6  -5  -8  452.95   27.70
   6   5  -8  460.45   28.20
   6   5  -8  487.55   30.30
   5  -5  -8   55.89    9.60
  -5  -5   8   59.39   10.60
   5   5  -8   58.59    9.80
   5   5  -8   43.20    9.70
   4  -5  -8   40.20    8.70
  -4  -5   8   55.99   10.90
   4   5  -8   53.89    9.30
   4   5  -8   37.20    8.90
   3  -5  -8   70.09   10.90
  -3  -5   8   77.39   12.30
   3   5  -8   78.89   11.20
   3   5  -8   77.69   11.40
  -2  -5   8  256.37   20.40
   2  -5  -8  298.47   21.10
   2  -5  -8  274.87   16.10
   2   5  -8  299.47   20.40
   2   5  -8  301.17   20.20
   1  -5  -8  407.26   20.40
  -1  -5   8  338.27   24.20
   1  -5  -8  404.06   24.90
   1   5  -8  326.27   22.40
   1   5  -8  335.77   23.20
   1   5  -8  336.77   23.80
   0  -5   8  996.10   52.39
   0  -5  -8  974.40   47.30
   0  -5  -8  987.20   51.09
   0   5  -8  999.70   49.40
   0   5  -8  971.10   50.59
   0   5  -8  970.20   51.09
   0   5   8 1024.80   50.79
   1  -5   8  910.91   47.40
  -1  -5  -8  819.82   45.60
  -1  -5  -8  887.01   42.60
  -1   5  -8  901.01   45.30
  -1   5  -8  805.02   45.60
  -1   5  -8  816.12   43.00
   1   5   8  809.72   43.90
   2  -5   8  308.37   23.90
  -2  -5  -8  345.87   24.20
  -2  -5  -8  293.17   20.70
  -2   5  -8  309.67   22.00
  -2   5  -8  341.77   21.00
  -2   5  -8  339.77   24.10
   2   5   8  327.97   21.60
  -3  -5  -8  100.69   13.00
  -3  -5  -8   98.29   14.50
   3   5   8  118.19   13.00
  -3   5  -8  107.19   15.50
  -3   5  -8  111.69   11.70
  -3   5  -8  118.79   13.50
  -4  -5  -8    9.00    8.50
  -4  -5  -8   15.50    7.50
  -4   5  -8   15.90    6.70
  -4   5  -8   13.60    8.20
  -4   5  -8   22.70    8.80
   4   5   8    7.40    4.90
  -5  -5  -8   75.49   14.00
  -5  -5  -8   85.59   13.10
   5   5   8   85.59   11.10
  -5   5  -8   95.19   12.20
  -5   5  -8   86.89   14.80
  -5   5  -8   95.79   14.80
  -6  -5  -8   89.19   14.30
  -6  -5  -8   72.09   14.70
  -6   5  -8   48.20   13.00
  -6   5  -8   89.89   12.10
  -6   5  -8   86.69   14.60
  -7  -5  -8  188.58   21.30
  -7  -5  -8  232.48   23.80
  -7   5  -8  193.38   23.00
  -7   5  -8  159.28   20.40
  -8  -5  -8  276.47   24.60
  -8  -5  -8  261.47   26.30
  -8   5  -8  296.07   26.80
  -8   5  -8  234.18   25.70
  -9  -5  -8  168.38   22.30
  -9  -5  -8  213.08   24.60
  -9   5  -8  139.49   21.10
  -9   5  -8  188.18   23.90
 -10  -5  -8   94.39   18.20
 -10   5  -8   63.49   15.80
 -10   5  -8   70.59   17.10
 -13  -6   8  134.49   19.80
 -13  -6   8  131.09   21.30
 -13  -6   8  191.48   22.70
  13   6  -8  122.09   18.40
 -12  -6   8   79.19   16.90
 -12  -6   8   76.49   14.90
  12   6  -8   86.89   16.00
 -11  -6   8   66.69   15.00
 -11  -6   8   68.69   13.80
  11   6  -8   88.09   14.90
 -10  -6   8  181.58   20.80
 -10  -6   8  178.68   18.60
 -10  -6   8  180.78   22.60
  10   6  -8  173.88   20.80
  10   6  -8  142.79   16.10
  -9  -6   8   60.89   13.50
  -9  -6   8   76.89   13.20
   9   6  -8   76.89   14.10
   9   6  -8   54.89   10.40
  -8  -6   8   10.20    8.50
   8   6  -8    9.50    7.70
   8   6  -8    8.60    6.60
  -7  -6   8   57.69   12.40
   7  -6  -8   17.40    8.00
   7   6  -8   54.89   10.20
   7   6  -8   72.29   13.30
  -6  -6   8  171.98   19.80
   6  -6  -8  162.38   15.70
   6   6  -8  162.48   18.80
   6   6  -8  172.58   17.20
   5  -6  -8  393.76   25.60
   5   6  -8  390.26   25.70
   5   6  -8  384.26   26.90
  -4  -6   8  234.68   20.90
   4  -6  -8  296.27   21.20
   4   6  -8  255.77   21.10
   4   6  -8  296.67   21.10
  -3  -6   8  174.88   17.10
   3  -6  -8  165.08   17.20
   3   6  -8  181.68   16.90
   3   6  -8  168.08   17.70
  -2  -6   8  375.26   25.90
   2  -6  -8  329.17   24.00
   2   6  -8  327.97   23.60
   2   6  -8  354.36   24.00
  -1  -6   8   70.89   12.60
   1  -6  -8   83.09   12.70
  -1   6   8   57.29   10.80
   1   6  -8   71.29   11.60
   1   6  -8   77.39   11.90
   0  -6  -8   22.20    6.70
   0  -6   8   21.70    8.60
   0  -6  -8   24.30    8.80
   0   6  -8   26.50    8.40
   0   6  -8   33.60    8.50
   0   6   8   24.40    8.10
   0   6  -8   32.50    9.90
   1  -6   8   41.90   11.00
  -1  -6  -8   38.70    8.20
  -1  -6  -8   27.50    9.40
  -1   6  -8   36.40    8.50
  -1   6  -8   29.80    8.40
   1   6   8   38.10    9.10
  -1   6  -8   39.20   10.70
   2  -6   8  297.07   24.00
  -2  -6  -8  298.97   20.50
  -2  -6  -8  290.97   23.00
  -2   6  -8  276.17   23.50
  -2   6  -8  228.08   20.40
  -2   6  -8  266.07   19.80
   2   6   8  284.97   20.80
   3  -6   8  235.88   22.00
  -3  -6  -8  263.07   19.50
  -3  -6  -8  237.28   21.70
  -3   6  -8  224.58   19.40
  -3   6  -8  229.58   18.10
   3   6   8  219.18   18.50
  -3   6  -8  239.68   22.40
  -4  -6  -8  354.16   26.70
  -4  -6  -8  315.47   23.50
   4  -6   8  341.97   27.30
  -4   6  -8  304.37   23.20
   4   6   8  316.17   22.30
  -4   6  -8  325.67   26.60
  -5  -6  -8  231.08   23.10
  -5  -6  -8  186.78   20.50
  -5   6  -8  181.68   18.80
   5   6   8  220.48   17.40
  -5   6  -8  182.68   21.00
  -5   6  -8  196.48   23.00
  -6  -6  -8  198.38   22.70
  -6  -6  -8  151.98   19.10
  -6   6  -8  163.18   17.30
  -6   6  -8  146.39   21.00
  -6   6  -8  131.89   19.60
  -7  -6  -8    6.60   11.60
  -7  -6  -8   28.30   11.40
  -7   6  -8   26.20   11.70
  -7   6  -8   29.00   13.00
  -8  -6  -8    2.20   11.50
  -8  -6  -8   19.20   10.80
  -8   6  -8   22.40   11.70
  -8   6  -8    3.30   11.10
  -9  -6  -8   39.90   13.70
  -9  -6  -8   42.30   15.30
  -9   6  -8   29.00   13.10
  -9   6  -8   30.50   14.40
 -11  -7   8   23.40   10.10
 -11  -7   8   27.50   12.10
  11   7  -8   10.20    9.70
 -10  -7   8   82.79   16.70
 -10  -7   8   78.99   14.50
 -10  -7   8   75.99   15.70
  10   7  -8   62.99   11.90
  10   7  -8   82.49   16.00
  -9  -7   8  142.29   18.60
  -9  -7   8  121.19   19.20
  -9  -7   8  153.78   17.10
   9   7  -8  190.18   22.20
   9   7  -8  164.78   17.70
  -8  -7   8  231.68   25.20
   8   7  -8  224.48   23.90
   8   7  -8  211.78   19.50
  -7  -7   8  236.78   25.20
   7  -7  -8  222.18   19.80
   7   7  -8  226.78   21.80
   7   7  -8  228.28   20.10
  -6  -7   8   98.99   16.90
   6  -7  -8   91.69   13.90
   6   7  -8   95.99   15.50
   6   7  -8   99.79   14.40
  -5  -7   8   80.89   15.50
   5  -7  -8   94.29   14.40
   5   7  -8  114.49   16.60
   5   7  -8  121.99   15.50
   4  -7  -8    8.40    7.90
  -4  -7   8    8.30    7.30
   4   7  -8    6.50    6.70
   4   7  -8    7.50    7.20
   3  -7  -8   40.30   11.10
  -3  -7   8   51.99   12.20
   3   7  -8   47.30   10.30
   3   7  -8   49.70   11.50
  -2  -7   8   80.59   14.90
   2  -7  -8   78.39   13.30
   2   7  -8   62.99   11.90
  -2   7   8   66.99   12.80
   2   7  -8   74.79   12.70
  -1  -7   8  246.58   22.80
   1  -7  -8  241.28   21.90
  -1   7   8  306.57   23.40
   1   7  -8  299.87   22.80
   1   7  -8  273.27   21.80
   0  -7   8  367.36   28.50
   0  -7  -8  412.86   28.40
   0   7   8  421.76   28.40
   0   7  -8  402.16   27.40
   0   7  -8  369.16   27.00
  -1  -7  -8  333.37   22.80
  -1  -7  -8  350.56   26.20
   1  -7   8  359.16   27.60
  -1   7  -8  313.87   25.00
  -1   7  -8  364.56   25.00
   1   7   8  312.77   24.70
  -1   7  -8  358.56   27.50
  -2  -7  -8  163.68   16.80
   2  -7   8  141.49   19.60
  -2  -7  -8  146.69   18.70
   2   7   8  120.59   16.10
  -2   7  -8  129.39   15.90
  -2   7  -8  154.08   18.10
  -2   7  -8  155.38   19.90
  -3  -7  -8   60.09   13.90
   3  -7   8   82.49   15.10
  -3  -7  -8   81.69   13.50
   3   7   8   88.89   13.80
  -3   7  -8   78.09   13.40
  -3   7  -8  113.29   17.50
  -3   7  -8  103.69   13.90
  -4  -7  -8    1.10    9.40
  -4  -7  -8    6.40    7.90
   4  -7   8   -4.00    7.40
   4   7   8   -3.40    5.30
  -4   7  -8   -3.50    9.00
  -4   7  -8   -4.10    6.40
  -5  -7  -8   17.60   11.70
  -5  -7  -8   31.60   10.90
   5  -7   8   58.89   14.00
  -5   7  -8   28.30   12.60
  -5   7  -8   46.30   11.20
   5   7   8   31.50    9.30
  -6  -7  -8   99.79   16.40
  -6  -7  -8   49.80   14.70
   6  -7   8   61.19   15.10
  -6   7  -8   75.79   13.30
  -6   7  -8   71.89   17.10
  -7  -7  -8  157.38   21.10
   7  -7   8  116.29   19.80
  -7  -7  -8  138.49   21.40
  -7   7  -8  163.28   23.20
  -8  -7  -8  169.98   22.50
  -8  -7  -8  170.28   23.60
  -8   7  -8  116.19   19.90
  -8   7  -8  147.29   22.70
 -10  -8   8   94.19   15.80
  10   8  -8   67.19   15.70
  -9  -8   8   88.79   14.50
  -9  -8   8   48.20   12.40
  -9  -8   8  108.69   18.90
   9   8  -8   45.50   11.80
   9   8  -8   83.29   16.50
  -8  -8   8   23.90    9.20
  -8  -8   8   12.30   10.30
   8   8  -8   13.40    9.70
   8   8  -8    3.20    7.10
   7  -8  -8   58.59   12.70
  -7  -8   8   68.59   15.60
   7   8  -8   48.40   11.70
   7   8  -8   78.49   15.00
   6  -8  -8  119.79   16.60
  -6  -8   8  154.28   21.60
   6   8  -8  135.49   19.00
   6   8  -8  126.79   16.80
   5  -8  -8   92.49   15.40
  -5  -8   8  123.99   19.00
   5   8  -8  114.69   16.10
   5   8  -8  118.39   17.90
  -4  -8   8  106.89   17.40
   4  -8  -8  167.58   19.00
   4   8  -8  163.48   20.00
   4   8  -8  163.08   19.40
  -3  -8   8  291.57   25.80
   3  -8  -8  308.67   25.50
   3   8  -8  305.37   25.20
   3   8  -8  292.97   24.40
   2  -8  -8  229.38   21.80
  -2  -8   8  271.67   24.10
  -2   8   8  190.18   22.40
   2   8  -8  230.88   21.60
   2   8  -8  226.48   21.80
   1  -8  -8   87.29   15.70
  -1  -8   8  112.09   17.80
   1   8  -8   81.79   14.80
   1   8  -8  104.59   15.60
  -1   8   8   90.29   15.30
   0  -8   8   -3.10    7.10
   0  -8  -8   -1.50    9.00
   0   8  -8    4.90    8.30
   0   8  -8   -0.40    7.10
   0   8   8    0.90    7.20
   1  -8   8   32.50   11.60
  -1  -8  -8   29.00   10.90
   1   8   8   34.30   10.30
  -1   8  -8   47.70   11.60
  -1   8  -8   42.60   11.40
   2  -8   8   44.00   12.80
  -2  -8  -8   58.09   14.20
   2   8   8   46.00   11.40
  -2   8  -8   68.19   13.40
  -2   8  -8   39.70   11.30
   3  -8   8  102.49   18.30
  -3  -8  -8   87.99   16.30
  -3  -8  -8   92.39   15.00
  -3   8  -8   95.39   18.40
   3   8   8   70.19   13.60
  -3   8  -8   69.49   13.30
  -4  -8  -8  263.37   27.20
  -4  -8  -8  237.58   23.00
   4  -8   8  223.78   26.80
  -4   8  -8  246.58   22.80
  -4   8  -8  293.57   30.50
   4   8   8  284.67   23.70
  -5  -8  -8  354.66   28.80
  -5  -8  -8  331.97   30.20
   5  -8   8  352.96   31.90
   5   8   8  349.27   27.00
  -5   8  -8  322.07   27.20
  -5   8  -8  414.06   33.40
   6  -8   8   35.00   13.80
  -6  -8  -8   55.89   13.80
  -6  -8  -8   21.00   14.00
  -6   8  -8   29.80   11.70
  -6   8  -8   33.00   15.00
  -7  -9   8   25.60   13.30
  -7  -9   8   27.30   10.10
   7   9  -8   31.90   11.20
   7   9  -8   24.60   11.90
   6  -9  -8  115.69   18.00
  -6  -9   8  174.48   24.00
   6   9  -8  114.29   17.40
   6   9  -8  106.19   18.70
  -5  -9   8   20.40   11.70
   5  -9  -8   -0.10   10.60
   5   9  -8   16.00   10.10
   5   9  -8   13.10    9.30
   4  -9  -8  -12.40    9.00
  -4  -9   8    0.00   10.30
   4   9  -8   -4.30    7.00
   4   9  -8    3.30    9.10
  -3  -9   8   31.00   12.40
   3  -9  -8   25.20   12.20
   3   9  -8   36.40   12.30
   3   9  -8   34.50   11.00
   2  -9  -8  119.19   18.40
  -2  -9   8  110.79   18.70
   2   9  -8  114.39   17.80
  -2   9   8  112.49   18.40
   2   9  -8  116.59   17.80
   1  -9  -8   91.69   17.30
  -1  -9   8   97.29   18.40
   1   9  -8  118.19   17.80
   1   9  -8   76.79   14.80
  -1   9   8   67.59   14.50
   0  -9  -8  114.29   19.10
   0  -9   8   87.99   17.10
   0   9  -8  103.39   17.00
   0   9  -8  115.49   17.80
   0   9   8  117.89   17.90
   1  -9   8   96.69   18.30
  -1  -9  -8   79.09   16.80
  -1   9  -8   73.59   15.10
   1   9   8   63.59   14.60
  -1   9  -8   49.99   13.50
   2  -9   8   93.19   17.90
  -2  -9  -8  110.39   19.20
  -2   9  -8  136.19   19.00
   2   9   8  122.49   18.30
  -2   9  -8  103.19   16.60
   3  -9   8   31.20   12.40
  -3  -9  -8   61.29   16.40
  -3   9  -8   21.20   10.40
   3   9   8   39.80   12.00
 -16   0   9  190.58   23.60
  16   0  -9  161.58   28.80
 -15   0   9  186.98   21.80
 -15   0   9  179.78   22.20
  15   0  -9  168.38   20.10
  14   0  -9   25.60   11.00
 -14   0   9   29.30   10.60
 -14   0   9   15.60    8.90
 -13   0   9   10.40    8.10
 -13   0   9   -8.10    6.20
  13   0  -9  -11.10    8.80
  12   0  -9    4.10    9.70
 -12   0   9    4.40    6.80
 -12   0   9    6.60    7.60
 -11   0   9  206.48   18.40
 -11   0   9  229.88   18.80
 -10   0   9  343.97   24.30
  10   0  -9  410.26   22.40
 -10   0   9  385.76   24.40
  -9   0   9 1103.59   52.19
  -9   0   9 1007.40   47.90
   9   0  -9  984.50   49.60
  -9   0   9 1056.49   51.39
  -8   0   9 1495.35   69.49
  -8   0   9 1626.14   73.19
   8   0  -9 1590.94   72.89
  -8   0   9 1549.84   73.39
  -7   0   9   46.90    7.70
  -7   0   9   39.90    7.10
   7   0  -9   49.80    8.60
   7   0  -9   57.39    7.20
  -6   0   9  209.28   14.30
   6   0  -9  199.28   15.70
  -6   0   9  214.08   14.10
   6   0  -9  204.58   14.10
   5   0  -9   22.00    7.10
  -5   0   9   21.80    5.30
   5   0  -9   23.60    6.10
  -4   0   9    3.00    3.60
   4   0  -9   -4.10    5.30
   4   0  -9   -1.50    4.10
   3   0  -9  583.24   31.90
  -3   0   9  618.44   30.10
   3   0  -9  618.54   28.60
   3   0  -9  587.94   32.60
   2   0  -9 1375.86   63.39
  -2   0   9 1359.26   60.69
   2   0  -9 1291.77   62.89
   2   0  -9 1280.87   59.49
  -1   0   9  575.24   29.50
   1   0  -9  611.94   32.30
   1   0  -9  617.04   32.30
   1   0  -9  553.74   28.70
   0   0  -9  699.53   36.80
   0   0  -9  734.33   34.80
   0   0  -9  659.83   37.00
  -1   0  -9  419.26   25.80
  -1   0  -9  415.06   23.50
  -1   0  -9  426.76   25.30
  -2   0  -9  257.97   19.10
  -2   0  -9  258.37   17.30
  -2   0  -9  233.08   15.80
  -2   0  -9  257.97   18.20
  -3   0  -9   29.40    6.60
  -3   0  -9   15.30    7.70
  -3   0  -9   17.30    6.40
  -3   0  -9   23.10    4.20
  -3   0  -9   25.80    7.50
  -4   0  -9   15.50    6.40
  -4   0  -9   20.00    6.10
  -4   0  -9    7.40    6.40
  -4   0  -9   13.00    7.00
  -5   0  -9  177.38   16.80
  -5   0  -9  174.18   17.80
  -5   0  -9  162.38   14.70
  -5   0  -9  191.68   14.90
  -6   0  -9   76.19   11.60
  -6   0  -9   84.59   14.20
  -6   0  -9   86.39   10.20
  -6   0  -9   98.89   13.20
  -7   0  -9  519.95   33.90
  -7   0  -9  498.65   31.60
  -7   0  -9  529.55   31.50
  -8   0  -9  299.67   23.00
  -8   0  -9  294.77   22.50
  -8   0  -9  280.47   24.60
  -9   0  -9  338.97   27.40
  -9   0  -9  298.57   23.20
  -9   0  -9  287.77   24.40
 -10   0  -9   41.60   11.70
 -10   0  -9   20.10   10.90
 -11   0  -9    5.50   11.70
 -11   0  -9   29.10   12.00
 -16  -1   9    4.30   10.50
 -16  -1   9    1.20    8.30
 -16   1   9   13.80   10.80
  16   1  -9   21.60    8.60
 -15  -1   9   24.20   12.20
  15  -1  -9   21.30   12.60
 -15  -1   9   30.80   11.70
  15   1  -9   43.40   11.20
 -15   1   9   49.80   13.00
 -14  -1   9  121.39   18.10
 -14  -1   9  136.99   18.10
  14  -1  -9   87.19   17.00
 -14   1   9   93.49   15.80
  14   1  -9  129.69   17.40
 -13  -1   9  373.36   27.50
 -13  -1   9  387.26   28.40
 -13   1   9  390.66   27.10
  13   1  -9  401.46   28.60
 -13   1   9  332.27   26.30
 -12  -1   9  207.18   19.10
 -12  -1   9  214.68   20.60
 -12   1   9  214.48   19.10
 -12   1   9  220.18   19.10
  12   1  -9  218.48   22.10
 -11  -1   9  203.48   16.00
 -11  -1   9  230.48   18.90
 -11  -1   9  204.38   19.30
 -11   1   9  218.18   17.90
  11   1  -9  233.58   21.90
 -11   1   9  234.68   18.70
  10  -1  -9  327.17   20.30
 -10  -1   9  313.87   23.30
 -10  -1   9  359.16   23.50
 -10  -1   9  365.76   20.60
  10   1  -9  304.77   19.50
 -10   1   9  322.77   22.10
 -10   1   9  330.77   21.80
  10   1  -9  318.77   25.10
  -9  -1   9  105.99   10.90
  -9  -1   9  109.99   13.20
  -9  -1   9  100.09   13.20
   9  -1  -9  117.69   12.20
  -9   1   9   93.79   11.20
  -9   1   9  121.29   13.30
   9   1  -9  115.19   10.70
   9   1  -9  110.89   15.10
   8  -1  -9   14.80    4.40
  -8  -1   9    8.90    5.80
  -8  -1   9    9.50    5.90
   8  -1  -9   11.60    6.70
  -8   1   9    9.10    4.70
  -8   1   9    9.20    5.30
   8   1  -9   14.20    5.30
   8   1  -9   12.70    8.40
   7  -1  -9  383.46   20.80
  -7  -1   9  384.46   22.50
   7  -1  -9  409.96   23.90
  -7  -1   9  370.76   22.60
   7   1  -9  378.06   22.10
  -7   1   9  371.26   21.40
   7   1  -9  326.07   24.50
  -7   1   9  331.37   20.00
   6  -1  -9 1432.16   65.79
   6  -1  -9 1328.47   63.49
  -6   1   9 1318.87   61.89
   6   1  -9 1428.26   64.99
  -6   1   9 1382.66   63.39
   5  -1  -9  804.22   38.90
  -5   1   9  733.03   35.60
   5   1  -9  781.12   39.40
  -5   1   9  776.62   37.00
[truncated: 188,946 more chars]
