# Supplementary material for: 1-(Methyl-α-d-gluco­pyran­osid-6-yl)-3-vinyl­imidazolium iodide di­methyl­formamide monosolvate
Source: IUCrdata. 2022 Mar 10;7(Pt 3):x220265. doi: 10.1107/S2414314622002656 (PMC9462008; doi:10.1107/S2414314622002656)
Supplement: Supplementary file 2 [file x-07-x220265-Isup2.hkl]

data_I                                                                          
_shelx_title ' is_meglyvim in P2(1)'                                            
_shelx_refln_list_code          4                                               
_shelx_F_calc_maximum      160.08                                               
_exptl_crystal_F_000       476.00                                               
_reflns_d_resolution_high  0.6901                                               
                                                                                
loop_                                                                           
 _space_group_symop_operation_xyz                                               
 'x, y, z'                                                                      
 '-x, y+1/2, -z'                                                                
                                                                                
_cell_length_a    10.8155                                                       
_cell_length_b     7.0106                                                       
_cell_length_c    13.1685                                                       
_cell_angle_alpha  90.000                                                       
_cell_angle_beta  106.833                                                       
_cell_angle_gamma  90.000                                                       
                                                                                
_shelx_F_squared_multiplier     1.000                                           
                                                                                
loop_                                                                           
 _refln_index_h                                                                 
 _refln_index_k                                                                 
 _refln_index_l                                                                 
 _refln_F_squared_calc                                                          
 _refln_F_squared_meas                                                          
 _refln_F_squared_sigma                                                         
 _refln_observed_status                                                         
   0 -10   0        227.24        257.04        43.79 o                         
   1 -10   0        617.47        629.68        45.15 o                         
   2 -10   0        201.88        166.53        29.60 o                         
   1  -9   0        497.76        484.47        40.55 o                         
   2  -9   0        244.73        264.92        20.19 o                         
   3  -9   0        480.77        544.99        33.60 o                         
   4  -9   0        381.31        359.83        41.23 o                         
   5  -9   0        490.69        543.42        35.65 o                         
   6  -9   0        669.73        634.53        36.12 o                         
   0  -8   0       1127.42       1225.48        79.47 o                         
   1  -8   0        586.77        639.40        27.10 o                         
   2  -8   0        800.67        806.31        30.37 o                         
   3  -8   0        139.36        124.58        14.07 o                         
   4  -8   0         15.58          4.02         8.67 o                         
   5  -8   0        131.81        143.25        14.83 o                         
   6  -8   0        190.90        194.23        16.72 o                         
   7  -8   0        464.00        482.49        43.97 o                         
   8  -8   0        397.88        455.96        39.81 o                         
   9  -8   0        355.41        400.41        36.75 o                         
   1  -7   0        197.28        213.60        15.34 o                         
   2  -7   0       1068.67       1076.30        33.97 o                         
   3  -7   0        679.95        672.19        25.15 o                         
   4  -7   0       1283.19       1296.59        39.20 o                         
   5  -7   0       1780.15       1751.34        62.64 o                         
   6  -7   0        531.83        551.73        20.89 o                         
   7  -7   0         64.86         77.74        10.21 o                         
   8  -7   0          5.37         12.87         9.96 o                         
   9  -7   0         31.44         20.88        11.08 o                         
  10  -7   0        165.49        152.62        21.01 o                         
   0  -6   0       2021.17       1989.23        82.43 o                         
   1  -6   0       3278.25       3193.81        78.21 o                         
   2  -6   0        811.41        836.88        27.25 o                         
   3  -6   0       1431.42       1456.07        46.65 o                         
   4  -6   0         39.79         42.86         9.83 o                         
   5  -6   0        626.30        632.50        24.57 o                         
   6  -6   0        528.93        506.18        20.88 o                         
   7  -6   0        736.62        761.19        45.86 o                         
   8  -6   0       1179.88       1217.81        42.83 o                         
   9  -6   0        491.14        481.27        23.78 o                         
  10  -6   0        401.34        416.83        24.80 o                         
  11  -6   0         92.36        118.92        18.73 o                         
  12  -6   0         12.60          9.86        13.67 o                         
   1  -5   0        523.99        537.09        22.09 o                         
   2  -5   0        785.88        840.26        28.25 o                         
   3  -5   0       3461.97       3639.51        96.16 o                         
   4  -5   0       2691.19       2572.41       189.21 o                         
   5  -5   0       1749.01       1840.18        55.19 o                         
   6  -5   0       1177.34       1043.62        39.10 o                         
   7  -5   0         23.60         21.28         8.12 o                         
   8  -5   0         29.45         27.82         7.55 o                         
   9  -5   0         38.17         42.23         9.51 o                         
  10  -5   0        365.69        390.87        22.73 o                         
  11  -5   0        417.24        430.69        32.52 o                         
  12  -5   0        298.31        299.15        27.05 o                         
  13  -5   0        269.80        308.50        28.84 o                         
   0  -4   0       6899.66       7063.19       293.27 o                         
   1  -4   0       2387.78       2379.89        63.88 o                         
   2  -4   0       8507.89       9034.62       273.81 o                         
   3  -4   0        589.68        564.79        41.09 o                         
   4  -4   0          0.14          4.73         6.21 o                         
   5  -4   0       1539.66       1477.09        46.68 o                         
   6  -4   0       2215.19       2146.44       115.93 o                         
   7  -4   0       1127.19       1142.42        52.28 o                         
   8  -4   0        798.97        768.06        26.79 o                         
   9  -4   0       1126.37       1067.50        34.37 o                         
  10  -4   0        275.90        288.65        20.77 o                         
  11  -4   0        181.52        204.07        20.94 o                         
  12  -4   0         49.88         64.80        15.03 o                         
  13  -4   0        228.72        194.67        22.77 o                         
   1  -3   0       2214.69       2390.28        75.88 o                         
   2  -3   0       3674.53       4135.15       124.74 o                         
   3  -3   0       5824.91       6435.72       257.58 o                         
   4  -3   0       8111.65       8404.74       258.88 o                         
   5  -3   0       2215.42       2242.42        72.09 o                         
   6  -3   0       2291.05       2350.59        70.37 o                         
   7  -3   0       1456.96       1460.17        50.48 o                         
   8  -3   0        189.23        175.71        12.78 o                         
   9  -3   0        216.27        225.38        22.35 o                         
  10  -3   0        389.28        373.70        25.40 o                         
  11  -3   0        886.04        866.62        49.07 o                         
  12  -3   0        488.99        441.65        30.92 o                         
  13  -3   0        377.40        401.53        32.27 o                         
  14  -3   0        203.21        231.84        25.35 o                         
   0  -2   0       6147.47       6633.42       267.05 o                         
   1  -2   0      25594.24      22152.88      1119.00 o                         
   2  -2   0       3544.96       4189.57       309.74 o                         
   3  -2   0        490.64        497.49        16.96 o                         
   4  -2   0         94.47        136.95        16.26 o                         
   5  -2   0        571.88        613.03        21.52 o                         
   6  -2   0       2352.96       2517.18        63.39 o                         
   7  -2   0       2130.03       2040.59        50.23 o                         
   8  -2   0       1542.83       1499.15        67.10 o                         
   9  -2   0        736.54        751.13        26.96 o                         
  10  -2   0        348.38        355.19        24.43 o                         
  11  -2   0         29.98         30.24        11.32 o                         
  12  -2   0         17.80         25.93        12.11 o                         
  13  -2   0         66.69         72.21        16.12 o                         
  14  -2   0        132.68        125.61        24.16 o                         
   2  -1   0      14284.28      15454.98       289.79 o                         
   3  -1   0       6556.13       6773.19       157.96 o                         
   4  -1   0       6464.58       6487.55       171.10 o                         
   5  -1   0       6112.64       6061.01       118.71 o                         
   6  -1   0       1001.16        967.01        25.60 o                         
   7  -1   0        373.39        372.33        14.66 o                         
   8  -1   0        132.35        144.73        10.62 o                         
   9  -1   0        464.47        425.31        15.81 o                         
  10  -1   0        819.13        794.13        32.98 o                         
  11  -1   0        677.00        722.86        33.34 o                         
  12  -1   0        325.83        319.20        25.75 o                         
  13  -1   0        189.00        210.64        27.07 o                         
  14  -1   0        212.36        245.30        30.74 o                         
   2   0   0       1987.88       1995.75       109.08 o                         
   3   0   0       1144.27       1031.75        21.88 o                         
   4   0   0        256.16        256.70         8.06 o                         
   5   0   0          2.07          8.67         3.71 o                         
   6   0   0       2016.10       1993.69        42.40 o                         
   7   0   0       7904.10       8287.45       162.53 o                         
   8   0   0       2454.18       2289.35        60.74 o                         
   9   0   0       1185.56       1176.40        34.24 o                         
  10   0   0        159.30        165.80        13.79 o                         
  11   0   0         60.37        102.69        18.74 o                         
  12   0   0         69.55        113.76        20.72 o                         
  13   0   0         64.53         58.05        17.77 o                         
  14   0   0        162.51        118.45        40.94 o                         
  15   0   0        244.72        209.53        31.25 o                         
   2   1   0      13666.66      14907.63       263.73 o                         
   3   1   0       6804.93       7013.69       133.03 o                         
   4   1   0       6359.51       6485.45       125.21 o                         
   5   1   0       6010.13       6060.67       154.16 o                         
   6   1   0        887.63        835.67        28.83 o                         
   7   1   0        358.99        343.53        16.40 o                         
   8   1   0        133.33        145.54        12.14 o                         
   9   1   0        462.26        445.16        20.87 o                         
  10   1   0        774.50        711.08        29.10 o                         
  11   1   0        686.11        696.49        50.13 o                         
  12   1   0        358.87        356.04        32.75 o                         
  13   1   0        169.00        211.61        40.95 o                         
  14   1   0        189.70        204.37        47.98 o                         
   0   2   0       5423.68       5923.35       188.92 o                         
   1   2   0      25625.63      26769.95       455.01 o                         
   2   2   0       3950.00       4285.32        76.32 o                         
   3   2   0        509.60        484.62        11.70 o                         
   4   2   0         93.62        124.89         6.41 o                         
   5   2   0        591.78        601.42        15.66 o                         
   6   2   0       2361.33       2383.18        57.39 o                         
   7   2   0       2096.43       1942.54        57.57 o                         
   8   2   0       1563.09       1555.46        47.44 o                         
   9   2   0        775.73        769.60        29.65 o                         
  10   2   0        399.58        400.40        22.22 o                         
  11   2   0         36.72         62.77        16.35 o                         
  12   2   0         17.34         26.08        15.29 o                         
  13   2   0         60.05         36.97        17.96 o                         
  14   2   0        140.27        117.38        24.09 o                         
   1   3   0       2129.43       2284.27        43.81 o                         
   2   3   0       3555.88       3784.55        70.84 o                         
   3   3   0       5637.95       5791.76       107.00 o                         
   4   3   0       8146.35       8560.31       151.54 o                         
   5   3   0       2246.59       2241.70        43.63 o                         
   6   3   0       2388.71       2269.62        49.15 o                         
   7   3   0       1438.84       1426.79        37.89 o                         
   8   3   0        184.83        172.90        14.74 o                         
   9   3   0        185.68        168.79        15.51 o                         
  10   3   0        378.59        359.01        22.01 o                         
  11   3   0        872.40        862.69        47.31 o                         
  12   3   0        558.90        551.24        42.43 o                         
  13   3   0        406.67        461.26        39.81 o                         
  14   3   0        189.98        212.59        29.86 o                         
   0   4   0       6339.80       6405.80       207.85 o                         
   1   4   0       2285.22       2264.35        55.68 o                         
   2   4   0       8486.44       8856.90       159.38 o                         
   3   4   0        658.37        618.83        15.94 o                         
   4   4   0          0.17          1.96         3.56 o                         
   5   4   0       1630.63       1611.42        33.26 o                         
   6   4   0       2118.54       2111.21        47.19 o                         
   7   4   0        960.67        958.86        26.35 o                         
   8   4   0        796.05        796.86        31.15 o                         
   9   4   0       1131.60       1101.38        39.86 o                         
  10   4   0        305.92        296.86        21.64 o                         
  11   4   0        179.97        222.53        29.73 o                         
  12   4   0         48.87         37.98        17.43 o                         
  13   4   0        223.38        222.64        29.67 o                         
   1   5   0        595.94        587.46        20.26 o                         
   2   5   0        685.85        675.84        20.78 o                         
   3   5   0       3351.90       3439.76        67.47 o                         
   4   5   0       2510.69       2507.74        50.76 o                         
   5   5   0       1830.81       1833.41        39.17 o                         
   6   5   0       1286.23       1266.95        28.56 o                         
   7   5   0         25.11         22.22         6.58 o                         
   8   5   0         31.92         34.62         8.37 o                         
   9   5   0         31.73         35.70        10.68 o                         
  10   5   0        373.82        347.56        25.09 o                         
  11   5   0        407.60        417.68        30.62 o                         
  12   5   0        308.77        317.22        64.61 o                         
  13   5   0        309.37        348.34        36.56 o                         
   0   6   0       2040.07       2031.99        75.41 o                         
   1   6   0       3242.82       3280.90        79.32 o                         
   2   6   0        790.24        789.33        27.33 o                         
   3   6   0       1404.04       1378.88        35.89 o                         
   4   6   0         39.53         37.37         6.66 o                         
   5   6   0        601.90        583.50        19.00 o                         
   6   6   0        545.47        539.26        18.18 o                         
   7   6   0        722.14        772.09        24.70 o                         
   8   6   0       1208.18       1206.37        45.64 o                         
   9   6   0        500.62        467.57        28.48 o                         
  10   6   0        403.74        446.79        29.74 o                         
  11   6   0         99.19        100.63        20.24 o                         
  12   6   0         10.81         -7.75        16.47 o                         
   1   7   0        197.74        198.54        15.53 o                         
   2   7   0       1012.95       1007.52        40.22 o                         
   3   7   0        585.45        568.58        24.72 o                         
   4   7   0       1222.66       1219.76        39.26 o                         
   5   7   0       1707.93       1652.06        39.62 o                         
   6   7   0        548.48        554.72        20.42 o                         
   7   7   0         76.47         82.08         9.95 o                         
   8   7   0          5.48         15.08        11.28 o                         
   9   7   0         39.91         79.29        15.36 o                         
  10   7   0        157.48        197.54        27.45 o                         
   0   8   0       1128.18       1151.17        64.06 o                         
   1   8   0        622.77        629.67        31.67 o                         
   2   8   0        758.50        734.92        30.44 o                         
   3   8   0        116.33         98.67        13.64 o                         
   4   8   0         16.70          8.50         8.95 o                         
   5   8   0        104.94         98.57        13.91 o                         
   6   8   0        156.55        149.29        15.97 o                         
   7   8   0        527.96        518.72        24.99 o                         
   8   8   0        416.21        453.89        31.59 o                         
   9   8   0        350.71        377.32        29.59 o                         
   1   9   0        471.97        494.59        28.51 o                         
   2   9   0        245.92        266.72        21.08 o                         
   3   9   0        481.78        482.26        28.40 o                         
   4   9   0        347.80        378.18        25.30 o                         
   5   9   0        503.38        544.95        30.29 o                         
   6   9   0        660.51        695.44        37.61 o                         
   0  10   0        240.40        219.92        29.72 o                         
   1  10   0        575.85        578.06        33.33 o                         
   2  10   0        191.43        194.55        20.04 o                         
  -2 -10   1        126.88        149.34        21.12 o                         
  -1 -10   1         31.64         38.34        17.98 o                         
   0 -10   1          8.82          8.68        16.27 o                         
   1 -10   1        257.04        267.93        31.42 o                         
   2 -10   1        174.43        134.63        25.13 o                         
  -7  -9   1        289.01        212.71        30.30 o                         
  -6  -9   1        538.16        509.90        33.43 o                         
  -5  -9   1        197.02        210.71        42.66 o                         
  -4  -9   1         34.83         18.06        12.84 o                         
  -3  -9   1        167.32        188.51        21.28 o                         
  -2  -9   1        606.75        554.57        33.39 o                         
  -1  -9   1        329.85        321.70        32.00 o                         
   0  -9   1        856.05        899.32        56.07 o                         
   1  -9   1        986.86       1012.11        37.27 o                         
   2  -9   1        410.05        423.56        25.67 o                         
   3  -9   1         10.82         10.76        10.50 o                         
   4  -9   1         50.57         47.18        12.34 o                         
   5  -9   1        280.32        268.75        21.34 o                         
   6  -9   1        369.63        379.23        29.40 o                         
  -9  -8   1         40.99         40.94        17.77 o                         
  -8  -8   1         87.43         84.34        21.40 o                         
  -7  -8   1        316.41        312.40        24.50 o                         
  -6  -8   1        360.64        421.13        23.59 o                         
  -5  -8   1        455.28        471.09        22.06 o                         
  -4  -8   1        829.27        811.56        31.77 o                         
  -3  -8   1        799.47        846.25        31.22 o                         
  -2  -8   1        212.81        268.35        32.77 o                         
  -1  -8   1        161.34        157.08        22.34 o                         
   0  -8   1        378.75        409.63        22.82 o                         
   1  -8   1        116.75        120.31        15.09 o                         
   2  -8   1        861.62        877.02        32.70 o                         
   3  -8   1       1260.59       1240.87        48.02 o                         
   4  -8   1       1289.07       1305.51        42.56 o                         
   5  -8   1        427.36        481.45        25.14 o                         
   6  -8   1         91.96         89.33        13.06 o                         
   7  -8   1          8.68         14.73         9.86 o                         
   8  -8   1         13.52         15.69        12.33 o                         
 -11  -7   1        141.50        124.75        19.68 o                         
 -10  -7   1        325.07        342.26        23.28 o                         
  -9  -7   1        306.86        335.98        35.93 o                         
  -8  -7   1        665.11        770.75        63.43 o                         
  -7  -7   1        526.79        504.17        20.62 o                         
  -6  -7   1        151.80        181.52        13.14 o                         
  -5  -7   1        111.22        138.75        13.39 o                         
  -4  -7   1         26.65         31.75         8.76 o                         
  -3  -7   1        412.94        428.16        21.51 o                         
  -2  -7   1        719.60        741.22        27.45 o                         
  -1  -7   1       1988.13       2002.02        53.54 o                         
   0  -7   1       1440.91       1452.47        42.29 o                         
   1  -7   1       1178.92       1185.80        37.10 o                         
   2  -7   1        407.75        384.69        22.76 o                         
   3  -7   1         45.06         36.68        10.47 o                         
   4  -7   1        140.30        148.09        12.82 o                         
   5  -7   1        321.42        319.08        19.13 o                         
   6  -7   1        706.61        696.17        28.29 o                         
   7  -7   1       1489.11       1436.14        52.94 o                         
   8  -7   1        575.13        579.88        40.14 o                         
   9  -7   1        199.55        201.72        22.05 o                         
  10  -7   1        144.11        144.65        20.49 o                         
 -12  -6   1        322.97        310.45        27.82 o                         
 -11  -6   1        325.62        355.77        30.85 o                         
 -10  -6   1        394.37        394.65        23.81 o                         
  -9  -6   1         80.30         82.91        14.16 o                         
  -8  -6   1         24.66         27.90         9.02 o                         
  -7  -6   1        300.94        292.55        17.64 o                         
  -6  -6   1       1024.51        991.14        31.35 o                         
  -5  -6   1        908.63        922.58        30.33 o                         
  -4  -6   1       1488.65       1486.95        42.90 o                         
  -3  -6   1       2147.73       2271.19       106.38 o                         
  -2  -6   1       1415.75       1411.91        40.03 o                         
  -1  -6   1        101.39         95.45        11.49 o                         
   0  -6   1         59.03         56.29         9.78 o                         
   1  -6   1        942.64        982.69        34.53 o                         
   2  -6   1       1967.09       1965.96        60.81 o                         
   3  -6   1       2222.47       2184.81        68.20 o                         
   4  -6   1       1381.24       1370.43        46.35 o                         
   5  -6   1       1421.09       1369.54        68.49 o                         
   6  -6   1        256.42        275.50        19.65 o                         
   7  -6   1        301.50        317.47        27.30 o                         
   8  -6   1          1.78          0.54         8.44 o                         
   9  -6   1        248.99        205.92        25.01 o                         
  10  -6   1        388.47        452.25        24.91 o                         
  11  -6   1        248.11        294.59        31.56 o                         
 -13  -5   1          8.75         14.50        12.83 o                         
 -12  -5   1         43.88         63.24        15.60 o                         
 -11  -5   1        150.06        155.76        19.34 o                         
 -10  -5   1        259.27        276.37        19.82 o                         
  -9  -5   1       1130.94       1144.18        43.71 o                         
  -8  -5   1       1132.95       1146.93        37.73 o                         
  -7  -5   1        759.68        757.56        25.24 o                         
  -6  -5   1        487.34        494.06        20.76 o                         
  -5  -5   1         47.42         48.47         7.42 o                         
  -4  -5   1        150.40        151.59        13.94 o                         
  -3  -5   1        463.75        450.53        17.23 o                         
  -2  -5   1       1536.26       1572.74        47.06 o                         
  -1  -5   1       2822.40       2803.06        76.30 o                         
   0  -5   1       5559.62       5836.36       167.29 o                         
   1  -5   1       1077.25       1146.82        40.72 o                         
   2  -5   1        270.25        277.26        28.59 o                         
   3  -5   1         59.58         40.04         8.64 o                         
   4  -5   1        174.85        189.50        14.10 o                         
   5  -5   1        251.83        283.59        17.35 o                         
   6  -5   1       1539.87       1424.89        97.94 o                         
   7  -5   1       2768.48       2732.16        80.74 o                         
   8  -5   1       1100.25       1085.68        38.39 o                         
   9  -5   1        323.49        344.46        20.40 o                         
  10  -5   1        166.06        175.30        16.33 o                         
  11  -5   1         65.57         62.55        14.93 o                         
  12  -5   1         23.64         35.08        14.03 o                         
 -14  -4   1        179.49        188.34        24.98 o                         
 -13  -4   1        208.18        217.28        23.49 o                         
 -12  -4   1        357.86        399.57        29.32 o                         
 -11  -4   1       1083.84       1010.83        53.44 o                         
 -10  -4   1        211.50        226.23        46.19 o                         
  -9  -4   1        124.87        129.17        12.39 o                         
  -8  -4   1        229.40        243.31        21.11 o                         
  -7  -4   1       1118.79       1085.88        31.49 o                         
  -6  -4   1        577.06        548.07        18.79 o                         
  -5  -4   1       3211.40       3191.40       179.63 o                         
  -4  -4   1       2947.54       3194.22       103.34 o                         
  -3  -4   1       2477.59       2645.47        88.28 o                         
  -2  -4   1        941.30       1036.21        34.24 o                         
  -1  -4   1       1264.61       1325.69        45.89 o                         
   0  -4   1       4179.36       4321.86       113.96 o                         
   1  -4   1       1296.35       1448.95        41.66 o                         
   2  -4   1       2680.35       2844.35        77.51 o                         
   3  -4   1       2466.37       2466.13       119.87 o                         
   4  -4   1       2236.48       2191.27        62.00 o                         
   5  -4   1       2116.78       2126.56       117.94 o                         
   6  -4   1       1875.10       1914.18        65.11 o                         
   7  -4   1        269.81        246.11        15.08 o                         
   8  -4   1         11.19         12.53         7.21 o                         
   9  -4   1        418.25        412.05        37.76 o                         
  10  -4   1        341.47        354.50        22.02 o                         
  11  -4   1        309.22        339.74        26.23 o                         
  12  -4   1        507.59        531.03        33.12 o                         
  13  -4   1        390.76        422.18        53.64 o                         
 -14  -3   1        210.50        223.16        24.26 o                         
 -13  -3   1         72.59         74.61        15.97 o                         
 -12  -3   1         75.17         80.14        15.16 o                         
 -11  -3   1         50.01         57.21        13.65 o                         
 -10  -3   1       1015.55       1038.64        39.83 o                         
  -9  -3   1       1810.30       1785.97        48.57 o                         
  -8  -3   1       1142.05       1089.61        27.47 o                         
  -7  -3   1       2391.93       2359.28        57.84 o                         
  -6  -3   1       1170.63       1234.68        71.86 o                         
  -5  -3   1          0.98          6.07         5.29 o                         
  -4  -3   1        145.96        182.12        14.32 o                         
  -3  -3   1       1339.51       1416.32        68.93 o                         
  -2  -3   1       2814.38       2995.89       125.97 o                         
  -1  -3   1       2887.43       2862.90        79.31 o                         
   0  -3   1       4997.95       5147.58       138.47 o                         
   1  -3   1       9807.99      10607.68       266.17 o                         
   2  -3   1       1324.99       1476.76        92.98 o                         
   3  -3   1         51.05         45.57         6.38 o                         
   4  -3   1        283.14        268.15        17.64 o                         
   5  -3   1       1569.27       1493.37        48.23 o                         
   6  -3   1       1373.12       1351.63        37.16 o                         
   7  -3   1       1687.92       1605.87        45.08 o                         
   8  -3   1       2974.61       2874.08        78.05 o                         
   9  -3   1       1500.01       1479.05        42.28 o                         
  10  -3   1        359.73        390.15        26.14 o                         
  11  -3   1        117.77        110.14        16.42 o                         
  12  -3   1         52.63         26.55        13.08 o                         
  13  -3   1         10.15         15.76        13.13 o                         
  14  -3   1        192.54        239.17        27.47 o                         
 -14  -2   1        285.42        325.00        28.88 o                         
 -13  -2   1        303.66        319.89        26.85 o                         
 -12  -2   1       1060.24        994.00        42.54 o                         
 -11  -2   1        320.26        353.49        25.16 o                         
 -10  -2   1        455.28        427.44        25.82 o                         
  -9  -2   1        103.04         97.90         9.99 o                         
  -8  -2   1        111.05        117.02         9.84 o                         
  -7  -2   1        943.20        891.66        25.97 o                         
  -6  -2   1       2493.01       2587.04        67.63 o                         
  -5  -2   1       4460.66       4345.85       115.85 o                         
  -4  -2   1       5459.02       5700.91       153.40 o                         
  -3  -2   1        406.73        359.49        30.28 o                         
  -2  -2   1       2181.27       2425.84       115.97 o                         
  -1  -2   1       3200.86       3411.22        88.05 o                         
   0  -2   1        135.48        177.88         8.37 o                         
   1  -2   1      10869.51      12152.14       360.07 o                         
   2  -2   1       1834.13       1721.23       104.74 o                         
   3  -2   1       4856.33       4569.56       148.07 o                         
   4  -2   1       3532.57       3441.67       142.95 o                         
   5  -2   1       1962.47       1816.19        49.08 o                         
   6  -2   1        744.35        680.65        27.67 o                         
   7  -2   1        361.11        354.43        21.16 o                         
   8  -2   1        541.24        497.67        19.80 o                         
   9  -2   1         75.07         73.57        13.03 o                         
  10  -2   1        716.19        650.73        41.94 o                         
  11  -2   1        759.77        813.38        48.00 o                         
  12  -2   1        523.01        555.02        33.21 o                         
  13  -2   1        619.41        799.55        47.32 o                         
  14  -2   1         78.92         66.43        27.71 o                         
 -15  -1   1        226.11        226.87        30.83 o                         
 -14  -1   1        143.52        160.77        24.75 o                         
 -13  -1   1         74.96         60.99        15.26 o                         
 -12  -1   1         60.15         69.58        14.70 o                         
 -11  -1   1        420.90        417.54        27.40 o                         
 -10  -1   1       1072.41       1089.70        36.99 o                         
  -9  -1   1       1443.79       1355.04        45.34 o                         
  -8  -1   1       2587.41       2518.34        61.69 o                         
  -7  -1   1       1170.28       1166.14        30.52 o                         
  -6  -1   1         65.60         70.31         6.07 o                         
  -5  -1   1       1018.54       1100.86        27.32 o                         
  -4  -1   1        365.28        346.21        10.65 o                         
  -3  -1   1       6968.14       7340.42       214.73 o                         
  -2  -1   1       4892.19       5598.81       170.75 o                         
   2  -1   1      10556.92      11308.00       554.84 o                         
   3  -1   1       1630.95       1642.47        47.36 o                         
   4  -1   1       1488.12       1578.80        38.18 o                         
   5  -1   1       2001.33       2021.83        43.21 o                         
   6  -1   1       3359.56       3413.64        78.97 o                         
   7  -1   1       1592.50       1497.67        40.64 o                         
   8  -1   1       1645.38       1529.11        36.28 o                         
   9  -1   1       1909.22       1812.96        42.61 o                         
  10  -1   1        963.45        985.05        38.81 o                         
  11  -1   1        134.20        147.23        18.09 o                         
  12  -1   1        155.21        161.51        36.88 o                         
  13  -1   1        213.41        166.38        25.36 o                         
  14  -1   1        124.37        115.62        23.59 o                         
 -15   0   1         42.95         75.92        21.36 o                         
 -14   0   1         95.31        138.69        23.96 o                         
 -13   0   1       1069.50       1113.42        56.06 o                         
 -12   0   1       1048.11       1060.13        83.26 o                         
 -11   0   1        949.04        919.65        46.24 o                         
 -10   0   1        231.64        209.97        14.40 o                         
  -9   0   1        145.13        136.32        11.21 o                         
  -8   0   1          8.46         -0.35         5.85 o                         
  -7   0   1          9.16         10.33         5.38 o                         
  -6   0   1       7008.54       6840.72       174.98 o                         
  -5   0   1      10494.09      11198.86       279.79 o                         
  -4   0   1       1414.88       1433.80        40.10 o                         
  -3   0   1      11361.99      12325.58       263.49 o                         
  -2   0   1       1391.02       1264.98        90.78 o                         
   2   0   1      18773.49      19749.42       319.40 o                         
   3   0   1       4682.63       4676.53        83.01 o                         
   4   0   1       3931.39       4065.72        80.54 o                         
   5   0   1       1199.17        985.42        28.93 o                         
   6   0   1       2323.69       2238.59        47.50 o                         
   7   0   1        501.38        538.84        15.66 o                         
   8   0   1        204.27        224.29        10.75 o                         
   9   0   1        498.51        457.85        20.40 o                         
  10   0   1        466.24        446.77        33.56 o                         
  11   0   1        699.03        620.47        44.20 o                         
  12   0   1        713.05        799.37        64.61 o                         
  13   0   1        329.12        310.66        33.79 o                         
  14   0   1        184.33        231.80        30.39 o                         
 -15   1   1        222.83        255.67        32.44 o                         
 -14   1   1        137.54         82.10        23.52 o                         
 -13   1   1         64.27         61.78        28.79 o                         
 -12   1   1         53.55         53.91        17.39 o                         
 -11   1   1        420.87        471.61        24.39 o                         
 -10   1   1       1081.26       1106.03        38.42 o                         
  -9   1   1       1406.50       1371.79        92.48 o                         
  -8   1   1       2633.25       2603.11        71.91 o                         
  -7   1   1       1046.43       1068.46        35.21 o                         
  -6   1   1         43.57         37.82         4.23 o                         
  -5   1   1        966.54       1006.75        26.38 o                         
  -4   1   1        375.77        337.77        10.97 o                         
  -3   1   1       6730.31       6854.12       224.75 o                         
  -2   1   1       5065.37       5594.74       120.51 o                         
   1   1   1        320.61        293.20        21.87 o                         
   2   1   1      10303.40      11256.10       214.74 o                         
   3   1   1       1559.10       1523.16        36.48 o                         
   4   1   1       1427.39       1580.43        37.16 o                         
   5   1   1       2022.68       2095.22        47.88 o                         
   6   1   1       3532.61       3420.54        90.84 o                         
   7   1   1       1704.18       1661.58        47.02 o                         
   8   1   1       1565.22       1517.91        46.61 o                         
   9   1   1       1893.43       1900.92        55.99 o                         
  10   1   1        922.17        936.96        95.54 o                         
  11   1   1        130.40        124.80        20.83 o                         
  12   1   1        146.25        134.94        23.09 o                         
  13   1   1        233.21        255.39        29.97 o                         
  14   1   1        153.88        161.84        26.86 o                         
 -14   2   1        287.29        296.37        33.16 o                         
 -13   2   1        298.59        305.61        32.36 o                         
 -12   2   1       1025.75       1068.96        52.56 o                         
 -11   2   1        342.72        356.91        28.07 o                         
 -10   2   1        500.31        469.89        23.38 o                         
  -9   2   1        115.28        132.92        15.10 o                         
  -8   2   1        119.26        130.06        11.97 o                         
  -7   2   1        927.34        870.72        24.74 o                         
  -6   2   1       2383.94       2351.47        57.22 o                         
  -5   2   1       4528.00       4580.23        99.89 o                         
  -4   2   1       5603.81       5776.07       112.43 o                         
  -3   2   1        521.09        497.06        13.64 o                         
  -2   2   1       2322.44       2542.68        46.47 o                         
  -1   2   1       3319.40       3490.46        62.41 o                         
   0   2   1        154.50        178.75         6.91 o                         
   1   2   1      10971.45      11783.27       207.93 o                         
   2   2   1       1789.65       1825.19        33.87 o                         
   3   2   1       4879.71       4996.46        87.16 o                         
   4   2   1       3633.90       3560.41        70.61 o                         
   5   2   1       1952.85       1851.24        44.18 o                         
   6   2   1        750.88        700.09        20.29 o                         
   7   2   1        380.66        338.23        13.04 o                         
   8   2   1        534.97        522.27        22.45 o                         
   9   2   1        115.69        122.68        12.31 o                         
  10   2   1        700.06        711.33        63.51 o                         
  11   2   1        751.93        747.67       124.47 o                         
  12   2   1        498.74        470.26        39.35 o                         
  13   2   1        594.03        707.79        46.42 o                         
  14   2   1         99.46        119.65        24.32 o                         
 -14   3   1        191.11        155.87        26.81 o                         
 -13   3   1         78.46         63.53        26.09 o                         
 -12   3   1         76.12         71.32        18.51 o                         
 -11   3   1         47.58         85.07        15.12 o                         
 -10   3   1        993.94        949.90        41.64 o                         
  -9   3   1       1855.27       1842.58        56.29 o                         
  -8   3   1       1072.60       1068.88        36.25 o                         
  -7   3   1       2446.35       2454.96        58.52 o                         
  -6   3   1       1189.18       1201.10        32.26 o                         
  -5   3   1          4.53         18.03         4.06 o                         
  -4   3   1        138.23        133.42         7.31 o                         
  -3   3   1       1231.57       1256.82        26.26 o                         
  -2   3   1       2548.12       2618.71        50.06 o                         
  -1   3   1       3091.51       3161.00        62.02 o                         
   0   3   1       5428.47       5658.64       108.04 o                         
   1   3   1      10093.47      10683.42       188.26 o                         
   2   3   1       1125.23       1239.08        26.44 o                         
   3   3   1         62.37         48.62         4.64 o                         
   4   3   1        283.62        288.49         9.55 o                         
   5   3   1       1449.47       1446.89        32.88 o                         
   6   3   1       1416.11       1419.75        36.58 o                         
   7   3   1       1899.26       1847.13        44.73 o                         
   8   3   1       3007.83       2777.50        68.04 o                         
   9   3   1       1428.92       1436.50        48.21 o                         
  10   3   1        334.28        351.73        22.29 o                         
  11   3   1        112.80        147.29        43.78 o                         
  12   3   1         44.32         41.49        17.39 o                         
  13   3   1          8.29         28.01        17.89 o                         
  14   3   1        221.34        211.80        30.43 o                         
 -14   4   1        184.39        212.44        56.36 o                         
 -13   4   1        187.83        198.84        28.11 o                         
 -12   4   1        302.46        283.70        40.55 o                         
 -11   4   1       1070.27       1073.75        41.16 o                         
 -10   4   1        233.82        251.09        19.98 o                         
  -9   4   1        118.69        109.44        13.60 o                         
  -8   4   1        225.63        231.12        14.27 o                         
  -7   4   1       1193.24       1142.26        32.26 o                         
  -6   4   1        575.45        524.39        16.71 o                         
  -5   4   1       2963.60       2947.25        58.05 o                         
  -4   4   1       3021.29       3019.42        58.58 o                         
  -3   4   1       2621.21       2574.28        50.19 o                         
  -2   4   1       1098.07       1181.38        24.88 o                         
  -1   4   1       1218.60       1257.69        33.89 o                         
   0   4   1       4235.04       4428.43        99.60 o                         
   1   4   1       1233.83       1347.27        32.01 o                         
   2   4   1       2817.67       2845.58        54.70 o                         
   3   4   1       2482.81       2493.37        48.68 o                         
   4   4   1       2227.34       2155.17        43.38 o                         
   5   4   1       2244.42       2221.13        44.00 o                         
   6   4   1       1773.67       1764.47        41.72 o                         
   7   4   1        238.16        225.80        13.99 o                         
   8   4   1         13.98          7.83         6.16 o                         
   9   4   1        446.14        450.70        24.97 o                         
  10   4   1        350.54        325.87        23.15 o                         
  11   4   1        311.71        312.21        33.15 o                         
  12   4   1        511.52        509.55        54.74 o                         
  13   4   1        365.74        369.03        66.08 o                         
 -13   5   1         10.59         14.87        25.68 o                         
 -12   5   1         44.67         28.27        17.31 o                         
 -11   5   1        164.96        190.17        19.39 o                         
 -10   5   1        238.67        250.77        21.09 o                         
  -9   5   1       1068.83       1068.29        34.57 o                         
  -8   5   1       1163.38       1181.27        35.33 o                         
  -7   5   1        772.39        752.54        22.80 o                         
  -6   5   1        567.06        541.98        16.66 o                         
  -5   5   1         51.72         56.96         6.60 o                         
  -4   5   1        143.12        137.59         9.41 o                         
  -3   5   1        394.86        399.22        13.45 o                         
  -2   5   1       1541.05       1532.64        41.46 o                         
  -1   5   1       2707.97       2705.82        66.80 o                         
   0   5   1       5748.98       6072.34       135.08 o                         
   1   5   1       1228.76       1312.59        39.83 o                         
   2   5   1        350.84        311.06        16.14 o                         
   3   5   1         60.00         55.89         6.34 o                         
   4   5   1        185.58        196.82        10.53 o                         
   5   5   1        268.54        270.14        12.47 o                         
   6   5   1       1435.00       1423.80        32.52 o                         
   7   5   1       2877.60       2846.44        70.23 o                         
   8   5   1       1153.95       1174.89        35.50 o                         
   9   5   1        295.16        305.84        32.85 o                         
  10   5   1        164.35        211.45        20.15 o                         
  11   5   1         61.53         80.41        25.00 o                         
  12   5   1         28.31         38.61        19.59 o                         
 -12   6   1        324.54        224.34        44.33 o                         
 -11   6   1        332.87        336.54        26.74 o                         
 -10   6   1        384.92        452.47        29.38 o                         
  -9   6   1         86.14        107.40        12.93 o                         
  -8   6   1         19.90         33.34         8.91 o                         
  -7   6   1        289.26        318.85        16.50 o                         
  -6   6   1        986.62        997.27        26.34 o                         
  -5   6   1        931.99        958.12        25.02 o                         
  -4   6   1       1588.12       1588.45        35.35 o                         
  -3   6   1       2266.91       2286.06        59.13 o                         
  -2   6   1       1429.45       1450.40        41.02 o                         
  -1   6   1        111.59        102.75        10.53 o                         
   0   6   1         65.98         64.21        11.00 o                         
   1   6   1        896.56        902.32        29.95 o                         
   2   6   1       1950.05       2021.30        52.95 o                         
   3   6   1       2398.44       2383.10        53.48 o                         
   4   6   1       1428.06       1437.93        33.26 o                         
   5   6   1       1383.68       1366.42        32.77 o                         
   6   6   1        241.71        263.52        13.94 o                         
   7   6   1        294.20        290.52        16.61 o                         
   8   6   1          0.32         13.10         8.35 o                         
   9   6   1        249.43        228.23        21.14 o                         
  10   6   1        403.67        407.17        28.98 o                         
  11   6   1        254.60        258.99        32.20 o                         
 -11   7   1        151.38        155.91        24.90 o                         
 -10   7   1        311.24        318.63        32.94 o                         
  -9   7   1        300.96        343.39        26.35 o                         
  -8   7   1        627.30        661.73        28.17 o                         
  -7   7   1        520.81        518.42        23.69 o                         
  -6   7   1        164.36        158.78        13.01 o                         
  -5   7   1        112.54        141.80        12.64 o                         
  -4   7   1         24.67         18.77         8.40 o                         
  -3   7   1        408.44        403.92        21.97 o                         
  -2   7   1        776.41        755.93        28.28 o                         
  -1   7   1       1954.65       1943.83        54.39 o                         
   0   7   1       1395.62       1432.27        43.11 o                         
   1   7   1       1254.47       1211.95        38.05 o                         
   2   7   1        414.51        409.06        22.02 o                         
   3   7   1         55.81         46.08         9.53 o                         
   4   7   1        146.89        161.70        12.85 o                         
   5   7   1        364.82        351.72        16.97 o                         
   6   7   1        777.87        846.04        27.34 o                         
   7   7   1       1442.75       1485.84        40.64 o                         
   8   7   1        550.34        532.79        26.70 o                         
   9   7   1        219.34        221.24        22.29 o                         
  10   7   1        137.24        173.05        21.36 o                         
  -9   8   1         36.77         17.53        26.36 o                         
  -8   8   1         77.92         77.19        13.46 o                         
  -7   8   1        289.69        311.66        25.43 o                         
  -6   8   1        391.98        428.57        29.29 o                         
  -5   8   1        500.25        451.80        34.21 o                         
  -4   8   1        914.35        947.82        34.20 o                         
  -3   8   1        780.55        771.96        31.45 o                         
  -2   8   1        216.16        209.60        17.58 o                         
  -1   8   1        179.49        181.23        16.36 o                         
   0   8   1        370.77        373.25        22.87 o                         
   1   8   1        135.84        136.63        14.73 o                         
   2   8   1        879.37        925.95        34.06 o                         
   3   8   1       1290.96       1251.48        41.41 o                         
   4   8   1       1330.12       1370.22        43.79 o                         
   5   8   1        402.80        426.40        25.14 o                         
   6   8   1         66.92         61.11        13.69 o                         
   7   8   1         12.88          8.25         9.36 o                         
   8   8   1         17.12         11.48        12.54 o                         
  -7   9   1        261.58        293.83        31.71 o                         
  -6   9   1        551.85        575.72        36.26 o                         
  -5   9   1        212.15        251.66        24.61 o                         
  -4   9   1         38.50         30.01        11.69 o                         
  -3   9   1        179.36        166.31        17.51 o                         
  -2   9   1        584.60        593.98        31.37 o                         
  -1   9   1        364.78        324.51        23.24 o                         
   0   9   1        843.72        796.49        34.04 o                         
   1   9   1        987.38       1035.95        38.83 o                         
   2   9   1        455.59        511.45        28.68 o                         
   3   9   1         12.93         15.36        13.37 o                         
   4   9   1         45.85         42.06        14.54 o                         
   5   9   1        292.45        298.32        25.97 o                         
   6   9   1        383.53        476.81        47.03 o                         
  -2  10   1        128.59        124.41        20.94 o                         
  -1  10   1         31.76         24.14        13.75 o                         
   0  10   1          7.25          5.32        10.77 o                         
   1  10   1        279.70        253.26        25.69 o                         
   2  10   1        198.46        167.96        22.22 o                         
  -2 -10   2        759.31        752.96        39.90 o                         
  -1 -10   2        335.45        340.31        29.10 o                         
   0 -10   2        482.25        354.55        36.50 o                         
   1 -10   2         56.47         55.64        15.95 o                         
  -7  -9   2        234.17        248.55        64.61 o                         
  -6  -9   2        173.78        146.22        19.55 o                         
  -5  -9   2        916.89        907.25        40.67 o                         
  -4  -9   2        639.45        688.74        41.68 o                         
  -3  -9   2        311.71        302.83        25.71 o                         
  -2  -9   2        117.73        119.75        18.28 o                         
  -1  -9   2         16.15          0.05        11.94 o                         
   0  -9   2        151.77        136.89        19.27 o                         
   1  -9   2         89.31         73.54        15.55 o                         
   2  -9   2        533.57        507.43        32.74 o                         
   3  -9   2        534.81        467.96        59.59 o                         
   4  -9   2        232.36        230.00        22.52 o                         
   5  -9   2        144.37        143.18        18.92 o                         
   6  -9   2        118.89        100.51        16.76 o                         
  -9  -8   2        485.51        540.83        34.68 o                         
  -8  -8   2        431.34        437.75        29.81 o                         
  -7  -8   2        467.47        493.94        25.56 o                         
  -6  -8   2        153.05        146.52        14.92 o                         
  -5  -8   2         36.65         40.62        12.37 o                         
  -4  -8   2        146.35        156.19        18.77 o                         
  -3  -8   2        754.14        808.65        40.34 o                         
  -2  -8   2        756.42        731.24        29.49 o                         
  -1  -8   2       1192.28       1144.47        48.35 o                         
   0  -8   2        854.90        929.13        32.43 o                         
   1  -8   2        509.73        538.73        24.83 o                         
   2  -8   2         47.71         24.14        11.27 o                         
   3  -8   2         28.27         25.36        11.27 o                         
   4  -8   2        126.99        135.64        17.59 o                         
   5  -8   2        391.46        359.00        27.28 o                         
   6  -8   2        717.92        709.36        30.33 o                         
   7  -8   2        399.88        358.28        22.99 o                         
   8  -8   2        381.22        356.05        37.76 o                         
 -11  -7   2        261.92        293.64        26.90 o                         
 -10  -7   2        167.10        169.57        19.27 o                         
  -9  -7   2         70.00         90.94        15.56 o                         
  -8  -7   2         85.82         99.59        19.53 o                         
  -7  -7   2        250.02        245.01        16.12 o                         
  -6  -7   2       1069.42       1083.26        31.15 o                         
  -5  -7   2       1226.87       1255.19        38.81 o                         
  -4  -7   2       1434.94       1430.18        42.23 o                         
  -3  -7   2        589.87        560.34        23.47 o                         
  -2  -7   2        181.42        203.77        17.17 o                         
  -1  -7   2         43.20         66.32        16.72 o                         
   0  -7   2        168.67        149.41        15.86 o                         
   1  -7   2       1172.33       1149.51        47.09 o                         
   2  -7   2       1195.44       1209.06        57.57 o                         
   3  -7   2        816.42        791.92        34.34 o                         
   4  -7   2        984.34        907.13        44.92 o                         
   5  -7   2        467.94        473.93        27.46 o                         
   6  -7   2         93.86        103.79        15.85 o                         
   7  -7   2         37.78         42.91        17.00 o                         
   8  -7   2        275.32        294.40        25.42 o                         
   9  -7   2        279.43        289.84        25.87 o                         
  10  -7   2        193.02        164.37        23.39 o                         
 -12  -6   2        146.22        157.24        21.29 o                         
 -11  -6   2         78.78         89.05        16.75 o                         
 -10  -6   2        450.71        507.66        30.84 o                         
  -9  -6   2        780.65        748.41        34.11 o                         
  -8  -6   2        958.36        916.94        32.17 o                         
  -7  -6   2        547.12        518.74        22.09 o                         
  -6  -6   2        514.29        517.48        21.33 o                         
  -5  -6   2        125.07        140.68        12.03 o                         
  -4  -6   2        443.30        434.05        18.90 o                         
  -3  -6   2        772.75        792.64        30.46 o                         
  -2  -6   2       1500.42       1511.92        48.19 o                         
  -1  -6   2       1953.82       2010.51        58.51 o                         
   0  -6   2       1278.59       1248.62        42.44 o                         
   1  -6   2        619.29        619.84        25.28 o                         
   2  -6   2       1597.01       1625.12        51.49 o                         
   3  -6   2        139.11        145.24        12.48 o                         
   4  -6   2        376.73        400.29        18.25 o                         
   5  -6   2        782.44        824.65        39.38 o                         
   6  -6   2        917.95        905.61        43.41 o                         
   7  -6   2        379.83        379.39        41.38 o                         
   8  -6   2        312.61        329.53        23.53 o                         
   9  -6   2        805.66        809.19        32.95 o                         
  10  -6   2        111.40        116.65        18.61 o                         
  11  -6   2          9.34         26.66        18.92 o                         
 -13  -5   2        502.56        581.94        38.05 o                         
 -12  -5   2        501.66        595.93        36.98 o                         
 -11  -5   2        158.27        149.93        18.75 o                         
 -10  -5   2         41.14         43.16        10.08 o                         
  -9  -5   2         80.29         98.13        13.98 o                         
  -8  -5   2         63.74         69.03         9.33 o                         
  -7  -5   2        841.73        832.45        26.34 o                         
  -6  -5   2       2401.99       2397.46        91.99 o                         
  -5  -5   2       3815.26       3661.48       104.03 o                         
  -4  -5   2       1640.45       1650.86        42.94 o                         
  -3  -5   2       1582.08       1707.83        55.01 o                         
  -2  -5   2        343.93        364.69        20.01 o                         
  -1  -5   2        137.08        148.62        13.30 o                         
   0  -5   2        266.40        288.24        17.94 o                         
   1  -5   2       2557.80       2567.16        71.53 o                         
   2  -5   2       3708.57       3727.53       103.50 o                         
   3  -5   2       2721.82       2754.55        72.42 o                         
   4  -5   2       2395.08       2268.45        79.40 o                         
   5  -5   2        659.58        641.41        34.91 o                         
   6  -5   2        251.19        259.93        23.62 o                         
   7  -5   2         21.00         23.81         8.04 o                         
   8  -5   2        322.03        302.20        30.36 o                         
   9  -5   2        712.33        696.81        28.26 o                         
  10  -5   2        645.84        619.92        28.34 o                         
  11  -5   2        446.65        479.80        32.15 o                         
  12  -5   2        367.49        392.39        31.00 o                         
 -14  -4   2        169.15        166.12        27.99 o                         
 -13  -4   2         73.02         83.08        17.31 o                         
 -12  -4   2         63.01         84.51        16.48 o                         
 -11  -4   2        426.39        468.24        30.51 o                         
 -10  -4   2        742.99        717.40        33.58 o                         
  -9  -4   2       1177.15       1195.51        41.90 o                         
  -8  -4   2       1963.02       1914.00        49.08 o                         
  -7  -4   2       1797.07       1761.47        45.99 o                         
  -6  -4   2        185.07        215.13        19.16 o                         
  -5  -4   2         91.72         90.10         9.44 o                         
  -4  -4   2        235.31        230.81        17.46 o                         
  -3  -4   2       2395.22       2541.98        70.87 o                         
  -2  -4   2       3672.84       3745.03        97.56 o                         
  -1  -4   2       4674.35       4834.76       127.33 o                         
   0  -4   2       2533.80       2538.93        86.78 o                         
   1  -4   2       3765.03       3910.36       120.67 o                         
   2  -4   2        315.23        312.86        21.08 o                         
   3  -4   2        151.96        145.02        10.73 o                         
   4  -4   2       1015.66       1097.93        85.24 o                         
   5  -4   2       1247.25       1268.64        43.62 o                         
   6  -4   2       1669.42       1671.25        44.37 o                         
   7  -4   2       1460.39       1427.99        44.71 o                         
   8  -4   2       1355.14       1289.23        38.80 o                         
   9  -4   2        419.27        429.30        21.61 o                         
  10  -4   2        190.04        228.67        18.67 o                         
  11  -4   2         19.97         11.48        12.71 o                         
  12  -4   2         98.48        112.32        22.39 o                         
  13  -4   2        161.65        185.84        25.78 o                         
 -14  -3   2        184.49        199.19        23.13 o                         
 -13  -3   2        444.64        496.68        41.52 o                         
 -12  -3   2        696.07        689.95        34.60 o                         
 -11  -3   2        148.77        149.50        17.74 o                         
 -10  -3   2        279.01        275.81        21.83 o                         
  -9  -3   2        149.18        157.57        12.36 o                         
  -8  -3   2        435.92        428.55        15.40 o                         
  -7  -3   2        483.95        467.75        16.42 o                         
  -6  -3   2       1952.16       1856.44        48.03 o                         
  -5  -3   2       2939.93       2993.01        68.77 o                         
  -4  -3   2       3230.78       3569.99       259.07 o                         
  -3  -3   2       3380.82       3809.42       182.57 o                         
  -2  -3   2       3289.84       3546.12        92.40 o                         
  -1  -3   2         91.96         85.08         7.15 o                         
   0  -3   2        639.19        633.03        52.97 o                         
   1  -3   2         53.37         57.58        12.70 o                         
   2  -3   2       4252.56       4461.34       112.28 o                         
   3  -3   2       7732.53       8274.74       208.48 o                         
   4  -3   2       2604.78       2546.97       117.87 o                         
   5  -3   2       1497.84       1476.89        38.61 o                         
   6  -3   2        275.41        283.89        14.39 o                         
   7  -3   2        336.55        356.57        16.99 o                         
   8  -3   2        148.33        135.68        14.89 o                         
   9  -3   2        423.04        401.54        21.33 o                         
  10  -3   2       1062.66        999.59        40.11 o                         
  11  -3   2        898.56        949.59        62.67 o                         
  12  -3   2        269.01        264.08        24.78 o                         
  13  -3   2         15.80         33.68        17.75 o                         
 -15  -2   2        144.51        162.75        23.18 o                         
 -14  -2   2         11.89          8.44        12.71 o                         
 -13  -2   2         37.66         29.15        12.59 o                         
 -12  -2   2        213.37        236.18        21.82 o                         
 -11  -2   2        403.40        440.08        28.11 o                         
 -10  -2   2       2002.31       1889.02        60.31 o                         
  -9  -2   2       1390.12       1312.14        36.42 o                         
  -8  -2   2       2305.74       2276.74        56.23 o                         
  -7  -2   2       2288.26       2266.24        55.29 o                         
  -6  -2   2        515.61        540.30        15.93 o                         
  -5  -2   2          4.60          5.68         3.57 o                         
  -4  -2   2        564.15        512.29        20.97 o                         
  -3  -2   2       3206.13       3341.73       104.18 o                         
  -2  -2   2       7574.89       7806.92       247.22 o                         
  -1  -2   2       6108.76       6419.24       136.99 o                         
   0  -2   2      13328.28      14038.93       296.50 o                         
   1  -2   2       3560.45       3801.35        95.53 o                         
   2  -2   2        736.86        720.89        36.75 o                         
   3  -2   2        365.97        406.45        15.35 o                         
   4  -2   2        132.83        159.10        15.17 o                         
   5  -2   2       2966.05       2939.09        95.54 o                         
   6  -2   2       2146.22       2114.68        52.16 o                         
   7  -2   2       4909.67       4698.76       106.02 o                         
   8  -2   2       2366.87       2449.10        87.31 o                         
   9  -2   2        538.06        570.34        24.70 o                         
  10  -2   2         26.68         30.47        15.25 o                         
  11  -2   2          7.48         17.15        11.25 o                         
  12  -2   2        122.45        134.06        39.45 o                         
  13  -2   2        159.61        161.13        25.58 o                         
  14  -2   2        721.77        718.79        94.33 o                         
 -15  -1   2        163.57        188.63        44.20 o                         
 -14  -1   2        317.42        358.79        29.26 o                         
 -13  -1   2        401.02        406.66        31.56 o                         
 -12  -1   2        428.04        440.66        29.34 o                         
 -11  -1   2        756.28        727.88        27.30 o                         
 -10  -1   2        648.29        662.77        29.48 o                         
  -9  -1   2        203.07        211.98        16.99 o                         
  -8  -1   2        459.77        422.61        15.60 o                         
  -7  -1   2       1691.59       1627.58        41.20 o                         
  -6  -1   2       2837.36       2724.22        65.49 o                         
  -5  -1   2       2170.63       2103.06        62.05 o                         
  -4  -1   2       7796.26       7886.40       190.66 o                         
  -3  -1   2      10655.12      11999.73       350.97 o                         
  -2  -1   2       3229.54       3348.18       125.28 o                         
  -1  -1   2       1669.29       1672.63        72.04 o                         
   0  -1   2       2176.40       2286.93       105.42 o                         
   1  -1   2       7753.43       8390.93       291.41 o                         
   2  -1   2       4207.36       4425.72        89.14 o                         
   3  -1   2       7415.73       7973.37       173.52 o                         
   4  -1   2       7801.01       7974.52       175.41 o                         
   5  -1   2       4678.57       4772.72       102.82 o                         
   6  -1   2       1407.08       1364.56        47.24 o                         
   7  -1   2        321.73        329.30        15.77 o                         
   8  -1   2        857.44        834.19        27.31 o                         
   9  -1   2       1300.84       1232.64        36.71 o                         
  10  -1   2       1201.30       1162.13        53.66 o                         
  11  -1   2        617.76        675.78        40.02 o                         
  12  -1   2        672.47        755.90        45.03 o                         
  13  -1   2        171.74        170.04        26.30 o                         
  14  -1   2         17.01          7.08        17.36 o                         
 -15   0   2         51.92         70.97        20.49 o                         
 -14   0   2        103.84        106.77        20.90 o                         
 -13   0   2          0.20          2.91        29.19 o                         
 -12   0   2         20.82         12.15        10.74 o                         
 -11   0   2        771.21        815.93        28.92 o                         
 -10   0   2        805.50        799.58        27.55 o                         
  -9   0   2       2663.11       2521.38        62.82 o                         
  -8   0   2       1987.08       1851.84        47.53 o                         
  -7   0   2        371.89        323.55        16.38 o                         
  -6   0   2       4124.73       4420.83       115.31 o                         
  -5   0   2       1046.12       1246.21        30.52 o                         
  -4   0   2       3057.88       3077.47        68.49 o                         
  -3   0   2        519.52        433.66        10.52 o                         
  -2   0   2       2687.30       2780.92        60.55 o                         
   1   0   2      10782.05      11253.33       327.23 o                         
   2   0   2        504.54        525.30        14.51 o                         
   3   0   2         49.96         46.41         4.85 o                         
   4   0   2        810.33        791.07        21.20 o                         
   5   0   2        463.32        440.78        13.89 o                         
   6   0   2       2903.09       3034.47        81.85 o                         
   7   0   2       2661.79       2481.05        58.63 o                         
   8   0   2       1885.10       1823.02        54.32 o                         
   9   0   2        334.81        378.08        25.72 o                         
  10   0   2        115.11        135.92        24.72 o                         
  11   0   2         42.77         48.93        16.25 o                         
  12   0   2         21.62          5.68        14.85 o                         
  13   0   2        166.28        218.44        37.30 o                         
  14   0   2        273.49        329.02        35.54 o                         
 -15   1   2        154.51        193.23        28.57 o                         
 -14   1   2        337.20        357.71        34.11 o                         
 -13   1   2        422.26        452.11        43.93 o                         
 -12   1   2        426.97        466.81        36.85 o                         
 -11   1   2        756.84        729.51        30.55 o                         
 -10   1   2        595.23        649.57        27.54 o                         
  -9   1   2        205.81        224.68        16.06 o                         
  -8   1   2        491.36        461.26        17.67 o                         
  -7   1   2       1712.39       1689.21        42.47 o                         
  -6   1   2       3023.44       2952.31        68.93 o                         
  -5   1   2       2491.89       2490.19        48.49 o                         
  -4   1   2       7379.00       7480.56       147.71 o                         
  -3   1   2      10715.92      11456.09       202.31 o                         
  -2   1   2       3224.22       3577.85        75.60 o                         
  -1   1   2       1666.46       1708.80        89.30 o                         
   0   1   2       2158.57       2407.60        60.23 o                         
   1   1   2       8033.09       8874.64       150.84 o                         
   2   1   2       4515.21       4743.29        89.09 o                         
   3   1   2       7348.33       7562.37       149.83 o                         
   4   1   2       8028.24       8101.33       155.96 o                         
   5   1   2       4385.97       4389.02        90.07 o                         
   6   1   2       1550.94       1547.90        36.12 o                         
   7   1   2        318.46        308.34        20.06 o                         
   8   1   2        907.92        865.91        29.69 o                         
   9   1   2       1267.17       1249.98        54.34 o                         
  10   1   2       1228.38       1214.33        95.95 o                         
  11   1   2        643.11        697.42        41.65 o                         
  12   1   2        650.13        782.62        54.20 o                         
  13   1   2        196.76        246.89        30.69 o                         
  14   1   2         23.26         29.45        19.11 o                         
 -15   2   2        162.43        186.76        28.73 o                         
 -14   2   2         17.76         10.65        16.14 o                         
 -13   2   2         36.51         27.74        15.73 o                         
 -12   2   2        217.58        241.76        20.23 o                         
 -11   2   2        417.54        453.21        25.02 o                         
 -10   2   2       1920.11       1850.76        57.90 o                         
  -9   2   2       1336.10       1273.61        42.54 o                         
  -8   2   2       2377.46       2268.46        55.81 o                         
  -7   2   2       2303.21       2262.50        54.18 o                         
  -6   2   2        506.74        499.64        16.47 o                         
  -5   2   2          5.14          4.41         3.78 o                         
  -4   2   2        537.27        464.82        14.49 o                         
  -3   2   2       3223.79       3254.80        65.40 o                         
  -2   2   2       7885.76       8198.63       156.10 o                         
  -1   2   2       5744.51       6282.84       137.57 o                         
   0   2   2      12787.10      13718.99       297.29 o                         
   1   2   2       3532.60       3760.56        74.82 o                         
   2   2   2        825.09        838.52        18.75 o                         
   3   2   2        366.00        385.72        11.42 o                         
   4   2   2        145.96        164.53         7.48 o                         
   5   2   2       3006.68       2940.09        67.79 o                         
   6   2   2       2090.94       2082.42        50.69 o                         
   7   2   2       4602.70       4482.84       103.88 o                         
   8   2   2       2298.00       2385.61        82.44 o                         
   9   2   2        636.42        648.02        27.04 o                         
  10   2   2         32.40         54.85        16.72 o                         
  11   2   2          8.03          7.92        14.61 o                         
  12   2   2        132.16         94.58        21.84 o                         
  13   2   2        181.29        162.17        27.13 o                         
  14   2   2        656.30        756.79        83.38 o                         
 -14   3   2        184.15        178.43        26.57 o                         
 -13   3   2        461.92        481.17        38.96 o                         
 -12   3   2        692.82        666.85        31.39 o                         
 -11   3   2        120.21        115.99        19.69 o                         
 -10   3   2        289.24        295.09        20.28 o                         
  -9   3   2        144.74        148.43        11.05 o                         
  -8   3   2        379.26        387.81        16.29 o                         
  -7   3   2        505.43        503.29        21.92 o                         
  -6   3   2       2039.55       1919.14        46.47 o                         
  -5   3   2       2930.15       2942.71        68.57 o                         
  -4   3   2       3303.27       3406.67        70.12 o                         
  -3   3   2       3188.60       3323.97        63.49 o                         
  -2   3   2       3243.68       3572.38        65.54 o                         
  -1   3   2         93.55         85.16         5.68 o                         
   0   3   2        562.27        596.91        16.22 o                         
   1   3   2        112.31        115.87         6.27 o                         
   2   3   2       4298.86       4337.83        80.12 o                         
   3   3   2       7810.53       8278.00       161.88 o                         
   4   3   2       2399.10       2376.50        51.47 o                         
   5   3   2       1506.94       1475.32        33.76 o                         
   6   3   2        233.22        228.15        12.21 o                         
   7   3   2        338.02        320.81        14.84 o                         
   8   3   2        156.33        145.13        13.84 o                         
   9   3   2        417.11        398.23        22.41 o                         
  10   3   2       1023.28        935.47        49.73 o                         
  11   3   2        920.10        916.17        50.65 o                         
  12   3   2        240.90        266.61        62.98 o                         
  13   3   2         19.77         24.20        18.83 o                         
 -14   4   2        172.23        168.38        40.01 o                         
 -13   4   2         76.36         89.85        20.77 o                         
 -12   4   2         82.05         98.34        14.67 o                         
 -11   4   2        413.36        436.30        25.46 o                         
 -10   4   2        764.98        802.55        32.32 o                         
  -9   4   2       1221.76       1226.37        35.33 o                         
  -8   4   2       1952.93       1908.34        49.42 o                         
  -7   4   2       1845.97       1840.43        46.63 o                         
  -6   4   2        158.43        180.46        14.83 o                         
  -5   4   2         88.88         90.04         6.71 o                         
  -4   4   2        291.11        272.29        10.09 o                         
  -3   4   2       2566.12       2628.20        50.35 o                         
  -2   4   2       3604.62       3674.50        75.94 o                         
  -1   4   2       4903.56       5004.78       111.46 o                         
   0   4   2       2531.44       2595.98        55.05 o                         
   1   4   2       3518.14       3616.21        76.15 o                         
   2   4   2        353.87        354.16        11.52 o                         
   3   4   2        151.92        156.54         8.37 o                         
   4   4   2       1025.65       1056.35        26.93 o                         
   5   4   2       1202.78       1269.81        31.17 o                         
   6   4   2       1710.40       1646.09        38.94 o                         
   7   4   2       1432.66       1405.09        39.30 o                         
   8   4   2       1306.30       1309.77        37.47 o                         
   9   4   2        446.95        417.32        24.59 o                         
  10   4   2        208.54        223.40        28.19 o                         
  11   4   2         18.42         17.30        16.82 o                         
  12   4   2         95.86         62.82        26.36 o                         
  13   4   2        159.83        116.85        47.43 o                         
 -13   5   2        485.18        468.40        60.55 o                         
 -12   5   2        504.51        508.09        37.67 o                         
 -11   5   2        184.18        188.26        19.10 o                         
 -10   5   2         24.52         23.77        13.73 o                         
  -9   5   2         78.01         78.49        10.07 o                         
  -8   5   2         85.12         93.39        10.53 o                         
  -7   5   2        766.05        716.78        25.52 o                         
  -6   5   2       2318.25       2363.80        59.45 o                         
  -5   5   2       3970.38       3924.62        73.81 o                         
  -4   5   2       1617.26       1606.96        34.94 o                         
  -3   5   2       1504.09       1582.75        38.23 o                         
  -2   5   2        316.91        311.13        15.05 o                         
  -1   5   2        135.02        144.22        11.11 o                         
   0   5   2        205.46        209.98        13.00 o                         
   1   5   2       2524.70       2503.36        55.63 o                         
   2   5   2       3835.71       3886.78        73.48 o                         
   3   5   2       2506.46       2497.04        51.86 o                         
   4   5   2       2467.27       2474.75        49.25 o                         
   5   5   2        606.17        617.80        20.35 o                         
   6   5   2        233.96        234.06        13.42 o                         
   7   5   2         22.20         36.37         8.16 o                         
   8   5   2        291.00        264.34        17.04 o                         
   9   5   2        709.19        744.53        33.16 o                         
  10   5   2        623.02        586.55        45.01 o                         
  11   5   2        419.79        354.96        36.60 o                         
  12   5   2        372.88        330.72        37.08 o                         
 -12   6   2        135.92        157.79        24.62 o                         
 -11   6   2         69.73         84.88        24.60 o                         
 -10   6   2        463.61        481.89        28.50 o                         
  -9   6   2        824.78        816.78        30.00 o                         
  -8   6   2        949.51        942.56        31.48 o                         
  -7   6   2        521.40        521.73        22.50 o                         
  -6   6   2        496.33        519.53        19.47 o                         
  -5   6   2        120.30        115.87         9.35 o                         
  -4   6   2        432.72        411.63        17.21 o                         
  -3   6   2        808.99        799.37        27.53 o                         
  -2   6   2       1569.81       1529.89        43.08 o                         
  -1   6   2       1861.37       1865.98        51.32 o                         
   0   6   2       1326.64       1323.45        38.01 o                         
   1   6   2        504.30        469.51        20.74 o                         
   2   6   2       1536.30       1598.47        39.99 o                         
   3   6   2        141.22        125.62        10.56 o                         
   4   6   2        367.72        385.12        16.47 o                         
   5   6   2        737.35        746.59        24.66 o                         
   6   6   2        870.69        842.51        26.78 o                         
   7   6   2        385.02        427.06        21.62 o                         
   8   6   2        255.44        256.69        20.98 o                         
   9   6   2        808.84        799.13        51.25 o                         
  10   6   2        119.73         86.07        22.84 o                         
  11   6   2          8.88         14.04        19.26 o                         
 -11   7   2        275.76        278.79        45.28 o                         
 -10   7   2        163.27        136.64        22.94 o                         
  -9   7   2         71.82         76.88        14.25 o                         
  -8   7   2         87.71         97.01        12.94 o                         
  -7   7   2        288.33        286.94        18.91 o                         
  -6   7   2       1031.57       1061.03        36.00 o                         
  -5   7   2       1243.65       1232.89        39.00 o                         
  -4   7   2       1458.29       1422.59        43.31 o                         
  -3   7   2        549.90        541.25        23.85 o                         
  -2   7   2        194.34        207.67        15.65 o                         
  -1   7   2         42.06         39.92         9.19 o                         
   0   7   2        204.97        203.94        15.53 o                         
   1   7   2       1170.51       1213.91        37.94 o                         
   2   7   2       1200.62       1259.52        39.12 o                         
   3   7   2        867.43        848.78        27.12 o                         
   4   7   2        894.61        888.99        32.03 o                         
   5   7   2        513.42        522.44        21.66 o                         
   6   7   2        112.51        126.91        12.61 o                         
   7   7   2         40.35         67.29        10.78 o                         
   8   7   2        283.64        304.95        26.58 o                         
   9   7   2        270.53        275.83        40.81 o                         
  10   7   2        178.01        162.20        27.75 o                         
  -9   8   2        499.29        551.53        45.05 o                         
  -8   8   2        416.76        436.56        30.04 o                         
  -7   8   2        466.02        505.21        31.93 o                         
  -6   8   2        145.05        150.49        18.94 o                         
  -5   8   2         36.46         44.27        13.10 o                         
  -4   8   2        141.61        144.11        18.48 o                         
  -3   8   2        757.25        780.49        31.50 o                         
  -2   8   2        785.51        762.96        31.34 o                         
  -1   8   2       1166.50       1194.40        39.89 o                         
   0   8   2        802.10        817.52        32.49 o                         
   1   8   2        506.68        527.34        26.76 o                         
   2   8   2         34.95         25.03         9.86 o                         
   3   8   2         27.61         23.05        11.50 o                         
   4   8   2        102.56        114.15        16.47 o                         
   5   8   2        369.44        369.27        23.43 o                         
   6   8   2        695.91        737.73        43.69 o                         
   7   8   2        360.33        368.94        21.84 o                         
   8   8   2        391.85        423.86        31.28 o                         
  -7   9   2        260.89        311.99        33.15 o                         
  -6   9   2        158.01        160.95        20.95 o                         
  -5   9   2        811.61        785.19        40.19 o                         
  -4   9   2        651.42        706.52        36.65 o                         
  -3   9   2        336.83        318.07        26.74 o                         
  -2   9   2        117.59        110.07        17.81 o                         
  -1   9   2         16.27         33.75        13.33 o                         
   0   9   2        167.98        185.77        20.95 o                         
   1   9   2         75.03         78.69        19.36 o                         
   2   9   2        494.86        519.94        34.03 o                         
   3   9   2        512.49        536.64        48.45 o                         
   4   9   2        263.37        270.32        24.74 o                         
   5   9   2        134.10        139.41        19.45 o                         
   6   9   2        124.25        105.00        18.10 o                         
  -2  10   2        755.00        702.76        47.71 o                         
  -1  10   2        347.15        324.49        28.92 o                         
   0  10   2        487.88        461.32        42.25 o                         
   1  10   2         58.45         57.47        16.54 o                         
  -1 -10   3          6.78         -7.64        13.07 o                         
   0 -10   3         95.12         91.76        19.85 o                         
  -7  -9   3        162.98        163.28        27.03 o                         
  -6  -9   3          4.41         14.24        10.41 o                         
  -5  -9   3          1.83         -3.94        11.81 o                         
  -4  -9   3        195.58        196.33        22.02 o                         
  -3  -9   3        426.94        474.31        32.11 o                         
  -2  -9   3        402.92        384.06        29.48 o                         
  -1  -9   3        801.30        807.96        47.29 o                         
   0  -9   3        507.78        525.23        32.62 o                         
   1  -9   3        201.54        178.33        20.59 o                         
   2  -9   3         51.87         31.31        13.62 o                         
   3  -9   3         10.83          9.63        12.00 o                         
   4  -9   3        181.60        182.85        26.02 o                         
   5  -9   3        364.17        324.36        26.62 o                         
  -9  -8   3         67.72         56.82        14.78 o                         
  -8  -8   3        148.97        128.22        17.60 o                         
  -7  -8   3        504.17        499.21        25.22 o                         
  -6  -8   3        855.86        891.91        38.92 o                         
  -5  -8   3        729.52        805.73        36.32 o                         
  -4  -8   3        626.10        669.61        33.43 o                         
  -3  -8   3        548.27        617.27        31.59 o                         
  -2  -8   3        182.46        173.28        20.71 o                         
  -1  -8   3         54.48         55.77        16.81 o                         
   0  -8   3        222.96        204.42        25.04 o                         
   1  -8   3        571.81        612.33        39.47 o                         
   2  -8   3        819.22        831.96        36.62 o                         
   3  -8   3       1049.34       1033.54        42.42 o                         
   4  -8   3        672.25        620.08        40.96 o                         
   5  -8   3        439.12        449.40        30.82 o                         
   6  -8   3         86.53         99.10        17.48 o                         
   7  -8   3         41.82         37.46        12.81 o                         
   8  -8   3         93.17         96.53        16.34 o                         
 -11  -7   3        241.74        270.89        31.73 o                         
 -10  -7   3        301.06        359.35        27.29 o                         
  -9  -7   3        670.00        639.33        32.35 o                         
  -8  -7   3        585.47        594.04        30.33 o                         
  -7  -7   3        291.19        280.24        18.43 o                         
  -6  -7   3         13.44          5.72         9.38 o                         
  -5  -7   3        232.88        266.68        21.07 o                         
  -4  -7   3        183.32        189.84        15.04 o                         
  -3  -7   3        756.95        760.87        31.75 o                         
  -2  -7   3       1493.29       1395.81       138.05 o                         
  -1  -7   3       1654.12       1607.14        53.84 o                         
   0  -7   3       1440.52       1396.99        48.55 o                         
   1  -7   3        582.31        615.59        28.45 o                         
   2  -7   3        209.58        207.40        22.58 o                         
   3  -7   3        160.21        177.50        17.60 o                         
   4  -7   3        119.37        117.03        15.74 o                         
   5  -7   3        532.51        575.70        40.96 o                         
   6  -7   3        672.92        686.37        43.66 o                         
   7  -7   3        679.47        658.46        34.84 o                         
   8  -7   3        673.31        717.82        37.13 o                         
   9  -7   3         46.64         62.58        16.78 o                         
 -12  -6   3        205.59        216.00        26.56 o                         
 -11  -6   3        217.25        244.72        23.63 o                         
 -10  -6   3         13.88         20.23        10.61 o                         
  -9  -6   3        131.20        151.62        16.95 o                         
  -8  -6   3        428.82        426.82        22.90 o                         
  -7  -6   3       1041.90        983.02        32.49 o                         
  -6  -6   3        954.04        954.86        52.61 o                         
  -5  -6   3        751.88        754.53        25.76 o                         
  -4  -6   3       2002.82       1941.56        69.55 o                         
  -3  -6   3        935.41        944.23        34.38 o                         
  -2  -6   3         96.12         86.81        11.14 o                         
  -1  -6   3         77.62         83.51        11.00 o                         
   0  -6   3       1149.81       1223.98        41.56 o                         
   1  -6   3       1007.98       1020.92        36.65 o                         
   2  -6   3        617.82        605.96        21.39 o                         
   3  -6   3       1710.35       1698.25        52.66 o                         
   4  -6   3       1492.51       1540.43        43.59 o                         
   5  -6   3        491.36        521.62        23.75 o                         
   6  -6   3         63.26         49.81        11.17 o                         
   7  -6   3        167.56        164.61        18.57 o                         
   8  -6   3        266.18        254.29        23.11 o                         
   9  -6   3        172.69        181.21        24.69 o                         
  10  -6   3        230.34        255.59        25.25 o                         
  11  -6   3        420.58        499.18       102.71 o                         
 -13  -5   3          2.79          9.96        15.05 o                         
 -12  -5   3         64.19         49.71        14.75 o                         
 -11  -5   3        686.45        702.81        43.39 o                         
 -10  -5   3       1184.18       1200.42        43.93 o                         
  -9  -5   3        907.14        838.09        34.63 o                         
  -8  -5   3        685.26        686.86        23.84 o                         
  -7  -5   3        354.76        376.36        23.13 o                         
  -6  -5   3        519.57        499.63        22.45 o                         
  -5  -5   3        167.17        151.70        16.62 o                         
  -4  -5   3       1328.16       1306.73        40.53 o                         
  -3  -5   3       1731.33       1717.17        50.53 o                         
  -2  -5   3       3992.98       3960.76       106.79 o                         
  -1  -5   3       3065.64       3136.77       107.96 o                         
   0  -5   3       1859.60       1838.41        53.34 o                         
   1  -5   3       2867.52       2859.09        99.57 o                         
   2  -5   3        150.54        144.86         9.79 o                         
   3  -5   3         83.64        114.88        10.57 o                         
   4  -5   3        627.05        572.36        24.41 o                         
   5  -5   3        869.31        854.89        38.43 o                         
   6  -5   3       1309.94       1328.33        53.88 o                         
   7  -5   3       1228.97       1239.05        42.89 o                         
   8  -5   3        799.23        727.28        28.05 o                         
   9  -5   3        238.72        276.63        21.48 o                         
  10  -5   3         24.73         40.80        13.90 o                         
  11  -5   3         58.22         62.16        18.25 o                         
  12  -5   3         17.85         26.91        19.02 o                         
 -14  -4   3        256.05        320.03        28.83 o                         
 -13  -4   3        287.95        305.93        27.31 o                         
 -12  -4   3        353.55        326.41        26.69 o                         
 -11  -4   3        265.52        295.43        24.43 o                         
 -10  -4   3        225.21        284.51        46.55 o                         
  -9  -4   3        448.28        470.90        30.47 o                         
  -8  -4   3        643.78        622.46        26.41 o                         
  -7  -4   3       1460.82       1423.05        38.60 o                         
  -6  -4   3       1994.53       2014.47        50.48 o                         
  -5  -4   3       3388.99       3544.18       165.69 o                         
  -4  -4   3       2630.78       2727.58        93.62 o                         
  -3  -4   3       1429.50       1503.82        44.22 o                         
  -2  -4   3        196.32        245.80        36.60 o                         
  -1  -4   3        397.29        391.85        16.18 o                         
   0  -4   3        607.27        602.66        21.54 o                         
   1  -4   3       2279.87       2361.80        66.13 o                         
   2  -4   3       2860.10       2823.70        74.91 o                         
   3  -4   3       2433.23       2457.79       107.87 o                         
   4  -4   3       2127.29       2229.42        70.76 o                         
   5  -4   3        798.65        714.75        24.15 o                         
   6  -4   3        164.50        188.36        18.69 o                         
   7  -4   3         31.07         34.76         8.50 o                         
   8  -4   3        252.87        261.71        25.03 o                         
   9  -4   3        482.44        454.85        22.80 o                         
  10  -4   3        704.06        685.52        31.07 o                         
  11  -4   3        255.23        263.42        23.96 o                         
  12  -4   3        307.79        359.78        28.96 o                         
 -14  -3   3          1.61          5.86        12.25 o                         
 -13  -3   3         33.06         27.81        13.66 o                         
 -12  -3   3        135.68        139.20        18.12 o                         
 -11  -3   3        701.46        642.12        31.74 o                         
 -10  -3   3        824.51        845.70        35.61 o                         
  -9  -3   3       1101.71       1083.66        32.48 o                         
  -8  -3   3        974.22        958.40        27.06 o                         
  -7  -3   3        546.60        557.59        18.66 o                         
  -6  -3   3        320.10        322.03        15.48 o                         
  -5  -3   3         13.63         -1.31         5.81 o                         
  -4  -3   3       1764.88       1828.13        61.29 o                         
  -3  -3   3       5068.35       5188.81       164.82 o                         
  -2  -3   3       3296.78       3130.96       130.37 o                         
  -1  -3   3       5308.93       5506.93       173.25 o                         
   0  -3   3       5470.35       5720.45       124.49 o                         
   1  -3   3        173.06        166.55         9.01 o                         
   2  -3   3        161.53        143.99        13.04 o                         
   3  -3   3        737.13        682.87        24.37 o                         
   4  -3   3       1560.70       1614.09        93.48 o                         
   5  -3   3       2180.54       2262.13        57.74 o                         
   6  -3   3       1492.98       1509.47        49.47 o                         
   7  -3   3       1024.55        987.98        31.06 o                         
   8  -3   3        552.27        545.10        22.96 o                         
   9  -3   3        246.99        273.38        18.07 o                         
  10  -3   3        108.82        119.36        16.51 o                         
  11  -3   3          2.10         -0.59        10.85 o                         
  12  -3   3        110.58        118.75        22.07 o                         
  13  -3   3        345.71        344.34        43.25 o                         
 -15  -2   3        346.60        427.36        53.33 o                         
 -14  -2   3        270.01        307.32        46.45 o                         
 -13  -2   3        655.58        617.83        33.97 o                         
 -12  -2   3        314.24        343.83        30.77 o                         
 -11  -2   3        523.26        488.79        29.14 o                         
 -10  -2   3         58.22         57.13        12.12 o                         
  -9  -2   3        166.03        161.49        11.06 o                         
  -8  -2   3       1183.87       1164.80        32.66 o                         
  -7  -2   3       1454.95       1409.57        41.71 o                         
  -6  -2   3       6823.78       6810.54       166.30 o                         
  -5  -2   3       5784.63       6032.03       150.73 o                         
  -4  -2   3       4663.86       4996.89       152.62 o                         
  -3  -2   3       1655.20       1699.30        56.10 o                         
  -2  -2   3        115.54        143.98        15.94 o                         
  -1  -2   3         48.57         59.87         8.04 o                         
   0  -2   3       2122.16       2149.71        58.28 o                         
   1  -2   3       2641.86       2762.85        68.20 o                         
   2  -2   3       8237.04       9424.19       196.51 o                         
   3  -2   3       4767.57       5102.44       110.94 o                         
   4  -2   3       1438.15       1453.44        41.23 o                         
   5  -2   3       1423.83       1419.13        36.92 o                         
   6  -2   3        162.70        158.52        11.26 o                         
   7  -2   3        587.52        596.37        34.22 o                         
   8  -2   3         62.11         56.33         9.52 o                         
   9  -2   3       1270.29       1246.81        37.87 o                         
  10  -2   3        568.04        586.49        30.60 o                         
  11  -2   3        700.86        746.59        42.69 o                         
  12  -2   3        157.65        193.56        27.84 o                         
  13  -2   3        240.21        243.86        51.36 o                         
 -15  -1   3         97.17         97.94        22.98 o                         
 -14  -1   3         15.14          7.71        21.63 o                         
 -13  -1   3         68.69        110.47        16.95 o                         
 -12  -1   3        297.03        365.30        33.55 o                         
 -11  -1   3        558.67        552.07        33.73 o                         
 -10  -1   3        858.07        870.41        47.26 o                         
  -9  -1   3       2269.41       2226.79        68.58 o                         
  -8  -1   3       2712.13       2647.03        74.47 o                         
  -7  -1   3       1909.49       1989.87        48.48 o                         
  -6  -1   3        428.50        442.54        16.94 o                         
  -5  -1   3        871.11       1024.55        38.10 o                         
  -4  -1   3       1406.14       1425.26        39.79 o                         
  -3  -1   3       3877.98       3912.86       100.31 o                         
  -2  -1   3      14409.40      15483.77       467.30 o                         
  -1  -1   3      13238.34      14181.65       351.27 o                         
   0  -1   3       8812.35       9386.54       293.93 o                         
   1  -1   3       4469.38       4580.84       108.75 o                         
   2  -1   3       1103.61       1214.00        24.13 o                         
   3  -1   3       1219.38       1319.09        31.24 o                         
   4  -1   3       1736.64       1790.95        44.54 o                         
   5  -1   3       2086.61       2059.11        49.85 o                         
   6  -1   3       2073.57       2019.25        50.59 o                         
   7  -1   3       1572.74       1524.90        36.40 o                         
   8  -1   3        743.63        748.32        30.35 o                         
   9  -1   3        538.09        577.26        26.00 o                         
  10  -1   3        192.82        201.22        23.78 o                         
  11  -1   3         22.82         31.29        15.75 o                         
  12  -1   3         95.65         75.23        20.05 o                         
  13  -1   3        188.96        165.88        26.32 o                         
  14  -1   3        127.41        116.16        33.78 o                         
 -15   0   3         75.06         58.21        19.97 o                         
 -14   0   3        431.26        528.37        41.81 o                         
 -13   0   3        402.01        403.14        78.51 o                         
 -12   0   3        489.62        498.50        23.50 o                         
 -11   0   3         30.54         33.79         9.39 o                         
 -10   0   3          0.78         -2.62         6.92 o                         
  -9   0   3         19.99         17.22         6.98 o                         
  -8   0   3        102.81         96.78        11.05 o                         
  -7   0   3       5752.42       5696.43       126.17 o                         
  -6   0   3       2948.59       2711.54        62.33 o                         
  -5   0   3       4769.20       4763.42       105.05 o                         
  -4   0   3       3404.85       3394.51        72.90 o                         
  -3   0   3        241.43        311.58         9.86 o                         
  -2   0   3        159.95        156.33         8.18 o                         
  -1   0   3        742.15        710.00        23.68 o                         
   0   0   3       1689.01       1812.03        52.82 o                         
   1   0   3       3906.09       4141.74       105.06 o                         
   2   0   3       4238.87       4296.08        94.79 o                         
   3   0   3       2690.31       2728.03        62.21 o                         
   4   0   3       1631.27       1598.07        39.06 o                         
   5   0   3        301.99        285.00        13.69 o                         
   6   0   3         96.07         90.17         6.75 o                         
   7   0   3          6.57          0.37         6.99 o                         
   8   0   3        418.97        413.99        20.83 o                         
   9   0   3        387.72        425.13        32.55 o                         
  10   0   3        566.48        611.90        69.61 o                         
  11   0   3        524.51        564.43        51.90 o                         
  12   0   3        486.23        460.62        38.05 o                         
  13   0   3         18.09         50.96        28.38 o                         
  14   0   3         34.51         47.55        20.93 o                         
 -15   1   3         86.24         45.65        19.73 o                         
 -14   1   3         15.41         22.15        15.96 o                         
 -13   1   3         66.87         45.41        16.32 o                         
 -12   1   3        287.72        340.34        28.11 o                         
 -11   1   3        593.72        613.90        27.59 o                         
 -10   1   3        856.83        835.28        32.32 o                         
  -9   1   3       2439.29       2404.89        59.22 o                         
  -8   1   3       2600.88       2607.58        55.74 o                         
  -7   1   3       1952.49       2019.77        43.49 o                         
  -6   1   3        461.83        495.57        13.93 o                         
  -5   1   3        854.84        961.30        22.70 o                         
  -4   1   3       1478.41       1457.26        27.89 o                         
  -3   1   3       3954.21       4017.53        77.78 o                         
  -2   1   3      14554.66      15452.65       381.29 o                         
  -1   1   3      12925.00      14339.59       304.34 o                         
   0   1   3       9245.93       9807.05       148.05 o                         
   1   1   3       4791.96       5282.05        82.62 o                         
   2   1   3       1011.54       1023.19        21.66 o                         
   3   1   3       1147.76       1171.00        26.94 o                         
   4   1   3       1868.89       1866.18        38.87 o                         
   5   1   3       2043.66       2004.28        42.80 o                         
   6   1   3       2023.78       1999.50        42.86 o                         
   7   1   3       1652.33       1596.51        39.88 o                         
   8   1   3        879.61        931.04        46.89 o                         
   9   1   3        544.28        562.12        35.24 o                         
  10   1   3        181.59        209.63        24.90 o                         
  11   1   3         22.16         17.23        15.00 o                         
  12   1   3         80.79         96.96        28.92 o                         
  13   1   3        189.08        189.87        54.33 o                         
  14   1   3        110.36        116.59        25.67 o                         
 -15   2   3        324.09        326.24        50.01 o                         
 -14   2   3        276.15        330.81        33.48 o                         
 -13   2   3        624.75        630.85        39.95 o                         
 -12   2   3        311.00        305.56        22.20 o                         
 -11   2   3        561.91        529.02        25.62 o                         
 -10   2   3         48.61         46.91        11.25 o                         
  -9   2   3        181.20        179.42        10.51 o                         
  -8   2   3       1209.01       1179.12        31.80 o                         
  -7   2   3       1425.39       1349.64        35.22 o                         
  -6   2   3       6550.23       6310.10       143.34 o                         
  -5   2   3       5686.13       5818.73       129.83 o                         
  -4   2   3       4690.75       4797.34       106.98 o                         
  -3   2   3       1589.17       1632.41        38.53 o                         
  -2   2   3        110.60        122.20         6.61 o                         
  -1   2   3         63.90         65.08         6.98 o                         
   0   2   3       2248.63       2264.16        51.02 o                         
   1   2   3       2411.48       2569.44        54.63 o                         
   2   2   3       7892.71       8562.39       194.14 o                         
   3   2   3       4879.54       4924.64        98.78 o                         
   4   2   3       1471.09       1386.74        31.08 o                         
   5   2   3       1446.10       1396.52        35.77 o                         
   6   2   3        173.85        190.34        12.91 o                         
   7   2   3        630.02        637.39        19.79 o                         
   8   2   3         58.59         64.83        11.29 o                         
   9   2   3       1194.79       1119.75        56.23 o                         
  10   2   3        635.66        661.28        69.19 o                         
  11   2   3        677.13        665.37        43.10 o                         
  12   2   3        170.11        153.28        25.61 o                         
  13   2   3        252.38        256.90        32.10 o                         
 -14   3   3          0.95        -27.57        18.38 o                         
 -13   3   3         28.51         60.44        17.31 o                         
 -12   3   3        140.70        157.31        16.71 o                         
 -11   3   3        667.91        684.01        30.17 o                         
 -10   3   3        898.67        889.14        33.89 o                         
  -9   3   3       1056.79       1063.55        30.94 o                         
  -8   3   3        959.39        954.52        41.47 o                         
  -7   3   3        488.02        485.16        17.56 o                         
  -6   3   3        351.09        360.42        13.53 o                         
  -5   3   3         11.97         11.25         4.24 o                         
  -4   3   3       1740.78       1707.13        42.02 o                         
  -3   3   3       5048.83       5245.92       103.54 o                         
  -2   3   3       3217.72       3247.38        72.52 o                         
  -1   3   3       5287.05       5525.87       122.47 o                         
   0   3   3       5423.27       5654.18       125.88 o                         
   1   3   3        261.62        263.14        10.83 o                         
   2   3   3        185.17        184.66         8.82 o                         
   3   3   3        793.65        804.57        19.88 o                         
   4   3   3       1421.89       1444.81        34.09 o                         
   5   3   3       2310.18       2340.83        49.83 o                         
   6   3   3       1478.68       1429.56        38.73 o                         
   7   3   3       1055.32       1010.78        29.38 o                         
   8   3   3        667.15        631.85        26.25 o                         
   9   3   3        196.59        215.24        25.99 o                         
  10   3   3         97.60        100.26        31.09 o                         
  11   3   3          0.74        -16.36        13.78 o                         
  12   3   3        128.61        136.07        26.05 o                         
  13   3   3        315.31        278.72        55.96 o                         
 -14   4   3        243.39        289.48        49.47 o                         
 -13   4   3        299.85        364.36        50.28 o                         
 -12   4   3        396.29        401.21        25.18 o                         
 -11   4   3        274.77        275.42        21.15 o                         
 -10   4   3        225.94        242.36        19.14 o                         
  -9   4   3        455.33        495.34        27.12 o                         
  -8   4   3        674.04        718.08        23.62 o                         
  -7   4   3       1461.31       1457.40        38.68 o                         
  -6   4   3       2025.68       2019.86        50.21 o                         
  -5   4   3       3283.58       3361.05        79.23 o                         
  -4   4   3       2688.92       2785.27        58.58 o                         
  -3   4   3       1511.57       1536.25        39.03 o                         
  -2   4   3        195.14        227.35        12.95 o                         
  -1   4   3        378.69        392.15        17.67 o                         
   0   4   3        575.43        552.02        18.98 o                         
   1   4   3       2324.88       2392.22        57.67 o                         
   2   4   3       2774.35       2783.90        59.62 o                         
   3   4   3       2527.81       2532.53        54.25 o                         
   4   4   3       2259.49       2285.69        50.09 o                         
   5   4   3        854.27        791.38        21.87 o                         
   6   4   3        173.63        178.48        10.70 o                         
   7   4   3         22.81         24.50         7.06 o                         
   8   4   3        280.19        258.08        19.28 o                         
   9   4   3        509.71        430.51        36.12 o                         
  10   4   3        713.08        715.12        53.24 o                         
  11   4   3        293.03        257.13        30.55 o                         
  12   4   3        313.39        330.93        36.69 o                         
 -13   5   3          2.32         39.47        28.11 o                         
 -12   5   3         50.09         71.79        17.60 o                         
 -11   5   3        706.89        761.56        41.94 o                         
 -10   5   3       1152.71       1188.74        43.60 o                         
  -9   5   3        891.14        894.67        29.44 o                         
  -8   5   3        662.35        644.92        23.77 o                         
  -7   5   3        383.46        389.00        17.22 o                         
  -6   5   3        489.17        484.85        19.57 o                         
  -5   5   3        146.75        145.09         9.97 o                         
  -4   5   3       1294.71       1231.06        35.34 o                         
  -3   5   3       1711.34       1685.74        44.22 o                         
  -2   5   3       3961.48       4044.05        94.19 o                         
  -1   5   3       3133.94       3214.33        76.62 o                         
   0   5   3       1773.41       1765.53        46.80 o                         
   1   5   3       2863.88       2802.65        68.65 o                         
   2   5   3        170.77        151.34        11.39 o                         
   3   5   3         86.16         99.36         8.87 o                         
   4   5   3        699.83        690.72        21.03 o                         
   5   5   3        801.45        818.28        24.59 o                         
   6   5   3       1455.81       1487.43        36.40 o                         
   7   5   3       1256.23       1269.53        38.10 o                         
   8   5   3        748.80        761.46        35.85 o                         
   9   5   3        249.91        218.15        27.90 o                         
  10   5   3         20.08         20.89        17.34 o                         
  11   5   3         63.61         59.00        28.92 o                         
  12   5   3         19.92         36.24        21.69 o                         
 -12   6   3        201.99        258.47        36.90 o                         
 -11   6   3        190.13        166.64        24.24 o                         
 -10   6   3         19.74         31.63        18.92 o                         
  -9   6   3        120.19        118.55        12.92 o                         
  -8   6   3        429.83        417.58        20.50 o                         
  -7   6   3       1063.05       1082.60        33.00 o                         
  -6   6   3        998.43        986.99        30.93 o                         
  -5   6   3        730.82        719.81        25.87 o                         
  -4   6   3       1797.37       1780.98        49.23 o                         
  -3   6   3        973.37        998.96        36.52 o                         
  -2   6   3        116.82        104.06        10.80 o                         
  -1   6   3         85.48         62.14         9.42 o                         
   0   6   3       1093.51       1125.89        35.13 o                         
   1   6   3       1087.72       1010.15        36.93 o                         
   2   6   3        625.96        606.33        23.47 o                         
   3   6   3       1601.51       1563.56        49.41 o                         
   4   6   3       1568.86       1599.43        40.22 o                         
   5   6   3        501.11        493.22        22.03 o                         
   6   6   3         73.43         84.78        10.28 o                         
   7   6   3        168.50        168.13        16.92 o                         
   8   6   3        288.46        304.20        24.39 o                         
   9   6   3        180.53        188.34        24.12 o                         
  10   6   3        253.81        282.57        33.60 o                         
  11   6   3        426.64        399.24        40.43 o                         
 -11   7   3        211.38        267.62        35.01 o                         
 -10   7   3        334.75        411.85        36.14 o                         
  -9   7   3        657.56        672.83        32.50 o                         
  -8   7   3        639.04        642.04        31.18 o                         
  -7   7   3        295.42        336.09        23.50 o                         
  -6   7   3         19.42         11.33         8.50 o                         
  -5   7   3        223.70        240.97        17.22 o                         
  -4   7   3        168.97        162.32        17.20 o                         
  -3   7   3        796.26        781.93        33.91 o                         
  -2   7   3       1450.57       1436.07        49.20 o                         
  -1   7   3       1704.50       1715.55        55.91 o                         
   0   7   3       1510.48       1490.43        50.34 o                         
   1   7   3        596.18        616.36        29.28 o                         
   2   7   3        227.66        216.24        18.76 o                         
   3   7   3        162.04        180.40        15.72 o                         
   4   7   3        138.02        147.93        14.54 o                         
   5   7   3        603.15        604.44        23.74 o                         
   6   7   3        660.52        697.84        25.71 o                         
   7   7   3        695.00        717.94        29.81 o                         
   8   7   3        725.49        777.48        37.56 o                         
   9   7   3         52.09        109.83        24.40 o                         
  -9   8   3         64.72         54.18        16.43 o                         
  -8   8   3        145.01        114.30        36.07 o                         
  -7   8   3        481.28        505.98        39.48 o                         
  -6   8   3        848.93        840.95        39.57 o                         
  -5   8   3        763.65        732.58        36.24 o                         
  -4   8   3        605.67        633.22        32.83 o                         
  -3   8   3        502.35        532.08        31.51 o                         
  -2   8   3        184.81        209.46        20.16 o                         
  -1   8   3         47.59         32.99        11.54 o                         
   0   8   3        226.62        258.92        22.18 o                         
   1   8   3        556.99        591.35        32.15 o                         
   2   8   3        829.32        833.52        42.77 o                         
   3   8   3       1076.41       1048.11        45.44 o                         
   4   8   3        659.34        661.74        33.40 o                         
   5   8   3        456.71        476.58        27.07 o                         
   6   8   3         85.04         66.67        13.18 o                         
   7   8   3         42.06         48.57        12.72 o                         
   8   8   3         98.46         96.90        19.14 o                         
  -7   9   3        192.86        187.64        27.02 o                         
  -6   9   3          8.17         10.34        11.91 o                         
  -5   9   3          3.60         14.49        12.70 o                         
  -4   9   3        180.88        185.84        37.62 o                         
  -3   9   3        417.66        430.50        31.19 o                         
  -2   9   3        403.67        447.37        31.15 o                         
  -1   9   3        799.48        803.48        39.45 o                         
   0   9   3        528.91        523.46        34.02 o                         
   1   9   3        205.67        219.42        23.75 o                         
   2   9   3         45.95         31.27        14.74 o                         
   3   9   3         14.93         -0.29        12.08 o                         
   4   9   3        191.18        202.82        22.39 o                         
   5   9   3        380.37        390.03        29.87 o                         
  -1  10   3          4.32          6.99        12.96 o                         
   0  10   3         75.94         52.69        23.58 o                         
  -7  -9   4        363.98        373.23        28.94 o                         
  -6  -9   4        413.74        477.27        32.70 o                         
  -5  -9   4        320.88        368.49        36.77 o                         
  -4  -9   4        421.44        463.23        32.50 o                         
  -3  -9   4        125.02        132.90        18.95 o                         
  -2  -9   4         30.45         23.96        13.03 o                         
  -1  -9   4        232.03        219.32        22.67 o                         
   0  -9   4        300.01        278.66        31.06 o                         
   1  -9   4        691.29        647.34        44.82 o                         
   2  -9   4        720.20        737.37        47.19 o                         
   3  -9   4        548.59        508.40        43.00 o                         
   4  -9   4        290.54        249.04        30.58 o                         
   5  -9   4         27.10         16.62        17.85 o                         
  -9  -8   4        335.34        304.70        25.86 o                         
  -8  -8   4        256.34        264.28        23.75 o                         
  -7  -8   4         78.71         90.60        12.99 o                         
  -6  -8   4         21.25         41.57        13.08 o                         
  -5  -8   4          9.02          4.56        10.89 o                         
  -4  -8   4        551.37        539.39        31.03 o                         
  -3  -8   4        785.54        804.92        47.01 o                         
  -2  -8   4        938.87        840.77       189.73 o                         
  -1  -8   4       1006.73       1068.57        52.85 o                         
   0  -8   4        455.96        463.27        37.27 o                         
   1  -8   4        198.11        190.41        30.28 o                         
   2  -8   4          9.23         -3.50        13.28 o                         
   3  -8   4         78.62         74.58        19.47 o                         
   4  -8   4        454.75        490.86        39.94 o                         
   5  -8   4        523.08        530.05        41.86 o                         
   6  -8   4        379.33        390.21        30.48 o                         
   7  -8   4        402.22        398.93        48.92 o                         
 -11  -7   4         54.72         51.42        23.25 o                         
 -10  -7   4         18.18          6.60        10.50 o                         
  -9  -7   4         33.98         57.88        13.39 o                         
  -8  -7   4        323.98        297.78        23.80 o                         
  -7  -7   4        375.82        363.53        21.09 o                         
  -6  -7   4       1306.87       1353.21        48.69 o                         
  -5  -7   4       1407.97       1447.66        49.71 o                         
  -4  -7   4        611.20        665.56        86.89 o                         
  -3  -7   4        213.77        163.34        21.41 o                         
  -2  -7   4         49.61         40.56        15.41 o                         
  -1  -7   4         65.27         70.12        22.03 o                         
   0  -7   4        801.77        836.47        33.32 o                         
   1  -7   4       1276.95       1228.86        43.68 o                         
   2  -7   4       2019.35       2026.07        74.85 o                         
   3  -7   4       1421.94       1514.67        51.63 o                         
   4  -7   4        263.28        279.21        22.55 o                         
   5  -7   4        140.34        137.35        22.79 o                         
   6  -7   4         19.17         24.67        10.93 o                         
   7  -7   4          6.38         11.09        12.26 o                         
   8  -7   4        103.40        112.89        31.30 o                         
   9  -7   4        629.64        723.95        41.57 o                         
 -12  -6   4         77.80         89.62        17.79 o                         
 -11  -6   4        340.76        370.20        35.89 o                         
 -10  -6   4        592.03        653.79        31.39 o                         
  -9  -6   4        704.69        669.36        30.94 o                         
  -8  -6   4        226.05        245.73        25.56 o                         
  -7  -6   4        248.01        243.29        16.17 o                         
  -6  -6   4         81.90         78.10        10.16 o                         
  -5  -6   4        495.95        507.38        23.52 o                         
  -4  -6   4        913.68        835.80        33.11 o                         
  -3  -6   4       2190.60       2196.75        63.25 o                         
  -2  -6   4       2271.19       2199.66        81.51 o                         
  -1  -6   4       1621.29       1602.96        50.89 o                         
   0  -6   4       1823.22       1770.53        54.39 o                         
   1  -6   4        221.66        213.78        16.77 o                         
   2  -6   4         68.38         73.64        11.40 o                         
   3  -6   4        273.95        276.83        20.16 o                         
   4  -6   4        807.22        761.77        33.27 o                         
   5  -6   4       1354.27       1404.09        84.61 o                         
   6  -6   4       1356.92       1344.07        48.21 o                         
   7  -6   4        802.67        811.31        36.98 o                         
   8  -6   4        276.36        309.05        25.08 o                         
   9  -6   4         70.27        102.14        18.03 o                         
  10  -6   4         20.88         21.71        15.63 o                         
 -13  -5   4        300.26        297.36        27.48 o                         
 -12  -5   4        214.04        213.59        22.70 o                         
 -11  -5   4        134.24        171.16        20.62 o                         
 -10  -5   4        172.87        177.42        17.49 o                         
  -9  -5   4        217.58        262.84        20.09 o                         
  -8  -5   4        432.91        432.40        18.80 o                         
  -7  -5   4       1593.90       1558.32        43.08 o                         
  -6  -5   4       1263.52       1235.41        53.78 o                         
  -5  -5   4       2545.31       2567.43        72.49 o                         
  -4  -5   4       1114.37       1151.64        37.55 o                         
  -3  -5   4        211.84        202.60        25.08 o                         
  -2  -5   4        415.52        415.66        25.00 o                         
  -1  -5   4        598.98        640.17        40.26 o                         
   0  -5   4       1478.56       1498.52        47.42 o                         
   1  -5   4       2353.81       2328.97        57.44 o                         
   2  -5   4       2960.40       3015.19        70.09 o                         
   3  -5   4       1899.31       1895.87        55.35 o                         
   4  -5   4       1496.56       1447.02        45.01 o                         
   5  -5   4        487.33        419.82        22.99 o                         
   6  -5   4         19.99         21.04         7.81 o                         
   7  -5   4         31.53         36.56         9.16 o                         
   8  -5   4        352.11        325.35        20.46 o                         
   9  -5   4        314.49        353.55        23.82 o                         
  10  -5   4        439.25        438.40        31.43 o                         
  11  -5   4        422.89        392.24        39.01 o                         
 -14  -4   4          6.95        -13.31        11.90 o                         
 -13  -4   4         26.25         41.21        15.32 o                         
 -12  -4   4        447.13        462.25        54.36 o                         
 -11  -4   4        306.32        339.58        47.35 o                         
 -10  -4   4        740.10        774.03        49.60 o                         
  -9  -4   4        837.95        801.55        31.41 o                         
  -8  -4   4       1429.69       1319.51        38.20 o                         
  -7  -4   4        299.97        327.34        18.29 o                         
  -6  -4   4         78.50        106.21        19.87 o                         
  -5  -4   4        303.67        306.99        20.20 o                         
  -4  -4   4       1584.70       1610.72        58.12 o                         
  -3  -4   4       1816.80       1828.76        50.76 o                         
  -2  -4   4       3839.01       3961.55       128.07 o                         
  -1  -4   4       4495.08       4393.07       119.30 o                         
   0  -4   4       1464.32       1467.50        44.16 o                         
   1  -4   4       1270.19       1251.29        32.52 o                         
   2  -4   4         33.07         25.22         5.31 o                         
   3  -4   4        145.78        166.22        10.84 o                         
   4  -4   4       1415.81       1485.14        37.53 o                         
   5  -4   4       1989.26       1925.12        50.04 o                         
   6  -4   4       2082.11       2111.10        53.40 o                         
   7  -4   4       1510.95       1424.73        40.76 o                         
   8  -4   4        513.32        508.16        23.07 o                         
   9  -4   4        309.05        289.85        19.33 o                         
  10  -4   4          7.79         11.93        11.25 o                         
  11  -4   4         43.88         52.75        14.64 o                         
  12  -4   4        292.16        281.80        32.19 o                         
 -14  -3   4        222.43        272.94        25.97 o                         
 -13  -3   4        365.32        408.84        32.08 o                         
 -12  -3   4        477.62        521.15        32.89 o                         
 -11  -3   4        250.85        226.86        20.54 o                         
 -10  -3   4        103.46        114.06        15.25 o                         
  -9  -3   4        661.19        627.09        25.45 o                         
  -8  -3   4        733.46        711.97        22.71 o                         
  -7  -3   4       2460.42       2295.69        65.59 o                         
  -6  -3   4       4466.73       4419.32       117.60 o                         
  -5  -3   4       1544.17       1534.34        55.03 o                         
  -4  -3   4       1821.87       1869.49        64.06 o                         
  -3  -3   4        964.86        970.31        28.73 o                         
  -2  -3   4        376.82        407.75        26.91 o                         
  -1  -3   4       1079.61       1143.45        33.50 o                         
   0  -3   4       3793.58       4009.14       127.37 o                         
   1  -3   4       6540.67       6854.10       212.89 o                         
   2  -3   4       5636.32       5675.17       144.14 o                         
   3  -3   4       2552.21       2482.99        77.01 o                         
   4  -3   4       1918.55       1847.52        45.28 o                         
   5  -3   4       1102.97       1075.51        51.85 o                         
   6  -3   4         24.02         23.83         7.10 o                         
   7  -3   4        475.58        467.75        20.24 o                         
   8  -3   4        998.49        910.96        31.19 o                         
   9  -3   4        796.15        789.60        29.89 o                         
  10  -3   4        542.02        551.04        30.68 o                         
  11  -3   4        507.47        585.43        37.83 o                         
  12  -3   4        239.88        233.27        29.07 o                         
  13  -3   4         69.20        122.45        24.80 o                         
 -15  -2   4        194.53        211.39        37.15 o                         
 -14  -2   4         15.14         10.83        12.16 o                         
 -13  -2   4         11.60          9.99        11.08 o                         
 -12  -2   4        298.79        348.38        26.14 o                         
 -11  -2   4        913.84        922.67        37.83 o                         
 -10  -2   4        604.64        597.86        28.27 o                         
  -9  -2   4       2708.39       2576.86        63.12 o                         
  -8  -2   4        640.02        627.63        24.97 o                         
  -7  -2   4        394.94        396.32        24.11 o                         
  -6  -2   4        333.76        381.97        15.88 o                         
  -5  -2   4        832.67        771.94        30.65 o                         
  -4  -2   4        854.25        845.64        30.79 o                         
  -3  -2   4       4961.93       4714.66       106.85 o                         
  -2  -2   4       5514.50       5564.21       141.75 o                         
  -1  -2   4       3717.25       3892.82       123.84 o                         
   0  -2   4       6839.70       6682.62       171.33 o                         
   1  -2   4        804.62        812.11        19.61 o                         
   2  -2   4       2236.28       2336.65        60.19 o                         
   3  -2   4        630.96        644.07        18.53 o                         
   4  -2   4       1910.07       2058.59        49.74 o                         
   5  -2   4       2041.51       2060.79        51.35 o                         
   6  -2   4       3411.63       3446.24        81.51 o                         
   7  -2   4       1954.17       1984.82        53.27 o                         
   8  -2   4       1345.53       1370.90        40.29 o                         
   9  -2   4        536.50        549.96        27.38 o                         
  10  -2   4        101.78         85.95        17.77 o                         
  11  -2   4        105.10         87.59        19.36 o                         
  12  -2   4        237.86        246.55        30.13 o                         
  13  -2   4        242.13        241.71        31.36 o                         
 -15  -1   4        161.18        185.88        22.71 o                         
 -14  -1   4        368.85        321.07        27.11 o                         
 -13  -1   4        560.56        566.92        31.40 o                         
 -12  -1   4        509.86        490.02        23.97 o                         
 -11  -1   4        503.78        457.98        26.47 o                         
 -10  -1   4        130.60        109.74        13.83 o                         
  -9  -1   4        243.16        220.62        17.12 o                         
  -8  -1   4       1804.92       1739.55        42.79 o                         
  -7  -1   4       2550.88       2408.61        71.72 o                         
  -6  -1   4       2779.58       2733.61        87.73 o                         
  -5  -1   4       5669.45       5669.57       148.00 o                         
  -4  -1   4       3364.16       3281.88       141.50 o                         
  -3  -1   4        605.91        683.28        35.95 o                         
  -2  -1   4        838.68        861.09        24.21 o                         
  -1  -1   4       1809.75       1822.70        49.05 o                         
   0  -1   4       3676.28       3932.85       119.13 o                         
   1  -1   4       6086.83       6454.67       171.48 o                         
   2  -1   4       6478.87       6646.87       171.96 o                         
   3  -1   4       5119.13       5147.34       166.78 o                         
   4  -1   4       3936.00       3847.92       101.25 o                         
   5  -1   4        908.05        904.68        31.33 o                         
   6  -1   4         51.75         68.11        10.19 o                         
   7  -1   4        102.90        101.55         9.22 o                         
   8  -1   4        996.62        941.16        34.42 o                         
   9  -1   4        776.62        812.20        32.81 o                         
  10  -1   4        916.30        894.77        46.94 o                         
  11  -1   4        626.66        728.45        43.54 o                         
  12  -1   4        196.03        276.29        50.55 o                         
  13  -1   4        129.31        162.85        26.94 o                         
 -15   0   4         76.62         55.94        20.00 o                         
 -14   0   4          2.23         35.80        15.96 o                         
 -13   0   4         62.41         94.54        13.00 o                         
 -12   0   4        288.31        325.27        19.94 o                         
 -11   0   4        844.25        833.83        29.39 o                         
 -10   0   4       3088.09       3010.16        74.53 o                         
  -9   0   4        554.20        517.52        23.49 o                         
  -8   0   4        638.85        590.15        18.66 o                         
  -7   0   4        112.14        124.20         8.09 o                         
  -6   0   4        113.88        107.05         5.71 o                         
  -5   0   4        205.04        175.17         9.05 o                         
  -4   0   4       6845.27       6632.70       144.06 o                         
  -3   0   4       5867.46       5578.00       242.93 o                         
  -2   0   4       4929.50       4950.56       107.73 o                         
  -1   0   4       7191.18       7574.39       190.89 o                         
   0   0   4       2102.80       2422.05        63.23 o                         
   1   0   4       5084.43       5054.02       111.18 o                         
   2   0   4        235.41        254.00        12.91 o                         
   3   0   4        535.28        561.22        17.86 o                         
   4   0   4       2217.28       2110.86        50.63 o                         
   5   0   4       4198.11       4311.87        97.74 o                         
   6   0   4       3312.22       3377.16        78.57 o                         
   7   0   4       3204.60       3072.73        72.61 o                         
   8   0   4       1732.22       1769.95        55.15 o                         
   9   0   4        212.47        215.75        17.28 o                         
  10   0   4        163.51        135.29        20.96 o                         
  11   0   4        100.02         86.81        19.89 o                         
  12   0   4        182.30        163.34        26.32 o                         
  13   0   4        247.50        259.08        32.15 o                         
 -15   1   4        175.64        134.08        34.06 o                         
 -14   1   4        386.51        356.55        33.77 o                         
 -13   1   4        547.02        566.33        46.46 o                         
 -12   1   4        536.32        563.33        33.46 o                         
 -11   1   4        479.60        441.22        25.36 o                         
 -10   1   4        133.14        122.30        12.09 o                         
  -9   1   4        228.14        213.83        10.34 o                         
  -8   1   4       1653.79       1614.78        37.80 o                         
  -7   1   4       2803.65       2702.85        54.94 o                         
  -6   1   4       2601.75       2507.25        59.66 o                         
  -5   1   4       5842.79       5945.33       114.60 o                         
  -4   1   4       3307.51       3357.63        66.44 o                         
  -3   1   4        646.58        680.68        30.50 o                         
  -2   1   4        853.96        846.22        20.84 o                         
  -1   1   4       1827.71       1896.76        43.28 o                         
   0   1   4       3596.57       3777.13        78.45 o                         
   1   1   4       5873.02       6198.52       122.68 o                         
   2   1   4       6712.87       6935.27       121.49 o                         
   3   1   4       5019.97       4920.37        98.89 o                         
   4   1   4       3845.27       3855.60        77.59 o                         
   5   1   4        962.50        973.13        26.70 o                         
   6   1   4         50.14         53.38         6.48 o                         
   7   1   4         98.10         75.54         8.15 o                         
   8   1   4        900.63        824.94        55.55 o                         
   9   1   4        765.74        778.04        43.12 o                         
  10   1   4        943.30        916.84        56.48 o                         
  11   1   4        594.36        680.64        44.20 o                         
  12   1   4        217.78        258.30        31.43 o                         
  13   1   4        112.98        142.05        25.96 o                         
 -15   2   4        173.06        152.70        38.11 o                         
 -14   2   4         15.50         20.27        23.52 o                         
 -13   2   4         17.64         34.61        11.92 o                         
 -12   2   4        319.69        405.61        24.67 o                         
 -11   2   4        882.13        893.29        35.25 o                         
 -10   2   4        630.67        641.38        27.29 o                         
  -9   2   4       2669.32       2548.91        62.01 o                         
  -8   2   4        635.44        593.35        19.76 o                         
  -7   2   4        411.65        434.80        15.23 o                         
  -6   2   4        324.94        386.12        14.43 o                         
  -5   2   4        866.74        783.63        21.34 o                         
  -4   2   4        765.80        722.89        20.06 o                         
  -3   2   4       5029.89       5046.07       123.56 o                         
  -2   2   4       5641.93       5703.13       141.87 o                         
  -1   2   4       3732.49       3918.38        87.43 o                         
   0   2   4       6886.97       7028.27       150.08 o                         
   1   2   4        705.31        705.97        16.17 o                         
   2   2   4       2228.34       2378.98        49.04 o                         
   3   2   4        558.32        564.07        15.57 o                         
   4   2   4       2003.79       2023.83        43.26 o                         
   5   2   4       2085.03       2067.10        50.31 o                         
   6   2   4       3401.42       3423.42        79.78 o                         
   7   2   4       2056.19       2108.18        51.10 o                         
   8   2   4       1263.24       1296.56        58.07 o                         
   9   2   4        498.52        481.53        35.04 o                         
  10   2   4        104.89        130.97        21.64 o                         
  11   2   4        104.63        140.24        23.68 o                         
  12   2   4        249.10        226.53        30.38 o                         
  13   2   4        245.69        275.60        33.73 o                         
 -14   3   4        226.33        230.82        42.98 o                         
 -13   3   4        363.41        346.21        31.13 o                         
 -12   3   4        472.43        463.46        27.15 o                         
 -11   3   4        233.01        242.53        19.07 o                         
 -10   3   4        103.46        120.52        13.51 o                         
  -9   3   4        596.95        602.14        21.08 o                         
  -8   3   4        808.15        809.11        23.93 o                         
  -7   3   4       2372.97       2355.37        56.29 o                         
  -6   3   4       4659.08       4506.35       100.92 o                         
  -5   3   4       1564.68       1521.86        37.83 o                         
  -4   3   4       1793.09       1803.88        43.57 o                         
  -3   3   4        927.43        940.30        25.68 o                         
  -2   3   4        379.93        401.59        13.44 o                         
  -1   3   4       1092.43       1151.65        30.37 o                         
   0   3   4       3839.70       3898.77        89.22 o                         
   1   3   4       6576.12       6865.97       135.38 o                         
   2   3   4       5767.10       5668.82       112.96 o                         
   3   3   4       2516.05       2418.88        51.99 o                         
   4   3   4       1782.28       1758.68        39.92 o                         
   5   3   4       1073.58       1044.21        26.11 o                         
   6   3   4         23.23         27.30         6.11 o                         
   7   3   4        470.80        461.04        18.55 o                         
   8   3   4        968.04        951.50        70.27 o                         
   9   3   4        812.44        854.36        45.56 o                         
  10   3   4        520.81        487.65        50.55 o                         
  11   3   4        506.35        496.00        59.47 o                         
  12   3   4        229.31        246.18        31.70 o                         
  13   3   4         71.81         77.52        39.74 o                         
 -14   4   4          6.05         30.82        25.41 o                         
 -13   4   4         34.03         58.86        26.22 o                         
 -12   4   4        427.35        466.80        48.25 o                         
 -11   4   4        289.02        305.11        28.08 o                         
 -10   4   4        717.47        765.07        31.28 o                         
  -9   4   4        845.36        782.49        25.89 o                         
  -8   4   4       1454.96       1435.11        38.11 o                         
  -7   4   4        314.67        338.78        15.07 o                         
  -6   4   4         83.42         79.96         7.86 o                         
  -5   4   4        295.64        307.05        13.09 o                         
  -4   4   4       1507.85       1460.93        39.05 o                         
  -3   4   4       1751.47       1747.48        44.39 o                         
  -2   4   4       3850.05       3825.77       103.87 o                         
  -1   4   4       4486.72       4506.67       117.40 o                         
   0   4   4       1479.72       1528.43        39.32 o                         
   1   4   4       1279.68       1307.00        34.58 o                         
   2   4   4         35.77         34.96         5.65 o                         
   3   4   4        147.87        168.03        10.02 o                         
   4   4   4       1337.34       1312.29        33.38 o                         
   5   4   4       2011.60       1976.14        44.86 o                         
   6   4   4       2056.59       1959.81        51.19 o                         
   7   4   4       1414.29       1350.44        39.36 o                         
   8   4   4        501.74        488.05        26.60 o                         
   9   4   4        325.70        292.20        30.86 o                         
  10   4   4          9.14         11.40        16.38 o                         
  11   4   4         40.73         53.68        21.27 o                         
  12   4   4        281.95        276.30        34.83 o                         
 -13   5   4        295.49        280.46        42.17 o                         
 -12   5   4        193.74        181.38        32.17 o                         
 -11   5   4        124.56        140.76        41.07 o                         
 -10   5   4        172.98        180.15        37.03 o                         
  -9   5   4        262.90        278.53        19.16 o                         
  -8   5   4        393.51        390.79        18.40 o                         
  -7   5   4       1617.11       1595.15        42.74 o                         
  -6   5   4       1259.46       1197.15        34.18 o                         
  -5   5   4       2594.85       2546.25        63.59 o                         
  -4   5   4       1152.67       1170.78        33.44 o                         
  -3   5   4        209.33        211.57        11.99 o                         
  -2   5   4        407.57        434.78        20.79 o                         
  -1   5   4        582.10        563.02        29.05 o                         
   0   5   4       1562.92       1636.73        42.70 o                         
   1   5   4       2429.12       2462.37        60.14 o                         
   2   5   4       2846.69       2837.24        71.28 o                         
   3   5   4       1944.32       1933.50        45.12 o                         
   4   5   4       1456.62       1460.19        36.62 o                         
   5   5   4        430.37        420.46        17.33 o                         
   6   5   4         19.39         14.88         6.95 o                         
   7   5   4         30.79         21.95         9.40 o                         
   8   5   4        354.92        364.21        30.43 o                         
   9   5   4        317.54        301.12        32.63 o                         
  10   5   4        419.32        382.19        37.54 o                         
  11   5   4        397.81        382.59        39.43 o                         
 -12   6   4         84.01         58.88        18.70 o                         
 -11   6   4        371.71        400.95        34.26 o                         
 -10   6   4        584.55        588.31        38.51 o                         
  -9   6   4        653.83        643.08        30.60 o                         
  -8   6   4        228.25        245.07        19.75 o                         
  -7   6   4        231.94        231.41        15.42 o                         
  -6   6   4         85.28         98.85        12.52 o                         
  -5   6   4        485.27        485.75        20.69 o                         
  -4   6   4       1048.48       1033.47        30.50 o                         
  -3   6   4       2114.69       2043.53        65.07 o                         
  -2   6   4       2181.99       2180.42        66.64 o                         
  -1   6   4       1659.93       1657.83        52.80 o                         
   0   6   4       1766.10       1732.07        55.61 o                         
   1   6   4        273.68        272.99        16.42 o                         
   2   6   4         64.91         71.97        10.13 o                         
   3   6   4        301.16        298.90        17.74 o                         
   4   6   4        809.56        811.30        25.52 o                         
   5   6   4       1312.55       1275.03        35.59 o                         
   6   6   4       1314.37       1312.51        36.39 o                         
   7   6   4        801.02        826.26        30.89 o                         
   8   6   4        288.70        286.77        24.12 o                         
   9   6   4         64.72         33.90        19.21 o                         
  10   6   4         20.66         28.41        20.51 o                         
 -11   7   4         67.61         67.98        20.05 o                         
 -10   7   4         17.19         19.25        31.36 o                         
  -9   7   4         24.27         14.51        10.94 o                         
  -8   7   4        348.90        340.76        24.54 o                         
  -7   7   4        341.95        359.45        25.22 o                         
  -6   7   4       1337.01       1349.02        60.10 o                         
  -5   7   4       1347.47       1301.36        49.19 o                         
  -4   7   4        669.17        663.72        31.32 o                         
  -3   7   4        258.60        261.23        20.70 o                         
  -2   7   4         48.38         43.95        11.57 o                         
  -1   7   4         82.02        100.59        13.93 o                         
   0   7   4        765.60        764.65        34.01 o                         
   1   7   4       1236.90       1202.19        44.68 o                         
   2   7   4       1970.53       1916.76        54.90 o                         
   3   7   4       1412.90       1391.76        43.93 o                         
   4   7   4        253.57        276.92        18.96 o                         
   5   7   4        122.64        114.64        12.32 o                         
   6   7   4         17.24         16.28         8.69 o                         
   7   7   4          8.47          8.73         9.69 o                         
   8   7   4         71.75         65.27        15.93 o                         
   9   7   4        596.22        583.34        48.93 o                         
  -9   8   4        309.50        301.22        30.71 o                         
  -8   8   4        244.74        234.92        44.87 o                         
  -7   8   4         71.55         71.69        18.11 o                         
  -6   8   4         19.28         32.40        14.60 o                         
  -5   8   4          8.55          7.05        10.86 o                         
  -4   8   4        538.55        505.54        32.12 o                         
  -3   8   4        793.24        838.81        37.97 o                         
  -2   8   4        943.44        958.46        40.15 o                         
  -1   8   4        970.60       1020.83        42.96 o                         
   0   8   4        454.48        472.63        30.13 o                         
   1   8   4        189.85        188.33        20.06 o                         
   2   8   4          8.96          7.21        10.37 o                         
   3   8   4         84.77        101.43        16.11 o                         
   4   8   4        426.75        475.95        26.88 o                         
   5   8   4        524.14        550.16        29.24 o                         
   6   8   4        363.60        377.73        40.04 o                         
   7   8   4        421.80        444.22        27.13 o                         
  -7   9   4        383.28        325.82        34.75 o                         
  -6   9   4        414.97        452.94        39.62 o                         
  -5   9   4        331.59        369.55        29.67 o                         
  -4   9   4        407.92        424.42        47.22 o                         
  -3   9   4        122.52        128.44        18.56 o                         
  -2   9   4         31.46         30.85        12.91 o                         
  -1   9   4        232.66        212.20        22.70 o                         
   0   9   4        330.37        271.90        24.97 o                         
   1   9   4        668.86        709.79        36.84 o                         
   2   9   4        697.05        694.05        37.19 o                         
   3   9   4        548.52        606.55        37.52 o                         
   4   9   4        249.31        291.42        27.92 o                         
   5   9   4         28.38         23.67        14.13 o                         
  -6  -9   5         18.24          2.25        12.66 o                         
  -5  -9   5        235.38        228.74        24.12 o                         
  -4  -9   5        313.49        377.21        32.27 o                         
  -3  -9   5        459.29        434.74        31.46 o                         
  -2  -9   5        851.79        868.71        71.36 o                         
  -1  -9   5        431.95        429.99        39.17 o                         
   0  -9   5        172.52        191.94        27.56 o                         
   1  -9   5         21.95         38.61        18.43 o                         
   2  -9   5         33.32         18.92        17.55 o                         
   3  -9   5         42.58         10.17        16.49 o                         
   4  -9   5        475.28        423.28        40.07 o                         
  -9  -8   5         76.77         82.13        16.31 o                         
  -8  -8   5        245.89        274.61        24.61 o                         
  -7  -8   5        589.56        584.70        33.20 o                         
  -6  -8   5        537.24        599.95        32.86 o                         
  -5  -8   5        463.52        532.61        33.14 o                         
  -4  -8   5        171.79        178.42        25.37 o                         
  -3  -8   5         61.18         51.51        17.84 o                         
  -2  -8   5         27.00         41.63        16.42 o                         
  -1  -8   5        240.02        231.02        27.75 o                         
   0  -8   5        461.62        453.37        70.13 o                         
   1  -8   5        887.87        840.61        48.73 o                         
   2  -8   5        470.20        429.65        67.16 o                         
   3  -8   5        205.18        169.89        25.68 o                         
   4  -8   5        273.42        259.00        30.50 o                         
   5  -8   5         76.26         66.56        16.96 o                         
   6  -8   5         30.22         11.21        14.54 o                         
   7  -8   5        147.20        133.58        21.31 o                         
 -11  -7   5        782.55        763.37        47.74 o                         
 -10  -7   5        313.96        297.02        26.18 o                         
  -9  -7   5        368.18        390.58        27.67 o                         
  -8  -7   5        373.89        411.76        37.80 o                         
  -7  -7   5        100.30        120.54        27.07 o                         
  -6  -7   5         11.23          0.24         9.77 o                         
  -5  -7   5        249.97        264.47        51.63 o                         
  -4  -7   5        758.64        762.27        41.02 o                         
  -3  -7   5       1409.87       1413.35        59.16 o                         
  -2  -7   5        965.53        958.61        48.72 o                         
  -1  -7   5        673.58        673.90        45.67 o                         
   0  -7   5        303.56        291.37        42.17 o                         
   1  -7   5         83.03         74.36        17.54 o                         
   2  -7   5          8.81         11.81        13.62 o                         
   3  -7   5        406.91        401.23        28.96 o                         
   4  -7   5        654.42        647.93        32.01 o                         
   5  -7   5        524.98        477.47        37.18 o                         
   6  -7   5        922.25        904.78        35.51 o                         
   7  -7   5        301.33        344.92        27.67 o                         
   8  -7   5        153.43        163.19        21.35 o                         
 -12  -6   5        144.37        151.44        20.55 o                         
 -11  -6   5         89.85         94.42        20.65 o                         
 -10  -6   5         18.04         22.79        10.55 o                         
  -9  -6   5        527.01        528.02        30.09 o                         
  -8  -6   5       1087.92       1018.41        39.21 o                         
  -7  -6   5        882.59        848.62        34.60 o                         
  -6  -6   5       1573.61       1555.96        63.43 o                         
  -5  -6   5        691.44        677.58        36.94 o                         
  -4  -6   5        956.44        984.50        46.90 o                         
  -3  -6   5        517.33        491.70        29.97 o                         
  -2  -6   5        141.00        149.32        19.10 o                         
  -1  -6   5        688.43        661.71        26.97 o                         
   0  -6   5       1354.55       1340.01        44.29 o                         
   1  -6   5       1392.69       1360.96        45.91 o                         
   2  -6   5       1760.87       1797.24        62.00 o                         
   3  -6   5       1013.81        949.31        37.70 o                         
   4  -6   5        409.96        417.33        25.56 o                         
   5  -6   5        114.33        105.38        17.28 o                         
   6  -6   5         25.62         17.79        17.15 o                         
   7  -6   5        285.17        300.92        24.43 o                         
   8  -6   5        608.09        636.41        35.95 o                         
   9  -6   5        415.53        443.58        31.71 o                         
  10  -6   5        329.94        389.76        34.39 o                         
 -13  -5   5        168.30        186.19        22.94 o                         
 -12  -5   5        319.72        396.20        30.03 o                         
 -11  -5   5        586.76        602.40        40.53 o                         
 -10  -5   5        766.99        723.98        32.42 o                         
  -9  -5   5        392.72        410.05        25.47 o                         
  -8  -5   5        815.07        793.79        30.39 o                         
  -7  -5   5        146.30        148.64        17.84 o                         
  -6  -5   5         84.10         86.63        20.95 o                         
  -5  -5   5        297.40        337.14        17.46 o                         
  -4  -5   5       1537.42       1448.69        44.81 o                         
  -3  -5   5       1698.69       1711.40        65.52 o                         
  -2  -5   5       1546.54       1529.37        53.43 o                         
  -1  -5   5       1458.89       1388.65        43.00 o                         
   0  -5   5        482.85        493.19        27.98 o                         
   1  -5   5        212.23        216.39        15.70 o                         
   2  -5   5        409.33        393.48        20.86 o                         
   3  -5   5        600.00        582.95        30.71 o                         
   4  -5   5        616.71        620.38        27.89 o                         
   5  -5   5       1200.35       1224.84        71.31 o                         
   6  -5   5        890.62        894.67        45.61 o                         
   7  -5   5        641.97        605.47        30.98 o                         
   8  -5   5        339.40        352.63        26.15 o                         
   9  -5   5          2.36        -24.12        16.08 o                         
  10  -5   5         23.09        -16.26        22.82 o                         
  11  -5   5         37.27         23.73        21.08 o                         
 -14  -4   5        386.91        441.10        32.80 o                         
 -13  -4   5        211.87        253.50        24.91 o                         
 -12  -4   5        145.59        140.39        19.16 o                         
 -11  -4   5         57.85         60.58        14.04 o                         
 -10  -4   5         41.22         43.33        14.82 o                         
  -9  -4   5        266.39        269.83        18.90 o                         
  -8  -4   5        947.19        880.20        32.27 o                         
  -7  -4   5       1717.92       1623.31        73.40 o                         
  -6  -4   5       1124.27       1170.86        64.19 o                         
  -5  -4   5       2392.52       2475.58        84.32 o                         
  -4  -4   5       1095.84       1149.18        34.99 o                         
  -3  -4   5        216.57        220.88        12.31 o                         
  -2  -4   5         15.87          6.43         3.97 o                         
  -1  -4   5       1422.55       1439.33        41.87 o                         
   0  -4   5       1273.63       1337.15        40.11 o                         
   1  -4   5       3149.42       3283.48        85.10 o                         
   2  -4   5       1969.00       1908.40        51.38 o                         
   3  -4   5       2068.52       1937.84        49.68 o                         
   4  -4   5        972.97        930.20        27.86 o                         
   5  -4   5         16.99         20.40         6.89 o                         
   6  -4   5         98.20        105.19        11.01 o                         
   7  -4   5        437.22        432.44        29.76 o                         
   8  -4   5        676.14        676.06        27.30 o                         
   9  -4   5        512.24        515.57        25.57 o                         
  10  -4   5        675.88        674.63        41.40 o                         
  11  -4   5        218.39        257.31        45.68 o                         
  12  -4   5         36.37         43.52        29.73 o                         
 -14  -3   5         56.42         50.52        15.43 o                         
 -13  -3   5        287.80        317.98        37.87 o                         
 -12  -3   5        490.01        515.07        33.36 o                         
 -11  -3   5        760.02        786.19        35.85 o                         
 -10  -3   5       2045.16       1943.96        63.16 o                         
  -9  -3   5       2228.78       2164.21        68.17 o                         
  -8  -3   5        202.92        207.55        14.25 o                         
  -7  -3   5        142.88        152.86        12.21 o                         
  -6  -3   5         27.97         38.00         9.19 o                         
  -5  -3   5       1550.61       1551.68        54.87 o                         
  -4  -3   5       2570.79       2500.03        88.13 o                         
  -3  -3   5       3838.54       3936.30       125.05 o                         
  -2  -3   5       4929.53       5011.68       160.06 o                         
  -1  -3   5       3261.27       3125.73       207.21 o                         
   0  -3   5       1446.24       1437.31        42.95 o                         
   1  -3   5        322.20        342.96        19.49 o                         
   2  -3   5        306.61        346.94        12.11 o                         
   3  -3   5       1819.56       1860.61        46.38 o                         
   4  -3   5       2005.61       1978.83        49.21 o                         
   5  -3   5       1923.39       1853.78        47.16 o                         
   6  -3   5       1612.71       1621.94        43.29 o                         
   7  -3   5       1113.25       1111.96        34.66 o                         
   8  -3   5        898.66        905.30        31.90 o                         
   9  -3   5         64.54         85.03        14.23 o                         
  10  -3   5        101.63         76.03        17.68 o                         
  11  -3   5         69.96         61.95        18.77 o                         
  12  -3   5        168.73        184.44        26.63 o                         
 -15  -2   5        245.81        285.55        38.20 o                         
 -14  -2   5        587.25        603.00        36.93 o                         
 -13  -2   5        260.77        285.67        24.76 o                         
 -12  -2   5        226.42        240.00        21.73 o                         
 -11  -2   5         28.99          6.61         9.80 o                         
 -10  -2   5        201.95        204.32        38.48 o                         
  -9  -2   5        230.20        233.47        13.01 o                         
  -8  -2   5       1046.37       1039.25        47.08 o                         
  -7  -2   5       1759.02       1736.53        49.38 o                         
  -6  -2   5       3257.71       3244.82        86.12 o                         
  -5  -2   5       1648.56       1681.66        61.36 o                         
  -4  -2   5       2006.03       2070.13        96.77 o                         
  -3  -2   5        402.49        472.65        47.31 o                         
  -2  -2   5        148.00        140.58         6.63 o                         
  -1  -2   5        310.98        341.82        14.70 o                         
   0  -2   5       4970.26       5055.92       319.07 o                         
   1  -2   5       3585.50       3786.34        97.86 o                         
   2  -2   5       3153.52       3051.68        68.93 o                         
   3  -2   5       2741.16       2619.61        80.17 o                         
   4  -2   5        768.37        767.01        28.67 o                         
   5  -2   5         72.00         80.22         8.92 o                         
   6  -2   5        189.16        183.99        15.01 o                         
   7  -2   5        914.41        841.69        32.67 o                         
   8  -2   5        528.40        488.92        27.42 o                         
   9  -2   5       1014.84        980.15        41.62 o                         
  10  -2   5        600.43        624.09        40.78 o                         
  11  -2   5        179.68        232.19        36.63 o                         
  12  -2   5        220.52        256.18        29.97 o                         
 -15  -1   5         59.29         74.40        16.50 o                         
 -14  -1   5         38.74         26.37        12.71 o                         
 -13  -1   5        130.84        118.75        16.84 o                         
 -12  -1   5        637.72        606.69        30.88 o                         
 -11  -1   5       1129.13       1128.90        40.83 o                         
 -10  -1   5       1314.48       1257.51        44.99 o                         
  -9  -1   5       1256.47       1163.73        31.80 o                         
  -8  -1   5       1280.85       1294.55        35.35 o                         
  -7  -1   5        317.99        312.27        22.05 o                         
  -6  -1   5        420.20        429.22        20.19 o                         
  -5  -1   5        532.73        473.42        20.16 o                         
  -4  -1   5       2526.15       2212.53       176.49 o                         
  -3  -1   5       5342.19       5771.31       171.82 o                         
  -2  -1   5       3961.13       4073.35       153.38 o                         
  -1  -1   5       3519.75       3693.53        96.72 o                         
   0  -1   5       1683.19       1738.23        87.30 o                         
   1  -1   5         95.66         86.25         7.66 o                         
   2  -1   5        268.07        329.02        17.98 o                         
   3  -1   5       1503.37       1647.43        46.01 o                         
   4  -1   5       2151.99       2154.82        61.13 o                         
   5  -1   5       2675.31       2553.76        85.22 o                         
   6  -1   5       1950.81       1900.29        48.43 o                         
   7  -1   5        856.99        896.16        28.28 o                         
   8  -1   5        212.88        244.01        30.02 o                         
   9  -1   5         43.19         79.06        12.81 o                         
  10  -1   5         13.22         14.50        17.17 o                         
  11  -1   5         84.33         57.13        19.26 o                         
  12  -1   5        270.04        301.89        78.93 o                         
  13  -1   5        246.02        272.03        33.90 o                         
 -15   0   5        372.93        406.07        44.35 o                         
 -14   0   5        374.67        444.83        41.90 o                         
 -13   0   5        502.56        500.42        28.41 o                         
 -12   0   5        217.41        215.15        16.91 o                         
 -11   0   5          4.95         12.27         8.25 o                         
 -10   0   5         62.86         55.80         9.58 o                         
  -9   0   5        421.52        428.19        16.03 o                         
  -8   0   5       1592.22       1542.77        39.26 o                         
  -7   0   5       3261.62       3166.42        73.10 o                         
  -6   0   5       3808.97       3932.78        88.56 o                         
  -5   0   5       5538.42       5519.57       121.45 o                         
  -4   0   5        430.79        419.23        19.58 o                         
  -3   0   5       1848.65       2039.19        68.03 o                         
  -2   0   5        138.25        146.33        12.98 o                         
  -1   0   5       6859.80       7113.32       220.96 o                         
   0   0   5        756.96        796.87        25.69 o                         
   1   0   5      11477.53      11680.69       252.10 o                         
   2   0   5       8951.06       9655.66       210.04 o                         
   3   0   5       2391.58       2484.26        58.87 o                         
   4   0   5       1364.36       1276.41        33.75 o                         
   5   0   5         25.08         16.25         5.80 o                         
   6   0   5        133.40        131.64         9.88 o                         
   7   0   5        507.54        483.06        18.17 o                         
   8   0   5       1575.02       1516.89        54.10 o                         
   9   0   5        863.31        835.62        50.17 o                         
  10   0   5        956.59        977.33        50.72 o                         
  11   0   5        577.89        581.18        57.31 o                         
  12   0   5         36.80         24.60        18.32 o                         
  13   0   5         33.44         55.27        21.56 o                         
 -15   1   5         69.64         42.44        26.22 o                         
 -14   1   5         34.86          7.30        19.73 o                         
 -13   1   5        135.64        166.14        17.90 o                         
 -12   1   5        643.96        677.66        30.44 o                         
 -11   1   5       1049.35       1021.78        34.21 o                         
 -10   1   5       1395.62       1385.64        39.52 o                         
  -9   1   5       1113.83       1057.18        27.84 o                         
  -8   1   5       1327.68       1335.86        31.52 o                         
  -7   1   5        307.56        310.16        13.96 o                         
  -6   1   5        400.49        403.15        12.77 o                         
  -5   1   5        556.07        494.88        32.95 o                         
  -4   1   5       2553.05       2489.36        57.78 o                         
  -3   1   5       5207.23       5324.53       139.59 o                         
  -2   1   5       3528.15       3586.56        83.78 o                         
  -1   1   5       3737.27       3844.36        84.59 o                         
   0   1   5       1482.91       1501.66        38.16 o                         
   1   1   5        124.11        130.85         7.31 o                         
   2   1   5        267.24        278.82        10.25 o                         
   3   1   5       1472.15       1529.12        39.87 o                         
   4   1   5       2168.00       2173.08        52.92 o                         
   5   1   5       2539.07       2506.00        61.07 o                         
   6   1   5       1917.84       1874.61        48.10 o                         
   7   1   5        835.90        841.95        26.54 o                         
   8   1   5        199.34        207.99        17.39 o                         
   9   1   5         42.49         68.48        17.32 o                         
  10   1   5         13.29         13.79        15.29 o                         
  11   1   5         88.46         98.98        22.25 o                         
  12   1   5        265.84        261.60        32.00 o                         
  13   1   5        233.83        210.28        31.98 o                         
 -15   2   5        287.75        267.86        44.33 o                         
 -14   2   5        562.14        532.53        44.49 o                         
 -13   2   5        252.04        284.56        26.97 o                         
 -12   2   5        223.31        239.94        22.76 o                         
 -11   2   5         40.14         32.37         9.76 o                         
 -10   2   5        188.27        203.35        16.43 o                         
  -9   2   5        294.64        266.91        13.16 o                         
  -8   2   5       1159.03       1124.97        30.54 o                         
  -7   2   5       1745.21       1649.88        41.85 o                         
  -6   2   5       3209.40       3184.46        73.45 o                         
  -5   2   5       1702.16       1717.78        40.78 o                         
  -4   2   5       2083.86       2075.34        56.85 o                         
  -3   2   5        435.38        444.86        16.50 o                         
  -2   2   5        148.47        138.77         8.89 o                         
  -1   2   5        435.57        446.36        21.31 o                         
   0   2   5       4987.30       5266.07       115.07 o                         
   1   2   5       3653.65       3820.70        69.74 o                         
   2   2   5       3190.55       2987.92        61.87 o                         
   3   2   5       2704.48       2683.78        55.27 o                         
   4   2   5        883.03        901.27        24.51 o                         
   5   2   5         85.80         87.59         7.62 o                         
   6   2   5        195.07        202.42        10.80 o                         
   7   2   5        868.05        844.14        46.44 o                         
   8   2   5        579.66        608.92        51.90 o                         
   9   2   5       1102.49       1084.99        52.58 o                         
  10   2   5        584.06        573.42        54.33 o                         
  11   2   5        167.72        174.20        26.28 o                         
  12   2   5        225.04        258.32        32.64 o                         
 -14   3   5         55.45         51.35        17.23 o                         
 -13   3   5        298.41        364.91        31.44 o                         
 -12   3   5        448.51        529.43        72.99 o                         
 -11   3   5        854.97        864.19        35.72 o                         
 -10   3   5       2005.81       1987.69        60.12 o                         
  -9   3   5       2274.50       2226.95        55.01 o                         
  -8   3   5        182.03        216.30        11.87 o                         
  -7   3   5        154.04        185.15        10.65 o                         
  -6   3   5         36.36         41.95         5.57 o                         
  -5   3   5       1528.86       1465.36        49.04 o                         
  -4   3   5       2702.16       2711.46        71.30 o                         
  -3   3   5       3891.41       3793.05       100.20 o                         
  -2   3   5       4972.92       5038.70       132.76 o                         
  -1   3   5       3079.84       3093.49        71.75 o                         
   0   3   5       1568.29       1548.96        38.31 o                         
   1   3   5        279.90        302.54        11.79 o                         
   2   3   5        281.29        311.45        11.93 o                         
   3   3   5       1828.57       1925.92        42.16 o                         
   4   3   5       2039.43       1963.39        43.57 o                         
   5   3   5       1881.81       1780.08        40.73 o                         
   6   3   5       1589.50       1514.57        41.74 o                         
   7   3   5       1141.43       1100.86        32.70 o                         
   8   3   5        911.27        940.75        48.11 o                         
   9   3   5         76.98         90.27        19.39 o                         
  10   3   5        104.31         84.24        20.24 o                         
  11   3   5         80.52         53.82        20.34 o                         
  12   3   5        152.28        110.16        24.33 o                         
 -14   4   5        371.78        326.76       104.60 o                         
 -13   4   5        225.25        236.73        29.73 o                         
 -12   4   5        146.64        153.01        21.62 o                         
 -11   4   5         60.25         76.38        21.63 o                         
 -10   4   5         39.58         38.50        13.86 o                         
  -9   4   5        259.28        270.43        17.99 o                         
  -8   4   5        930.35        897.54        27.30 o                         
  -7   4   5       1641.73       1610.59        42.01 o                         
  -6   4   5       1143.69       1104.45        30.81 o                         
  -5   4   5       2325.67       2344.64        67.30 o                         
  -4   4   5       1081.62       1123.76        35.57 o                         
  -3   4   5        235.80        262.53        11.77 o                         
  -2   4   5         19.76         10.18         9.83 o                         
  -1   4   5       1383.48       1402.35        37.84 o                         
   0   4   5       1298.61       1286.33        35.52 o                         
   1   4   5       3041.52       2949.12        73.16 o                         
   2   4   5       1887.35       1780.43        41.91 o                         
   3   4   5       2075.32       2111.90        48.13 o                         
   4   4   5        961.71        954.11        25.58 o                         
   5   4   5         26.26         33.43         6.36 o                         
   6   4   5         87.57         72.97         9.50 o                         
   7   4   5        474.72        411.99        20.61 o                         
   8   4   5        687.46        647.82        41.00 o                         
   9   4   5        475.91        450.80        38.45 o                         
  10   4   5        657.13        714.45        47.00 o                         
  11   4   5        232.03        295.22        35.55 o                         
  12   4   5         32.70         66.06        23.41 o                         
 -13   5   5        144.56        155.99        24.39 o                         
 -12   5   5        348.43        407.15        41.07 o                         
 -11   5   5        598.34        636.91        46.35 o                         
 -10   5   5        779.38        766.26        80.96 o                         
  -9   5   5        418.57        419.52        24.43 o                         
  -8   5   5        868.43        841.61        32.37 o                         
  -7   5   5        125.99        144.57        11.39 o                         
  -6   5   5         84.77         82.87        10.94 o                         
  -5   5   5        355.26        346.44        18.74 o                         
  -4   5   5       1511.32       1500.19        40.24 o                         
  -3   5   5       1736.03       1746.41        53.94 o                         
  -2   5   5       1667.94       1597.89        49.52 o                         
  -1   5   5       1486.45       1410.73        45.09 o                         
   0   5   5        433.04        415.20        18.31 o                         
   1   5   5        240.91        253.86        14.94 o                         
   2   5   5        424.94        414.73        18.04 o                         
   3   5   5        556.42        542.85        19.15 o                         
   4   5   5        567.29        559.66        29.26 o                         
   5   5   5       1233.03       1153.37        31.77 o                         
   6   5   5        932.12        935.52        31.31 o                         
   7   5   5        650.72        622.38        25.35 o                         
   8   5   5        356.95        317.16        32.87 o                         
   9   5   5          1.88        -12.34        15.16 o                         
  10   5   5         21.69         21.42        23.79 o                         
  11   5   5         35.37         31.36        21.60 o                         
 -12   6   5        153.93        150.19        24.56 o                         
 -11   6   5         96.81        105.81        21.00 o                         
 -10   6   5         20.94         18.25        14.14 o                         
  -9   6   5        548.85        584.41        29.41 o                         
  -8   6   5       1013.48        966.08        38.02 o                         
  -7   6   5        958.66        927.66        35.18 o                         
  -6   6   5       1550.99       1539.56        50.33 o                         
  -5   6   5        720.85        696.17        28.07 o                         
  -4   6   5       1034.89       1046.15        38.98 o                         
  -3   6   5        488.77        482.45        24.49 o                         
  -2   6   5        138.54        131.71        14.36 o                         
  -1   6   5        669.61        685.75        29.17 o                         
   0   6   5       1361.06       1342.71        45.83 o                         
   1   6   5       1367.86       1379.51        43.95 o                         
   2   6   5       1838.72       1800.07        49.82 o                         
   3   6   5       1073.79       1031.73        33.07 o                         
   4   6   5        414.51        397.42        18.68 o                         
   5   6   5        125.21        112.94        11.62 o                         
   6   6   5         28.62         27.41         9.45 o                         
   7   6   5        279.06        269.66        19.23 o                         
   8   6   5        614.26        566.95        46.05 o                         
   9   6   5        422.44        358.84        38.29 o                         
  10   6   5        341.12        308.23        47.17 o                         
 -11   7   5        767.50        711.66        64.88 o                         
 -10   7   5        276.18        311.11        44.87 o                         
  -9   7   5        408.96        460.63        35.49 o                         
  -8   7   5        359.04        376.28        54.73 o                         
  -7   7   5        108.69         96.78        18.19 o                         
  -6   7   5         13.59         33.80        13.45 o                         
  -5   7   5        279.22        293.42        22.75 o                         
  -4   7   5        746.26        685.48        32.73 o                         
  -3   7   5       1329.07       1229.43        47.03 o                         
  -2   7   5       1017.63       1029.66        40.12 o                         
  -1   7   5        660.86        648.40        30.84 o                         
   0   7   5        309.43        314.16        22.71 o                         
   1   7   5         65.11         62.18        12.28 o                         
   2   7   5          7.38          7.51         8.52 o                         
   3   7   5        368.73        387.55        32.52 o                         
   4   7   5        636.97        628.08        27.17 o                         
   5   7   5        530.74        512.90        29.34 o                         
   6   7   5        907.52        925.18        35.11 o                         
   7   7   5        311.12        328.64        22.60 o                         
   8   7   5        124.39        153.68        31.21 o                         
  -9   8   5         69.85         73.30        19.26 o                         
  -8   8   5        265.80        272.65        51.77 o                         
  -7   8   5        572.68        588.50        41.48 o                         
  -6   8   5        561.23        563.59        41.86 o                         
  -5   8   5        502.01        530.34        33.34 o                         
  -4   8   5        168.87        183.73        20.17 o                         
  -3   8   5         58.40         90.30        25.48 o                         
  -2   8   5         22.10         11.37        14.59 o                         
  -1   8   5        221.44        252.18        22.47 o                         
   0   8   5        482.88        503.52        31.45 o                         
   1   8   5        912.66        938.08        40.42 o                         
   2   8   5        538.24        538.57        30.78 o                         
   3   8   5        213.16        241.35        22.16 o                         
   4   8   5        277.13        263.40        20.41 o                         
   5   8   5         83.04         61.50        15.36 o                         
   6   8   5         30.79         25.73        12.71 o                         
   7   8   5        139.33        173.69        39.72 o                         
  -6   9   5         15.26          9.26        40.55 o                         
  -5   9   5        242.01        239.57        44.18 o                         
  -4   9   5        322.32        317.75        30.35 o                         
  -3   9   5        523.35        553.32        35.01 o                         
  -2   9   5        845.88        815.59        40.49 o                         
  -1   9   5        419.72        453.31        31.75 o                         
   0   9   5        193.39        183.06        21.07 o                         
   1   9   5         24.96         16.04        12.75 o                         
   2   9   5         30.59         22.29        13.24 o                         
   3   9   5         29.59         24.45        14.37 o                         
   4   9   5        521.73        552.27        66.56 o                         
  -6  -9   6        259.73        237.80        24.59 o                         
  -5  -9   6        302.25        308.81        27.00 o                         
  -4  -9   6        121.30        117.81        22.28 o                         
  -3  -9   6         80.12         83.76        22.17 o                         
  -2  -9   6          9.56          2.11        16.47 o                         
  -1  -9   6        401.93        409.62        38.92 o                         
   0  -9   6        514.10        494.46        42.62 o                         
   1  -9   6        523.23        548.28        45.54 o                         
   2  -9   6        519.62        527.93        44.44 o                         
   3  -9   6        189.87        205.46        40.41 o                         
  -9  -8   6        246.55        224.68        23.08 o                         
  -8  -8   6         16.54         17.91        11.87 o                         
  -7  -8   6         10.67         12.37        12.44 o                         
  -6  -8   6         48.76         29.93        13.18 o                         
  -5  -8   6        414.27        445.03        37.14 o                         
  -4  -8   6        436.32        390.49        34.68 o                         
  -3  -8   6        890.24        896.02        67.85 o                         
  -2  -8   6        829.33        836.09       111.37 o                         
  -1  -8   6        360.96        369.10        34.41 o                         
   0  -8   6        233.08        218.60        29.33 o                         
   1  -8   6         10.97          6.77        14.81 o                         
   2  -8   6         70.02         83.99        20.44 o                         
   3  -8   6        505.16        558.94        43.83 o                         
   4  -8   6        515.00        493.90        33.66 o                         
   5  -8   6        291.39        238.10        24.86 o                         
   6  -8   6        440.53        509.16        35.81 o                         
 -11  -7   6         39.83         37.70        17.79 o                         
 -10  -7   6        104.51        128.07        17.58 o                         
  -9  -7   6        340.15        368.20        27.30 o                         
  -8  -7   6        404.23        444.89        29.49 o                         
  -7  -7   6        784.25        768.80        43.75 o                         
  -6  -7   6       1093.39       1093.27        51.69 o                         
  -5  -7   6        534.57        560.52        36.78 o                         
  -4  -7   6        325.49        322.76        34.47 o                         
  -3  -7   6         30.14         16.95        13.20 o                         
  -2  -7   6        134.00        118.93        21.07 o                         
  -1  -7   6        306.72        319.44        29.81 o                         
   0  -7   6        961.34       1005.00        50.01 o                         
   1  -7   6       1271.40       1278.04        58.18 o                         
   2  -7   6        640.44        600.34        39.58 o                         
   3  -7   6        819.01        853.55        58.12 o                         
   4  -7   6        322.82        304.92        25.38 o                         
   5  -7   6         44.90         51.26        18.05 o                         
   6  -7   6         52.31         60.33        16.68 o                         
   7  -7   6        219.63        180.75        45.67 o                         
   8  -7   6        319.92        315.43        35.65 o                         
 -12  -6   6        254.56        281.08        42.98 o                         
 -11  -6   6        391.47        387.07        40.13 o                         
 -10  -6   6        423.61        441.48        31.62 o                         
  -9  -6   6        986.82       1010.43        40.15 o                         
  -8  -6   6        418.02        456.17        27.10 o                         
  -7  -6   6          7.85          4.77        11.45 o                         
  -6  -6   6         78.97        103.63        35.80 o                         
  -5  -6   6        515.06        524.65        34.02 o                         
  -4  -6   6       1801.35       1724.18        93.26 o                         
  -3  -6   6       1092.82       1151.71        51.58 o                         
  -2  -6   6       1971.42       1984.50        76.61 o                         
  -1  -6   6       2110.66       2076.14        78.83 o                         
   0  -6   6        385.36        368.60        37.15 o                         
   1  -6   6         68.89         71.82        15.78 o                         
   2  -6   6        113.71        112.58        13.73 o                         
   3  -6   6        497.22        485.62        22.51 o                         
   4  -6   6        808.14        796.64        30.08 o                         
   5  -6   6       1135.74       1078.07        42.53 o                         
   6  -6   6        440.45        475.87        29.92 o                         
   7  -6   6        291.29        317.20        25.47 o                         
   8  -6   6        186.54        202.31        26.35 o                         
   9  -6   6          8.85          8.15        20.82 o                         
 -13  -5   6        233.11        220.94        24.25 o                         
 -12  -5   6         98.98         91.45        17.01 o                         
 -11  -5   6         15.20          4.13        14.33 o                         
 -10  -5   6        263.24        282.79        22.01 o                         
  -9  -5   6        634.39        611.81        28.61 o                         
  -8  -5   6        404.21        410.64        22.66 o                         
  -7  -5   6       1463.52       1410.88        58.29 o                         
  -6  -5   6       2274.19       2243.25        81.76 o                         
  -5  -5   6       1170.28       1184.78        50.36 o                         
  -4  -5   6        278.07        285.34        29.33 o                         
  -3  -5   6        127.27        132.81        16.82 o                         
  -2  -5   6        601.95        618.19        31.75 o                         
  -1  -5   6        497.94        512.34        21.37 o                         
   0  -5   6       1493.99       1519.86        47.14 o                         
   1  -5   6       2231.04       2252.90        66.19 o                         
   2  -5   6       2630.00       2568.34        74.56 o                         
   3  -5   6        784.23        804.11        30.99 o                         
   4  -5   6         34.62         34.29        10.21 o                         
   5  -5   6         79.23         75.45        29.25 o                         
   6  -5   6        126.73        129.73        16.57 o                         
   7  -5   6        342.93        328.68        24.94 o                         
   8  -5   6        534.99        552.90        33.58 o                         
   9  -5   6        659.38        596.18        36.75 o                         
  10  -5   6        415.89        527.06        63.79 o                         
 -14  -4   6         16.32         35.57        15.34 o                         
 -13  -4   6        102.36        108.37        18.40 o                         
 -12  -4   6        583.01        621.07        33.21 o                         
 -11  -4   6        651.57        677.91        46.35 o                         
 -10  -4   6        915.03        875.00        46.63 o                         
  -9  -4   6        470.25        464.46        24.23 o                         
  -8  -4   6        466.08        443.19        21.99 o                         
  -7  -4   6        165.58        195.52        23.11 o                         
  -6  -4   6        282.27        311.40        22.03 o                         
  -5  -4   6       1783.22       1675.12        48.83 o                         
  -4  -4   6       1459.38       1460.62        55.50 o                         
  -3  -4   6       4567.24       4595.15       150.10 o                         
  -2  -4   6       3565.25       3572.38       116.28 o                         
  -1  -4   6       1327.48       1223.84        79.13 o                         
   0  -4   6       1224.54       1218.36        38.58 o                         
   1  -4   6        103.79        102.86         8.97 o                         
   2  -4   6        456.05        498.67        29.12 o                         
   3  -4   6        569.53        579.39        19.12 o                         
   4  -4   6       1995.67       1982.54        50.93 o                         
   5  -4   6       1697.57       1720.30        45.76 o                         
   6  -4   6        889.05        897.82        29.76 o                         
   7  -4   6        565.51        590.19        24.57 o                         
   8  -4   6         30.65         21.60        10.30 o                         
   9  -4   6         39.66         41.38        18.62 o                         
  10  -4   6         40.54         43.79        26.22 o                         
  11  -4   6        322.63        425.96        57.58 o                         
 -14  -3   6        272.74        277.51        26.41 o                         
 -13  -3   6        316.57        291.57        25.96 o                         
 -12  -3   6        349.91        351.82        26.97 o                         
 -11  -3   6         23.27         30.41        11.47 o                         
 -10  -3   6        114.00        132.86        20.45 o                         
  -9  -3   6        192.66        189.34        21.38 o                         
  -8  -3   6       2773.20       2638.78        73.74 o                         
  -7  -3   6       3290.40       3244.72        88.44 o                         
  -6  -3   6       2506.87       2434.32        98.80 o                         
  -5  -3   6       2954.98       3106.08       104.28 o                         
  -4  -3   6       1166.84       1212.87        45.75 o                         
  -3  -3   6         69.68         76.77        11.31 o                         
  -2  -3   6         84.14         97.53        17.98 o                         
  -1  -3   6       1369.22       1337.70        38.71 o                         
   0  -3   6       2999.75       3070.89        81.15 o                         
   1  -3   6       2957.49       2877.71        78.52 o                         
   2  -3   6       3445.60       3420.57        79.53 o                         
   3  -3   6       2055.30       2119.00        50.74 o                         
   4  -3   6        339.70        298.64        14.94 o                         
   5  -3   6        192.65        204.46        13.52 o                         
   6  -3   6         90.85        101.29        11.12 o                         
   7  -3   6        591.65        547.70        26.95 o                         
   8  -3   6        441.14        422.98        25.26 o                         
   9  -3   6        920.62        954.25        39.75 o                         
  10  -3   6        588.71        616.41        41.44 o                         
  11  -3   6        236.72        282.08        31.14 o                         
  12  -3   6        103.19        114.30        27.32 o                         
 -15  -2   6          8.74          9.15        13.29 o                         
 -14  -2   6         28.11         35.78        14.00 o                         
 -13  -2   6        259.30        256.27        23.25 o                         
 -12  -2   6        290.78        341.46        25.62 o                         
 -11  -2   6       1340.07       1283.48        47.03 o                         
 -10  -2   6       1210.06       1193.77        42.49 o                         
  -9  -2   6        486.33        490.71        31.01 o                         
  -8  -2   6        613.74        592.72        22.86 o                         
  -7  -2   6        154.14        184.38        13.16 o                         
  -6  -2   6        455.81        451.16        23.47 o                         
  -5  -2   6       1565.47       1557.27        55.95 o                         
  -4  -2   6       5705.71       5814.34       175.96 o                         
  -3  -2   6       4631.61       4724.02       151.74 o                         
  -2  -2   6       5776.39       6028.29       154.84 o                         
  -1  -2   6       2474.95       2540.42        70.17 o                         
   0  -2   6        567.97        611.88        26.36 o                         
   1  -2   6        363.47        407.85        15.54 o                         
   2  -2   6        959.86       1011.50        33.36 o                         
   3  -2   6       1728.00       1658.72        49.44 o                         
   4  -2   6       1794.68       1704.57        50.43 o                         
   5  -2   6       2049.95       2011.16        59.54 o                         
   6  -2   6       1391.21       1382.48        46.20 o                         
   7  -2   6        627.32        633.85        28.87 o                         
   8  -2   6         61.90         63.00        12.87 o                         
   9  -2   6         18.80         -2.25         9.63 o                         
  10  -2   6        120.10        113.93        20.86 o                         
  11  -2   6        164.52        145.19        23.82 o                         
  12  -2   6        360.35        445.47        39.78 o                         
 -15  -1   6        344.12        349.73        31.55 o                         
 -14  -1   6        345.84        375.28        23.94 o                         
 -13  -1   6        273.38        265.94        27.96 o                         
 -12  -1   6        122.23        136.32        18.17 o                         
 -11  -1   6        109.75        119.47        14.69 o                         
 -10  -1   6        120.00        132.41        14.90 o                         
  -9  -1   6       1994.79       1938.12        49.51 o                         
  -8  -1   6       2624.48       2562.24        59.96 o                         
  -7  -1   6       2366.82       2279.04        61.25 o                         
  -6  -1   6       3500.54       3472.39        90.69 o                         
  -5  -1   6       1922.38       1830.42        93.38 o                         
  -4  -1   6       1861.53       1903.65        94.07 o                         
  -3  -1   6       2427.57       2563.70        84.57 o                         
  -2  -1   6       2426.09       2540.73       104.92 o                         
  -1  -1   6       3433.25       3385.34        90.74 o                         
   0  -1   6       3911.46       3768.87       233.80 o                         
   1  -1   6       3210.46       3178.68        82.77 o                         
   2  -1   6       1689.93       1585.77        44.56 o                         
   3  -1   6       2092.04       2012.60        57.88 o                         
   4  -1   6       1408.55       1348.01        41.45 o                         
   5  -1   6          6.56          9.60         7.45 o                         
   6  -1   6        285.64        278.27        15.86 o                         
   7  -1   6        632.31        647.13        22.91 o                         
   8  -1   6       1179.37       1157.77        42.80 o                         
   9  -1   6        872.47        912.22        37.20 o                         
  10  -1   6        492.57        517.95        81.09 o                         
  11  -1   6        269.19        300.50        41.90 o                         
  12  -1   6        103.04        108.35        23.96 o                         
 -15   0   6         31.81         27.84        23.52 o                         
 -14   0   6         41.82         44.52        12.49 o                         
 -13   0   6        162.94        191.49        17.04 o                         
 -12   0   6        611.68        615.23        26.10 o                         
 -11   0   6        862.55        875.61        30.55 o                         
 -10   0   6       1403.87       1354.64        45.16 o                         
  -9   0   6       2089.00       1945.69        49.02 o                         
  -8   0   6       1791.50       1734.81        43.74 o                         
  -7   0   6          0.25          6.51         4.82 o                         
  -6   0   6         63.85         51.29         6.10 o                         
  -5   0   6       1662.50       1512.75        37.38 o                         
  -4   0   6       7130.75       7092.46       179.25 o                         
  -3   0   6       5240.87       5165.70       162.57 o                         
  -2   0   6       6297.59       6296.33       137.92 o                         
  -1   0   6      11614.83      12476.97       311.26 o                         
   0   0   6        863.03        797.72        55.20 o                         
   1   0   6          3.05          6.03         7.49 o                         
   2   0   6         25.97         31.53         7.53 o                         
   3   0   6       1388.16       1298.61        37.14 o                         
   4   0   6       2168.16       2143.12        52.91 o                         
   5   0   6       2358.50       2420.18        62.50 o                         
   6   0   6       1627.54       1589.10        42.55 o                         
   7   0   6        694.20        697.94        23.84 o                         
   8   0   6        364.00        398.61        24.60 o                         
   9   0   6          7.63         25.66        12.05 o                         
  10   0   6         84.85         55.10        18.15 o                         
  11   0   6        242.79        247.40        30.19 o                         
  12   0   6        106.05        118.33        25.04 o                         
 -15   1   6        310.28        275.42        44.60 o                         
 -14   1   6        291.72        349.18        31.87 o                         
 -13   1   6        319.71        320.04        28.13 o                         
 -12   1   6        118.00        116.73        13.23 o                         
 -11   1   6        105.90         91.25        11.63 o                         
 -10   1   6        149.49        189.89        21.43 o                         
  -9   1   6       2007.37       1930.22        44.07 o                         
  -8   1   6       2512.60       2342.54        52.58 o                         
  -7   1   6       2293.89       2160.50        52.05 o                         
  -6   1   6       3565.92       3384.91        69.70 o                         
  -5   1   6       1770.32       1743.86        49.03 o                         
  -4   1   6       1936.17       1952.94        73.94 o                         
  -3   1   6       2395.28       2542.27        83.02 o                         
  -2   1   6       2413.01       2563.63        47.57 o                         
  -1   1   6       3374.03       3558.68        79.41 o                         
   0   1   6       3749.03       3843.12        86.50 o                         
   1   1   6       3377.84       3100.99        64.44 o                         
   2   1   6       1634.83       1477.45        33.97 o                         
   3   1   6       2128.81       2057.33        78.30 o                         
   4   1   6       1317.35       1266.30        35.37 o                         
   5   1   6          7.96          8.83         5.71 o                         
   6   1   6        314.11        313.88        15.59 o                         
   7   1   6        592.58        572.39        21.97 o                         
   8   1   6       1253.78       1204.51        43.46 o                         
   9   1   6        839.43        881.74        48.20 o                         
  10   1   6        474.48        524.71        41.29 o                         
  11   1   6        288.50        369.17        44.59 o                         
  12   1   6         91.57        102.14        24.81 o                         
 -15   2   6          9.00         28.11        23.79 o                         
 -14   2   6         38.64         57.36        16.60 o                         
 -13   2   6        259.48        260.99        26.59 o                         
 -12   2   6        312.34        356.12        29.99 o                         
 -11   2   6       1315.90       1315.37        45.93 o                         
 -10   2   6       1175.78       1154.49        40.14 o                         
  -9   2   6        521.95        533.92        18.97 o                         
  -8   2   6        655.34        651.06        20.42 o                         
  -7   2   6        154.42        146.21         8.89 o                         
  -6   2   6        474.44        450.15        14.56 o                         
  -5   2   6       1582.04       1544.92        45.25 o                         
  -4   2   6       5548.09       5634.59       146.28 o                         
  -3   2   6       4568.92       4801.83       122.80 o                         
  -2   2   6       5889.80       6176.85       134.36 o                         
  -1   2   6       2556.62       2711.88        71.21 o                         
   0   2   6        600.35        599.37        21.68 o                         
   1   2   6        374.30        378.55        14.27 o                         
   2   2   6        958.84        995.68        27.43 o                         
   3   2   6       1810.76       1741.91        37.93 o                         
   4   2   6       1705.35       1688.90        43.09 o                         
   5   2   6       2066.81       2019.83        50.33 o                         
   6   2   6       1437.66       1452.67        46.23 o                         
   7   2   6        614.04        660.14        27.56 o                         
   8   2   6         63.72         57.76        16.34 o                         
   9   2   6         20.06         -3.54        13.83 o                         
  10   2   6        113.87         60.92        20.06 o                         
  11   2   6        170.81        127.82        25.11 o                         
  12   2   6        365.49        324.22        37.21 o                         
 -14   3   6        305.48        316.93        30.32 o                         
 -13   3   6        323.83        320.49        30.05 o                         
 -12   3   6        347.75        339.00        30.11 o                         
 -11   3   6         23.23         26.83        12.80 o                         
 -10   3   6        139.90        152.79        16.47 o                         
  -9   3   6        173.27        195.66        12.71 o                         
  -8   3   6       2672.42       2538.67        70.65 o                         
  -7   3   6       3332.33       3180.85        74.70 o                         
  -6   3   6       2481.39       2431.71        57.56 o                         
  -5   3   6       3017.83       3107.14        83.88 o                         
  -4   3   6       1074.15       1140.68        35.50 o                         
  -3   3   6         70.13        104.91         7.90 o                         
  -2   3   6         95.20         95.95         9.65 o                         
  -1   3   6       1217.15       1237.46        37.02 o                         
   0   3   6       3006.76       2911.12        69.99 o                         
   1   3   6       2959.50       2966.17        69.09 o                         
   2   3   6       3581.07       3561.55        72.86 o                         
   3   3   6       2008.62       2016.41        46.82 o                         
   4   3   6        369.79        383.32        21.98 o                         
   5   3   6        190.89        194.99        12.49 o                         
   6   3   6         66.33         65.89         8.22 o                         
   7   3   6        622.46        616.52        34.47 o                         
   8   3   6        399.76        433.23        36.63 o                         
   9   3   6        918.58        948.40        52.28 o                         
  10   3   6        607.95        688.28        80.00 o                         
  11   3   6        237.17        295.31        34.02 o                         
  12   3   6        105.54        102.50        25.86 o                         
 -14   4   6         24.52         48.61        17.51 o                         
 -13   4   6         95.88        100.73        22.71 o                         
 -12   4   6        582.76        580.48        38.22 o                         
 -11   4   6        646.24        709.32        47.97 o                         
 -10   4   6        862.27        922.53        67.01 o                         
  -9   4   6        483.94        487.62        24.22 o                         
  -8   4   6        412.16        433.82        21.56 o                         
  -7   4   6        158.53        177.51        15.76 o                         
  -6   4   6        262.50        268.13        16.48 o                         
  -5   4   6       1794.82       1699.22        50.15 o                         
  -4   4   6       1459.67       1415.24        42.98 o                         
  -3   4   6       4544.13       4581.31       119.57 o                         
  -2   4   6       3493.21       3362.64        94.24 o                         
  -1   4   6       1247.78       1207.37        33.95 o                         
   0   4   6       1265.45       1259.08        34.68 o                         
   1   4   6         97.95         93.81         9.05 o                         
   2   4   6        472.91        490.14        25.31 o                         
   3   4   6        573.68        563.43        18.63 o                         
   4   4   6       2133.90       2017.46        46.21 o                         
   5   4   6       1667.83       1677.02        44.95 o                         
   6   4   6        843.73        862.50        29.11 o                         
   7   4   6        564.42        562.73        37.59 o                         
   8   4   6         24.68         55.13        18.25 o                         
   9   4   6         36.36         48.36        18.98 o                         
  10   4   6         55.21         74.14        21.67 o                         
  11   4   6        314.71        346.36        50.95 o                         
 -13   5   6        225.08        221.74        35.01 o                         
 -12   5   6         79.00         46.97        16.92 o                         
 -11   5   6         17.02         29.85        14.41 o                         
 -10   5   6        270.21        259.56        19.94 o                         
  -9   5   6        616.28        611.61        28.13 o                         
  -8   5   6        417.39        411.55        22.84 o                         
  -7   5   6       1470.65       1455.75        47.16 o                         
  -6   5   6       2269.64       2183.78        65.07 o                         
  -5   5   6       1112.22       1160.64        38.35 o                         
  -4   5   6        263.55        270.78        15.06 o                         
  -3   5   6        126.54        126.08        13.18 o                         
  -2   5   6        528.45        508.37        24.23 o                         
  -1   5   6        528.67        544.86        24.09 o                         
   0   5   6       1472.88       1510.49        42.15 o                         
   1   5   6       2260.51       2261.61        58.05 o                         
   2   5   6       2616.96       2540.38        64.42 o                         
   3   5   6        806.36        792.43        31.92 o                         
   4   5   6         22.85         22.87         7.00 o                         
   5   5   6         84.58         60.26         8.91 o                         
   6   5   6        136.64        124.31        13.04 o                         
   7   5   6        304.99        328.33        24.46 o                         
   8   5   6        540.75        517.16        42.91 o                         
   9   5   6        664.80        633.51        56.48 o                         
  10   5   6        426.63        408.67        57.70 o                         
 -12   6   6        254.06        304.45        32.30 o                         
 -11   6   6        338.88        344.24        42.85 o                         
 -10   6   6        484.19        500.90        30.05 o                         
  -9   6   6        985.47        988.97        39.22 o                         
  -8   6   6        385.12        439.90        70.62 o                         
  -7   6   6          9.88          3.01        10.43 o                         
  -6   6   6         80.61         93.08        21.08 o                         
  -5   6   6        468.24        513.93        33.83 o                         
  -4   6   6       1727.37       1681.17        63.27 o                         
  -3   6   6       1186.41       1147.44        41.91 o                         
  -2   6   6       1980.37       1937.26        61.64 o                         
  -1   6   6       2111.25       2003.94        63.51 o                         
   0   6   6        369.77        348.09        28.99 o                         
   1   6   6         68.60         63.92        10.01 o                         
   2   6   6         95.25        100.25        11.80 o                         
   3   6   6        510.80        498.17        22.84 o                         
   4   6   6        823.69        804.30        26.36 o                         
   5   6   6       1174.14       1174.02        37.88 o                         
   6   6   6        436.12        439.68        24.03 o                         
   7   6   6        274.73        267.83        23.76 o                         
   8   6   6        189.18        180.59        59.46 o                         
   9   6   6          9.21         16.56        19.48 o                         
 -11   7   6         35.97        102.18        28.92 o                         
 -10   7   6        113.29         87.31        28.11 o                         
  -9   7   6        338.45        398.52        48.64 o                         
  -8   7   6        427.39        486.80        40.82 o                         
  -7   7   6        779.08        875.39        45.52 o                         
  -6   7   6        983.34        962.98        50.11 o                         
  -5   7   6        523.09        575.25        37.86 o                         
  -4   7   6        291.25        298.11        29.56 o                         
  -3   7   6         28.70         11.99        10.03 o                         
  -2   7   6        139.63        148.61        16.42 o                         
  -1   7   6        327.63        304.70        22.87 o                         
   0   7   6        971.34        929.93        38.80 o                         
   1   7   6       1235.20       1162.54        44.74 o                         
   2   7   6        631.89        604.14        26.54 o                         
   3   7   6        761.66        773.30        36.04 o                         
   4   7   6        348.51        343.14        21.57 o                         
   5   7   6         41.07         52.44        13.37 o                         
   6   7   6         49.59         39.51        11.66 o                         
   7   7   6        226.21        181.60        29.60 o                         
   8   7   6        343.21        324.51        38.19 o                         
  -9   8   6        239.39        330.84        43.52 o                         
  -8   8   6         20.70          7.51        14.22 o                         
  -7   8   6         12.82          4.75        13.76 o                         
  -6   8   6         53.65         67.69        17.47 o                         
  -5   8   6        402.01        398.86        35.24 o                         
  -4   8   6        422.61        395.59        30.79 o                         
  -3   8   6        912.76        906.09        47.03 o                         
  -2   8   6        824.20        865.30        39.07 o                         
  -1   8   6        349.27        379.61        27.49 o                         
   0   8   6        240.52        236.15        22.09 o                         
   1   8   6         10.44         26.57        11.67 o                         
   2   8   6         68.70         86.94        15.64 o                         
   3   8   6        524.79        561.72        29.91 o                         
   4   8   6        524.10        534.24        28.91 o                         
   5   8   6        243.26        228.27        23.59 o                         
   6   8   6        481.11        459.39        32.54 o                         
  -6   9   6        256.26        289.16        32.43 o                         
  -5   9   6        274.50        262.46        33.79 o                         
  -4   9   6        120.68        120.56        19.16 o                         
  -3   9   6         80.55         76.00        16.16 o                         
  -2   9   6         18.71         29.09        13.91 o                         
  -1   9   6        435.69        419.59        31.15 o                         
   0   9   6        474.19        456.27        32.00 o                         
   1   9   6        519.11        521.05        34.78 o                         
   2   9   6        475.92        457.10        33.14 o                         
   3   9   6        195.16        210.98        23.39 o                         
  -5  -9   7        481.12        398.37        39.22 o                         
  -4  -9   7        577.93        584.51        46.96 o                         
  -3  -9   7        518.28        501.65        58.39 o                         
  -2  -9   7        198.00        190.97        44.87 o                         
  -1  -9   7        432.96        460.84        42.28 o                         
   0  -9   7        119.01        114.99        24.45 o                         
   1  -9   7         26.98         13.03        18.63 o                         
   2  -9   7        182.48        110.20        27.15 o                         
  -9  -8   7        233.79        225.60        30.22 o                         
  -8  -8   7        585.28        633.60        44.29 o                         
  -7  -8   7        483.95        527.70        39.93 o                         
  -6  -8   7        542.65        565.14        42.34 o                         
  -5  -8   7        424.85        424.99        37.57 o                         
  -4  -8   7         54.96         68.47        19.92 o                         
  -3  -8   7         88.54         71.58        19.78 o                         
  -2  -8   7        401.87        428.15        37.13 o                         
  -1  -8   7        632.36        621.18        42.36 o                         
   0  -8   7        845.65        821.77        49.94 o                         
   1  -8   7        762.30        727.59        47.26 o                         
   2  -8   7        601.01        598.57        61.77 o                         
   3  -8   7        448.11        398.90        30.96 o                         
   4  -8   7         76.74         44.87        16.37 o                         
   5  -8   7        106.94        104.10        19.52 o                         
 -11  -7   7        400.64        394.10        39.29 o                         
 -10  -7   7        263.36        292.55        25.74 o                         
  -9  -7   7        109.33        110.77        16.56 o                         
  -8  -7   7         47.18         35.11        27.57 o                         
  -7  -7   7         40.69         31.01        16.37 o                         
  -6  -7   7        126.44        115.84        21.04 o                         
  -5  -7   7        837.06        779.91        44.87 o                         
  -4  -7   7       1273.29       1311.71        81.64 o                         
  -3  -7   7        899.47        862.39        56.09 o                         
  -2  -7   7       1121.22       1156.11        69.19 o                         
  -1  -7   7        281.74        238.51        26.57 o                         
   0  -7   7         66.08         53.22        16.85 o                         
   1  -7   7          8.21         -3.79        12.55 o                         
   2  -7   7        643.99        639.28        32.59 o                         
   3  -7   7        468.35        458.92        29.35 o                         
   4  -7   7        460.91        439.67        30.98 o                         
   5  -7   7        604.29        575.68        37.52 o                         
   6  -7   7        594.98        557.25        50.44 o                         
   7  -7   7        147.49        164.37        28.24 o                         
 -12  -6   7         89.60         90.73        21.93 o                         
 -11  -6   7          7.34         -4.44        14.10 o                         
 -10  -6   7        248.80        254.30        21.92 o                         
  -9  -6   7        191.37        193.75        19.14 o                         
  -8  -6   7        604.86        547.07        54.87 o                         
  -7  -6   7       1468.19       1529.21        64.08 o                         
  -6  -6   7        600.20        604.16        36.56 o                         
  -5  -6   7        389.23        428.83        32.34 o                         
  -4  -6   7        166.69        164.36        20.78 o                         
  -3  -6   7          5.25          0.25        10.47 o                         
  -2  -6   7        664.82        625.18        37.13 o                         
  -1  -6   7       1154.71       1150.54        53.13 o                         
   0  -6   7       1086.96       1182.53        53.31 o                         
   1  -6   7       1393.63       1381.03        63.93 o                         
   2  -6   7        714.32        692.05        32.00 o                         
   3  -6   7        354.46        378.89        25.66 o                         
   4  -6   7        286.71        282.26        23.59 o                         
   5  -6   7         13.97         -5.76        14.27 o                         
   6  -6   7         85.58        101.36        17.31 o                         
   7  -6   7        387.30        371.09        28.65 o                         
   8  -6   7        189.83        180.06        22.80 o                         
   9  -6   7        161.73        221.10        32.59 o                         
 -13  -5   7        166.39        183.15        23.00 o                         
 -12  -5   7        521.86        542.49        43.89 o                         
 -11  -5   7        495.33        555.49        43.61 o                         
 -10  -5   7        745.76        743.57        33.83 o                         
  -9  -5   7        279.11        331.95        39.60 o                         
  -8  -5   7        175.03        177.95        20.64 o                         
  -7  -5   7        338.83        349.95        53.91 o                         
  -6  -5   7        400.17        426.35        28.06 o                         
  -5  -5   7        982.47        857.39        41.81 o                         
  -4  -5   7       2235.95       2152.07       113.53 o                         
  -3  -5   7       3524.97       3457.32       117.58 o                         
  -2  -5   7       1388.73       1414.75        56.72 o                         
  -1  -5   7        725.35        717.88        38.04 o                         
   0  -5   7         73.61         87.65        15.86 o                         
   1  -5   7         89.62         98.04         9.81 o                         
   2  -5   7         93.99        106.03        12.41 o                         
   3  -5   7       1552.70       1489.68        50.51 o                         
   4  -5   7       1990.87       1886.20        58.46 o                         
   5  -5   7       1201.70       1127.42        48.11 o                         
   6  -5   7        758.41        797.98        35.34 o                         
   7  -5   7        261.33        302.43        24.92 o                         
   8  -5   7         31.30         19.52        18.16 o                         
   9  -5   7          3.10          5.83        17.77 o                         
  10  -5   7         69.99         41.09        28.38 o                         
 -14  -4   7        131.59        165.15        22.07 o                         
 -13  -4   7        181.86        188.70        22.44 o                         
 -12  -4   7         64.14         71.20        15.82 o                         
 -11  -4   7         54.94         57.48        18.05 o                         
 -10  -4   7         92.69         87.88        18.32 o                         
  -9  -4   7       1302.07       1171.46        54.99 o                         
  -8  -4   7       2278.17       2197.49        67.48 o                         
  -7  -4   7        879.05        843.43        40.56 o                         
  -6  -4   7       1305.64       1331.29        53.03 o                         
  -5  -4   7        455.86        434.07        35.68 o                         
  -4  -4   7        272.19        256.52        22.00 o                         
  -3  -4   7        239.87        260.74        30.82 o                         
  -2  -4   7       1322.20       1300.79       133.12 o                         
  -1  -4   7       4260.53       4345.10       118.01 o                         
   0  -4   7       3429.31       3545.13        94.44 o                         
   1  -4   7       1383.02       1390.39        49.67 o                         
   2  -4   7       1428.95       1375.10        42.88 o                         
   3  -4   7        743.71        663.76        29.79 o                         
   4  -4   7        338.48        312.31        20.91 o                         
   5  -4   7        117.46         91.00        13.86 o                         
   6  -4   7        953.05        952.25        48.62 o                         
   7  -4   7        286.56        290.28        29.82 o                         
   8  -4   7        612.89        595.47        43.31 o                         
   9  -4   7        376.13        406.99        37.54 o                         
  10  -4   7        127.36        156.49        37.84 o                         
 -14  -3   7        225.87        246.19        33.12 o                         
 -13  -3   7        605.91        660.26        34.46 o                         
 -12  -3   7        216.37        281.64        23.80 o                         
 -11  -3   7        880.01        891.81        37.95 o                         
 -10  -3   7        619.64        580.80        77.45 o                         
  -9  -3   7         94.63         86.44        32.71 o                         
  -8  -3   7        209.56        220.10        16.35 o                         
  -7  -3   7        101.96        108.00        14.74 o                         
  -6  -3   7       1029.13       1001.10        41.22 o                         
  -5  -3   7       1123.65       1075.49        47.44 o                         
  -4  -3   7       2020.91       1901.03        96.37 o                         
  -3  -3   7       2728.57       2719.62       141.23 o                         
  -2  -3   7       1712.12       1725.96        49.19 o                         
  -1  -3   7       1066.64       1025.41        32.64 o                         
   0  -3   7        833.64        862.14        29.32 o                         
   1  -3   7         56.02         58.98        11.04 o                         
   2  -3   7        318.35        308.93        14.27 o                         
   3  -3   7        849.30        884.16        28.03 o                         
   4  -3   7       2706.57       2578.31        75.66 o                         
   5  -3   7       1471.22       1426.58        45.90 o                         
   6  -3   7        929.08        941.84        36.18 o                         
   7  -3   7        492.36        507.43        26.57 o                         
   8  -3   7         55.82         86.53        14.88 o                         
   9  -3   7          3.94          8.95        11.77 o                         
  10  -3   7        114.31        152.07        27.32 o                         
  11  -3   7        218.43        205.41        44.06 o                         
 -15  -2   7        275.43        266.53        34.06 o                         
 -14  -2   7        216.01        202.86        22.59 o                         
 -13  -2   7        225.42        231.08        22.67 o                         
 -12  -2   7         10.12         11.61        10.60 o                         
 -11  -2   7         71.09         74.94        14.45 o                         
 -10  -2   7        629.78        593.65        23.77 o                         
  -9  -2   7       1585.46       1558.94        63.54 o                         
  -8  -2   7       1981.74       1955.31        57.50 o                         
  -7  -2   7       2142.17       2117.93        60.24 o                         
  -6  -2   7       1334.28       1281.75        58.39 o                         
  -5  -2   7       2117.08       1875.84        71.54 o                         
  -4  -2   7        102.53        112.00        13.36 o                         
  -3  -2   7        304.75        293.22        19.32 o                         
  -2  -2   7       1172.69       1161.31        33.14 o                         
  -1  -2   7       3795.14       3753.35       102.75 o                         
   0  -2   7       3784.12       3623.34       120.59 o                         
   1  -2   7       4793.86       4723.36       117.80 o                         
   2  -2   7       3388.53       3257.93        87.55 o                         
   3  -2   7        835.76        791.34        28.26 o                         
   4  -2   7        273.91        284.86        17.09 o                         
   5  -2   7        181.94        148.97        14.35 o                         
   6  -2   7        139.55        148.85        15.45 o                         
   7  -2   7        816.35        833.17        33.72 o                         
   8  -2   7        715.45        708.10        32.78 o                         
   9  -2   7        837.40        900.16        38.20 o                         
  10  -2   7        253.14        312.38        31.07 o                         
  11  -2   7        151.86        204.33        27.70 o                         
 -15  -1   7         46.59         35.93        17.47 o                         
 -14  -1   7        347.47        346.34        25.94 o                         
 -13  -1   7        373.09        387.92        27.63 o                         
 -12  -1   7        947.19        919.27        37.40 o                         
 -11  -1   7        746.39        739.58        32.26 o                         
 -10  -1   7        638.25        600.54        23.53 o                         
  -9  -1   7       1050.25       1035.20        30.32 o                         
  -8  -1   7         95.51        105.88        12.06 o                         
  -7  -1   7        786.54        794.19        24.03 o                         
  -6  -1   7        857.49        846.07        28.99 o                         
  -5  -1   7       3174.50       3051.25       179.75 o                         
  -4  -1   7       2347.92       2309.61       111.91 o                         
  -3  -1   7       2713.92       2721.06        95.64 o                         
  -2  -1   7       5588.43       5366.96       148.91 o                         
  -1  -1   7       1644.87       1584.13        44.70 o                         
   0  -1   7        392.63        368.07        20.60 o                         
   1  -1   7        150.34        176.86        11.60 o                         
   2  -1   7       1219.14       1218.28        36.61 o                         
   3  -1   7       2174.69       2203.46        63.54 o                         
   4  -1   7       2398.38       2217.56        64.41 o                         
   5  -1   7       3180.97       3128.56        77.61 o                         
   6  -1   7       1569.34       1585.75        43.21 o                         
   7  -1   7        680.76        719.01        25.62 o                         
   8  -1   7        139.31        134.70        15.91 o                         
   9  -1   7         35.60         49.25        12.59 o                         
  10  -1   7        172.82        174.86        25.02 o                         
  11  -1   7        280.69        283.32        32.91 o                         
  12  -1   7        266.66        281.63        50.68 o                         
 -15   0   7        124.00        133.27        25.09 o                         
 -14   0   7        450.31        412.15        29.04 o                         
 -13   0   7        487.78        462.75        30.43 o                         
 -12   0   7         22.88         23.66        12.60 o                         
 -11   0   7         52.54         54.17        11.94 o                         
 -10   0   7       1003.29        978.86        29.68 o                         
  -9   0   7        510.81        469.49        17.69 o                         
  -8   0   7        133.65        141.42        10.09 o                         
  -7   0   7       4661.14       4593.52       103.86 o                         
  -6   0   7       4690.66       4510.79       101.58 o                         
  -5   0   7         15.53         11.80         5.31 o                         
  -4   0   7        938.37        851.03        73.42 o                         
  -3   0   7       2601.91       2850.32        76.90 o                         
  -2   0   7        656.74        653.02        19.50 o                         
  -1   0   7         75.43        136.77        12.10 o                         
   0   0   7       5249.52       5386.21       139.70 o                         
   1   0   7       6258.70       6567.04       145.80 o                         
   2   0   7       3875.83       3905.64        90.01 o                         
   3   0   7        966.68       1000.47        29.16 o                         
   4   0   7         96.13        106.72        10.65 o                         
   5   0   7        134.26        114.25        10.55 o                         
   6   0   7        133.86        141.03        11.85 o                         
   7   0   7        416.36        391.03        19.01 o                         
   8   0   7        824.77        814.55        35.06 o                         
   9   0   7        457.31        476.52        28.67 o                         
  10   0   7        406.98        447.34        38.59 o                         
  11   0   7         47.69         34.29        18.64 o                         
  12   0   7          8.29          8.66        19.59 o                         
 -15   1   7         49.74         97.37        30.95 o                         
 -14   1   7        356.19        487.41        60.55 o                         
 -13   1   7        371.14        404.04        33.35 o                         
 -12   1   7        916.44        857.91        37.22 o                         
 -11   1   7        749.94        731.24        30.86 o                         
 -10   1   7        758.79        716.68        21.19 o                         
  -9   1   7       1012.67        964.50        29.19 o                         
  -8   1   7         71.33         83.32         9.79 o                         
  -7   1   7        787.49        787.95        20.96 o                         
  -6   1   7        918.28        890.82        25.48 o                         
  -5   1   7       3056.12       3085.64        98.93 o                         
  -4   1   7       2454.57       2322.05        54.16 o                         
  -3   1   7       2990.22       3051.83       139.06 o                         
  -2   1   7       5637.81       5480.36       120.26 o                         
  -1   1   7       1581.18       1507.86        39.24 o                         
   0   1   7        369.01        340.02        14.61 o                         
   1   1   7        170.73        191.19         9.83 o                         
   2   1   7       1146.97       1115.04        37.01 o                         
   3   1   7       2326.01       2225.84        55.25 o                         
   4   1   7       2269.89       2196.09        55.70 o                         
   5   1   7       3451.58       3331.44        78.27 o                         
   6   1   7       1491.42       1532.64        84.35 o                         
   7   1   7        675.01        705.42        25.37 o                         
   8   1   7        147.88        169.84        29.66 o                         
   9   1   7         38.75         57.37        17.47 o                         
  10   1   7        177.38        129.65        24.27 o                         
  11   1   7        279.90        249.75        31.53 o                         
  12   1   7        272.41        312.66        36.02 o                         
 -15   2   7        278.87        301.44        30.33 o                         
 -14   2   7        241.59        236.50        26.75 o                         
 -13   2   7        219.33        211.20        24.73 o                         
 -12   2   7         11.17         12.92        12.33 o                         
 -11   2   7         67.41         77.82        16.62 o                         
 -10   2   7        582.87        548.65        24.60 o                         
  -9   2   7       1545.35       1553.70        48.77 o                         
  -8   2   7       2053.51       1985.69        49.01 o                         
  -7   2   7       2103.06       2014.91        51.11 o                         
  -6   2   7       1318.27       1370.02        35.22 o                         
  -5   2   7       2168.20       2184.34        58.77 o                         
  -4   2   7        122.20        135.61        10.04 o                         
  -3   2   7        296.68        286.27        13.45 o                         
  -2   2   7       1104.20       1043.13        28.29 o                         
  -1   2   7       3931.83       4043.52        88.61 o                         
   0   2   7       3864.40       3811.70        99.12 o                         
   1   2   7       4546.36       4418.27       103.35 o                         
   2   2   7       3265.49       3290.27        68.83 o                         
   3   2   7        887.30        828.99        22.19 o                         
   4   2   7        285.45        290.67        15.90 o                         
   5   2   7        184.69        193.01        15.21 o                         
   6   2   7        155.94        156.88        17.73 o                         
   7   2   7        798.72        713.60        31.07 o                         
   8   2   7        686.09        696.07        42.33 o                         
   9   2   7        796.87        794.35        48.44 o                         
  10   2   7        249.89        301.97        33.01 o                         
  11   2   7        159.58        181.34        28.85 o                         
 -14   3   7        204.21        211.69        26.36 o                         
 -13   3   7        581.91        590.05        40.77 o                         
 -12   3   7        222.03        235.61        40.95 o                         
 -11   3   7        894.69        854.20        56.09 o                         
 -10   3   7        649.17        611.59        26.53 o                         
  -9   3   7         94.49        109.96        12.23 o                         
  -8   3   7        200.14        203.14        15.34 o                         
  -7   3   7         92.67         96.41        10.89 o                         
  -6   3   7        963.66        914.85        32.10 o                         
  -5   3   7       1138.04       1016.27        33.51 o                         
  -4   3   7       2028.44       2010.52        55.81 o                         
  -3   3   7       2849.34       2816.99        74.81 o                         
  -2   3   7       1708.91       1699.57        50.77 o                         
  -1   3   7       1074.23        989.49        33.39 o                         
   0   3   7        811.51        802.36        28.94 o                         
   1   3   7         52.93         49.65         7.85 o                         
   2   3   7        347.39        336.66        14.50 o                         
   3   3   7        713.60        704.27        21.24 o                         
   4   3   7       2832.39       2775.08        58.63 o                         
   5   3   7       1375.50       1387.62        44.18 o                         
   6   3   7       1015.60        991.13        37.10 o                         
   7   3   7        471.39        485.11        28.02 o                         
   8   3   7         50.50         65.73        18.70 o                         
   9   3   7          4.87          8.18        22.17 o                         
  10   3   7        113.19         96.20        28.92 o                         
  11   3   7        199.72        178.59        30.38 o                         
 -14   4   7        127.38        154.30        24.36 o                         
 -13   4   7        152.57        153.37        24.11 o                         
 -12   4   7         74.52         84.66        21.35 o                         
 -11   4   7         49.93         70.88        17.71 o                         
 -10   4   7         86.30         93.73        12.79 o                         
  -9   4   7       1310.51       1249.79        50.65 o                         
  -8   4   7       2390.32       2343.92        67.58 o                         
  -7   4   7        939.87        913.39        32.48 o                         
  -6   4   7       1267.16       1258.74        41.28 o                         
  -5   4   7        488.85        465.18        22.81 o                         
  -4   4   7        290.82        312.20        14.87 o                         
  -3   4   7        219.00        236.23        20.55 o                         
  -2   4   7       1467.23       1387.70        53.23 o                         
  -1   4   7       4442.51       4516.88       103.48 o                         
   0   4   7       3361.90       3336.68        81.58 o                         
   1   4   7       1437.55       1390.55        38.37 o                         
   2   4   7       1381.43       1309.85        37.12 o                         
   3   4   7        743.46        753.41        27.53 o                         
   4   4   7        354.52        336.00        14.52 o                         
   5   4   7        130.91        117.88        11.51 o                         
   6   4   7        973.81        955.32        50.80 o                         
   7   4   7        312.27        295.96        22.16 o                         
   8   4   7        595.87        536.33        42.79 o                         
   9   4   7        375.74        398.25        38.71 o                         
  10   4   7        145.31        146.34        27.21 o                         
 -13   5   7        158.02        197.77        26.79 o                         
 -12   5   7        548.57        568.54        41.94 o                         
 -11   5   7        493.30        582.02        37.78 o                         
 -10   5   7        726.21        712.27        31.86 o                         
  -9   5   7        248.21        248.61        19.49 o                         
  -8   5   7        206.47        198.33        16.77 o                         
  -7   5   7        322.79        320.03        19.68 o                         
  -6   5   7        398.45        384.61        20.46 o                         
  -5   5   7        953.17        887.85        63.65 o                         
  -4   5   7       2341.17       2222.04        87.03 o                         
  -3   5   7       3468.42       3297.21       116.38 o                         
  -2   5   7       1284.48       1298.92        44.95 o                         
  -1   5   7        766.63        763.38        26.44 o                         
   0   5   7         91.98        111.10        11.09 o                         
   1   5   7         88.93         94.23        10.52 o                         
   2   5   7         68.68         86.90        10.22 o                         
   3   5   7       1675.73       1656.50        40.34 o                         
   4   5   7       1857.12       1779.37        44.57 o                         
   5   5   7       1205.55       1166.29        46.69 o                         
   6   5   7        752.13        741.36        28.92 o                         
   7   5   7        282.29        292.79        25.34 o                         
   8   5   7         26.88         34.26        18.71 o                         
   9   5   7          4.88         11.14        18.96 o                         
  10   5   7         59.29         20.13        25.95 o                         
 -12   6   7         94.36         70.28        26.76 o                         
 -11   6   7          6.62         12.98        18.92 o                         
 -10   6   7        227.33        230.88        39.87 o                         
  -9   6   7        162.18        176.13        22.77 o                         
  -8   6   7        621.78        578.02        35.68 o                         
  -7   6   7       1460.51       1485.70        64.02 o                         
  -6   6   7        678.26        670.65        37.37 o                         
  -5   6   7        405.33        417.04        31.70 o                         
  -4   6   7        172.33        172.36        21.05 o                         
  -3   6   7          4.70         -0.45         8.13 o                         
  -2   6   7        664.77        633.02        29.43 o                         
  -1   6   7       1151.73       1163.64        47.85 o                         
   0   6   7       1097.07       1085.57        35.70 o                         
   1   6   7       1413.97       1370.77        41.63 o                         
   2   6   7        719.47        693.69        27.16 o                         
   3   6   7        322.24        329.13        19.83 o                         
   4   6   7        275.76        282.66        18.47 o                         
   5   6   7         13.68          3.85         8.43 o                         
   6   6   7         82.38         54.08        11.59 o                         
   7   6   7        378.55        342.96        36.33 o                         
   8   6   7        206.61        215.45        31.01 o                         
   9   6   7        152.76        134.22        28.28 o                         
 -11   7   7        402.64        467.32        57.31 o                         
 -10   7   7        274.38        306.66        31.62 o                         
  -9   7   7        110.23        150.01        21.85 o                         
  -8   7   7         56.15         31.65        14.22 o                         
  -7   7   7         35.93         40.22        17.57 o                         
  -6   7   7        136.83        152.02        21.73 o                         
  -5   7   7        863.51        817.31        44.44 o                         
  -4   7   7       1275.23       1285.09        58.76 o                         
  -3   7   7        918.05        922.06        38.93 o                         
  -2   7   7       1106.92       1183.71        45.34 o                         
  -1   7   7        307.16        305.60        23.04 o                         
   0   7   7         71.14         68.45        13.32 o                         
   1   7   7          5.30          0.11         8.25 o                         
   2   7   7        683.84        643.75        33.00 o                         
   3   7   7        471.74        502.49        26.17 o                         
   4   7   7        494.27        527.88        31.34 o                         
   5   7   7        604.60        673.77        33.53 o                         
   6   7   7        615.71        596.01        34.53 o                         
   7   7   7        140.34        156.58        29.21 o                         
  -9   8   7        220.42        217.87        28.17 o                         
  -8   8   7        565.68        628.59        46.48 o                         
  -7   8   7        496.79        468.52        39.55 o                         
  -6   8   7        584.84        675.03        44.24 o                         
  -5   8   7        461.02        508.54        39.84 o                         
  -4   8   7         46.30         42.03        16.25 o                         
  -3   8   7         90.15         66.96        14.45 o                         
  -2   8   7        391.97        384.36        28.66 o                         
  -1   8   7        592.21        583.28        33.53 o                         
   0   8   7        851.49        839.56        40.28 o                         
   1   8   7        800.79        782.40        37.45 o                         
   2   8   7        590.22        621.25        35.53 o                         
   3   8   7        464.11        454.00        26.61 o                         
   4   8   7         61.64         55.17        15.37 o                         
   5   8   7        111.74         88.15        17.13 o                         
  -5   9   7        465.93        522.68        42.42 o                         
  -4   9   7        555.94        577.57        51.09 o                         
  -3   9   7        464.63        451.15        32.92 o                         
  -2   9   7        242.40        289.94        26.46 o                         
  -1   9   7        453.80        449.29        32.85 o                         
   0   9   7        117.12        112.02        18.46 o                         
   1   9   7         28.41         37.30        15.01 o                         
   2   9   7        177.44        173.55        21.57 o                         
  -4  -9   8          4.68        -17.89        18.32 o                         
  -3  -9   8         91.23         75.90        23.51 o                         
  -2  -9   8        330.37        311.43        35.45 o                         
  -1  -9   8        267.83        255.18        34.07 o                         
   0  -9   8        273.82        274.11        35.55 o                         
   1  -9   8        209.53        237.94        33.45 o                         
  -8  -8   8         29.80         49.81        18.55 o                         
  -7  -8   8        146.25        170.19        26.62 o                         
  -6  -8   8        335.23        364.09        46.62 o                         
  -5  -8   8        306.38        289.89        42.57 o                         
  -4  -8   8        423.26        382.12        82.03 o                         
  -3  -8   8        773.10        812.20        49.03 o                         
  -2  -8   8        626.78        676.31        57.16 o                         
  -1  -8   8        279.36        269.46        33.52 o                         
   0  -8   8          7.30         -6.47        15.07 o                         
   1  -8   8        105.49         82.97        21.47 o                         
   2  -8   8        135.11        138.65        25.70 o                         
   3  -8   8        252.43        253.96        25.55 o                         
   4  -8   8        685.81        654.03        39.71 o                         
 -10  -7   8        217.32        214.08        24.28 o                         
  -9  -7   8        439.12        382.72        28.46 o                         
  -8  -7   8        564.27        626.27        68.12 o                         
  -7  -7   8        603.14        616.25        42.09 o                         
  -6  -7   8        236.34        256.18        29.02 o                         
  -5  -7   8        277.51        239.47        28.52 o                         
  -4  -7   8         11.39         22.57        14.49 o                         
  -3  -7   8        143.12        125.26        22.19 o                         
  -2  -7   8        214.15        214.58        26.82 o                         
  -1  -7   8        737.00        659.17        42.69 o                         
   0  -7   8       1114.64       1058.33        61.50 o                         
   1  -7   8        930.96        936.02        39.46 o                         
   2  -7   8        404.27        412.21        28.48 o                         
   3  -7   8        217.04        205.32        22.04 o                         
   4  -7   8          6.27          2.84        12.66 o                         
   5  -7   8        134.75        100.40        29.84 o                         
   6  -7   8        161.13        201.75        40.42 o                         
 -12  -6   8        189.93        210.02        30.21 o                         
 -11  -6   8        194.79        183.24        27.45 o                         
 -10  -6   8        423.31        487.11        31.95 o                         
  -9  -6   8        159.56        189.21        25.51 o                         
  -8  -6   8         23.72         27.57        22.98 o                         
  -7  -6   8        108.42        101.50        54.46 o                         
  -6  -6   8        412.99        449.31        33.25 o                         
  -5  -6   8       1121.45       1064.40        69.20 o                         
  -4  -6   8        795.78        726.11        83.24 o                         
  -3  -6   8        472.24        459.94        32.78 o                         
  -2  -6   8        958.97        951.43        62.29 o                         
  -1  -6   8        208.13        209.29        24.18 o                         
   0  -6   8         81.12         61.25        12.25 o                         
   1  -6   8         99.76         99.24        14.56 o                         
   2  -6   8        806.91        799.98        34.88 o                         
   3  -6   8        674.76        668.97        32.73 o                         
   4  -6   8        926.81        908.32        40.05 o                         
   5  -6   8        516.82        563.99        59.87 o                         
   6  -6   8        431.19        471.07        62.71 o                         
   7  -6   8         73.33         47.43        29.33 o                         
   8  -6   8         39.26         29.65        22.98 o                         
 -13  -5   8         77.44         85.84        18.38 o                         
 -12  -5   8         15.47         19.78        15.96 o                         
 -11  -5   8         28.99         23.47        19.73 o                         
 -10  -5   8        211.36        248.52        28.58 o                         
  -9  -5   8        630.76        595.16        40.33 o                         
  -8  -5   8       1040.22       1002.61        47.64 o                         
  -7  -5   8       1369.31       1330.84        56.08 o                         
  -6  -5   8       1297.34       1324.43       107.18 o                         
  -5  -5   8        165.62        155.49        19.23 o                         
  -4  -5   8        107.35        128.73        21.34 o                         
  -3  -5   8        212.63        198.63        22.05 o                         
  -2  -5   8        793.29        748.11        29.31 o                         
  -1  -5   8       1082.56       1049.55        54.02 o                         
   0  -5   8       2820.36       2663.17        78.22 o                         
   1  -5   8       2427.04       2362.48        70.34 o                         
   2  -5   8        866.27        851.07        37.70 o                         
   3  -5   8        289.02        269.33        26.16 o                         
   4  -5   8         25.59         33.66        15.20 o                         
   5  -5   8        244.51        219.47        25.86 o                         
   6  -5   8        248.83        221.06        27.71 o                         
   7  -5   8        558.43        568.72        59.33 o                         
   8  -5   8        763.66        728.98        48.56 o                         
   9  -5   8        478.06        516.76        60.42 o                         
 -14  -4   8        365.59        367.85        35.41 o                         
 -13  -4   8        273.95        295.07        27.46 o                         
 -12  -4   8        400.83        417.23        31.00 o                         
 -11  -4   8        720.30        814.23        46.50 o                         
 -10  -4   8        340.70        337.88        31.54 o                         
  -9  -4   8        708.68        705.55        40.44 o                         
  -8  -4   8        247.87        212.73        22.37 o                         
  -7  -4   8        558.56        522.38        31.44 o                         
  -6  -4   8       1127.98       1095.30        66.09 o                         
  -5  -4   8       1341.22       1330.63        75.42 o                         
  -4  -4   8       2106.79       2031.65        76.03 o                         
  -3  -4   8       1973.85       1922.87        55.07 o                         
  -2  -4   8       1388.89       1359.13        43.70 o                         
  -1  -4   8       1505.63       1507.66        65.17 o                         
   0  -4   8        214.60        216.80        16.39 o                         
   1  -4   8        615.30        608.90        48.88 o                         
   2  -4   8       1021.03       1005.10        44.26 o                         
   3  -4   8       2603.40       2530.19        90.32 o                         
   4  -4   8        499.49        438.54        31.29 o                         
   5  -4   8       1135.83       1123.08        59.33 o                         
   6  -4   8        905.77        981.22        97.98 o                         
   7  -4   8        364.09        382.89        35.16 o                         
   8  -4   8          3.50         20.00        18.06 o                         
   9  -4   8         44.80         18.59        20.16 o                         
  10  -4   8        306.81        344.63        52.98 o                         
 -14  -3   8        186.59        199.38        23.44 o                         
 -13  -3   8        217.70        205.18        22.54 o                         
 -12  -3   8          3.12         12.77        11.43 o                         
 -11  -3   8         19.57         27.87        15.07 o                         
 -10  -3   8        217.49        238.81        26.08 o                         
  -9  -3   8        881.13        789.44        44.18 o                         
  -8  -3   8        793.37        771.25        30.25 o                         
  -7  -3   8       1032.64        985.64        44.52 o                         
  -6  -3   8       1567.93       1480.74       127.04 o                         
  -5  -3   8        831.51        850.60        51.36 o                         
  -4  -3   8         37.33         51.79        12.30 o                         
  -3  -3   8        125.92        121.80        15.34 o                         
  -2  -3   8       1920.54       1885.15        75.66 o                         
  -1  -3   8       3039.93       3056.27        82.23 o                         
   0  -3   8       1219.36       1272.31        39.75 o                         
   1  -3   8       3861.82       4056.73       133.52 o                         
   2  -3   8       1785.64       1666.12        64.06 o                         
   3  -3   8        111.73        117.67        10.95 o                         
   4  -3   8        364.78        373.13        20.55 o                         
   5  -3   8        539.14        501.98        23.93 o                         
   6  -3   8        554.52        527.88        26.48 o                         
   7  -3   8        753.39        793.35        37.66 o                         
   8  -3   8        928.63        940.85        53.32 o                         
   9  -3   8        317.95        333.61        34.36 o                         
  10  -3   8        268.62        285.43        47.85 o                         
 -15  -2   8         65.18         85.83        25.95 o                         
 -14  -2   8         61.88         43.28        18.70 o                         
 -13  -2   8        267.44        323.95        26.03 o                         
 -12  -2   8        712.47        705.67        33.48 o                         
 -11  -2   8       1046.91       1031.27        40.73 o                         
 -10  -2   8        934.07        904.21        30.35 o                         
  -9  -2   8        383.50        395.83        30.09 o                         
  -8  -2   8        232.66        269.93        17.18 o                         
  -7  -2   8        146.77        141.23        13.48 o                         
  -6  -2   8       1124.11       1115.18        47.90 o                         
  -5  -2   8       1944.94       1981.77        96.50 o                         
  -4  -2   8       4561.37       4728.32       147.35 o                         
  -3  -2   8       4415.96       4386.60       142.95 o                         
  -2  -2   8       2098.26       2098.68        62.54 o                         
  -1  -2   8        602.00        524.27        22.92 o                         
   0  -2   8        101.71        123.39        13.35 o                         
   1  -2   8        422.61        436.47        25.20 o                         
   2  -2   8       2110.22       2053.30        58.92 o                         
   3  -2   8       1509.52       1493.03        52.99 o                         
   4  -2   8       3330.67       3369.94        91.07 o                         
   5  -2   8       1041.08       1046.06        55.51 o                         
   6  -2   8       1350.77       1380.84        68.66 o                         
   7  -2   8        193.28        228.65        27.97 o                         
   8  -2   8         19.50         24.32        12.08 o                         
   9  -2   8         76.49         62.66        14.80 o                         
  10  -2   8         91.59        116.35        22.71 o                         
  11  -2   8        272.72        364.27        36.48 o                         
 -15  -1   8        334.53        277.42        26.70 o                         
 -14  -1   8        432.08        394.36        37.39 o                         
 -13  -1   8         18.67         23.15        19.33 o                         
 -12  -1   8         22.95         14.80        10.41 o                         
 -11  -1   8          8.69         12.62         9.63 o                         
 -10  -1   8        312.30        329.41        16.88 o                         
  -9  -1   8        356.09        338.68        17.02 o                         
  -8  -1   8       2934.95       2908.51        69.77 o                         
  -7  -1   8       3136.04       3071.05        71.46 o                         
  -6  -1   8       1053.23       1053.69        43.73 o                         
  -5  -1   8       1361.10       1254.91       117.44 o                         
  -4  -1   8        465.06        530.18        25.73 o                         
  -3  -1   8        270.29        269.89        18.77 o                         
  -2  -1   8       1120.69       1204.61        64.07 o                         
  -1  -1   8       6395.27       6661.02       166.14 o                         
   0  -1   8       6024.19       6055.16       187.68 o                         
   1  -1   8       2218.08       2213.38        78.70 o                         
   2  -1   8       2163.99       2134.88        62.85 o                         
   3  -1   8       1197.03       1144.61        37.55 o                         
   4  -1   8        157.08        155.21        18.76 o                         
   5  -1   8        354.92        345.16        17.82 o                         
   6  -1   8       1724.29       1584.77        44.37 o                         
   7  -1   8       1079.28       1039.12        34.59 o                         
   8  -1   8        654.48        690.16        32.62 o                         
   9  -1   8        538.22        606.36        43.49 o                         
  10  -1   8        304.89        335.84        34.42 o                         
  11  -1   8        143.69        174.60        28.52 o                         
 -15   0   8         12.05         39.88        21.70 o                         
 -14   0   8          1.05         -8.90        11.91 o                         
 -13   0   8         91.86        111.89        17.96 o                         
 -12   0   8       1103.82       1081.25        43.46 o                         
 -11   0   8        627.78        591.09        24.64 o                         
 -10   0   8       1280.75       1214.10        34.71 o                         
  -9   0   8        168.51        183.76        12.10 o                         
  -8   0   8        655.88        630.18        21.02 o                         
  -7   0   8        586.96        588.72        19.28 o                         
  -6   0   8         78.28         67.09         7.30 o                         
  -5   0   8       4790.23       4781.37       137.53 o                         
  -4   0   8       3454.56       3472.57       114.65 o                         
  -3   0   8       5857.86       6136.25       135.94 o                         
  -2   0   8        879.04        905.95        25.55 o                         
  -1   0   8         32.89         48.77         6.50 o                         
   0   0   8         11.64          7.96         6.79 o                         
   1   0   8        530.68        544.17        19.21 o                         
   2   0   8        506.00        500.96        19.00 o                         
   3   0   8       3904.61       3843.69        79.33 o                         
   4   0   8       2519.91       2504.85        62.56 o                         
   5   0   8       1743.79       1666.44        45.59 o                         
   6   0   8        187.42        198.74        14.18 o                         
   7   0   8        188.24        219.60        17.16 o                         
   8   0   8          0.05          9.93        10.46 o                         
   9   0   8          5.83         13.04        11.45 o                         
  10   0   8        231.42        228.75        29.25 o                         
  11   0   8        175.58        181.57        51.08 o                         
 -15   1   8        361.17        410.86        35.44 o                         
 -14   1   8        430.09        470.84        37.71 o                         
 -13   1   8         19.58         29.10        12.63 o                         
 -12   1   8         22.10         16.33        11.06 o                         
 -11   1   8         13.63         13.48        10.70 o                         
 -10   1   8        295.94        287.51        16.31 o                         
  -9   1   8        347.95        347.48        15.41 o                         
  -8   1   8       3102.01       2918.30        62.05 o                         
  -7   1   8       3085.66       2890.69        80.97 o                         
  -6   1   8       1169.02       1190.71        53.62 o                         
  -5   1   8       1335.28       1361.60        60.68 o                         
  -4   1   8        456.75        477.10        15.99 o                         
  -3   1   8        232.90        237.17        14.16 o                         
  -2   1   8       1074.72       1060.61        34.52 o                         
  -1   1   8       6395.49       6323.92       197.21 o                         
   0   1   8       6141.15       5805.76       132.22 o                         
   1   1   8       2223.15       2220.41        48.70 o                         
   2   1   8       2348.34       2235.24        48.51 o                         
   3   1   8       1127.18       1068.28        33.36 o                         
   4   1   8        160.59        188.43        20.33 o                         
   5   1   8        334.94        306.92        17.13 o                         
   6   1   8       1667.41       1561.56        44.38 o                         
   7   1   8       1141.11       1118.04        41.81 o                         
   8   1   8        675.00        692.09        33.26 o                         
   9   1   8        551.31        667.44        43.03 o                         
  10   1   8        310.61        320.75        33.73 o                         
  11   1   8        141.69        198.99        29.91 o                         
 -15   2   8         64.85         89.50        20.13 o                         
 -14   2   8         66.39         81.30        19.00 o                         
 -13   2   8        274.56        321.70        30.58 o                         
 -12   2   8        698.46        678.54        40.92 o                         
 -11   2   8       1057.25       1078.11        81.77 o                         
 -10   2   8        882.68        845.45        33.04 o                         
  -9   2   8        364.26        342.44        20.32 o                         
  -8   2   8        234.90        264.35        14.54 o                         
  -7   2   8        172.51        165.22        11.11 o                         
  -6   2   8       1226.42       1217.46        32.36 o                         
  -5   2   8       1850.92       1842.52        54.58 o                         
  -4   2   8       4452.30       4389.29       118.44 o                         
  -3   2   8       4361.08       4392.48        99.38 o                         
  -2   2   8       1953.32       1930.80        48.39 o                         
  -1   2   8        588.11        549.81        21.88 o                         
   0   2   8        108.95        114.83         9.48 o                         
   1   2   8        441.85        471.58        17.53 o                         
   2   2   8       2154.91       2065.25        46.52 o                         
   3   2   8       1464.38       1410.24        34.63 o                         
   4   2   8       3234.27       3136.99        79.03 o                         
   5   2   8       1009.37        961.97        36.51 o                         
   6   2   8       1315.17       1344.85        46.49 o                         
   7   2   8        207.21        211.65        33.65 o                         
   8   2   8         20.65         50.01        17.78 o                         
   9   2   8         88.42         97.66        32.71 o                         
  10   2   8         88.02        102.58        24.24 o                         
  11   2   8        276.05        261.34        45.82 o                         
 -14   3   8        154.99        140.84        22.93 o                         
 -13   3   8        220.41        210.55        35.95 o                         
 -12   3   8          4.27         14.07        14.04 o                         
 -11   3   8         26.81         32.13        17.57 o                         
 -10   3   8        214.94        253.31        18.45 o                         
  -9   3   8        966.86        979.37        34.65 o                         
  -8   3   8        697.84        676.24        32.49 o                         
  -7   3   8       1049.52       1022.98        35.21 o                         
  -6   3   8       1557.49       1554.64        47.13 o                         
  -5   3   8        810.35        768.53        27.87 o                         
  -4   3   8         33.63         41.10         9.55 o                         
  -3   3   8        151.37        146.97        16.15 o                         
  -2   3   8       1877.93       1894.16        55.91 o                         
  -1   3   8       2847.79       2913.58        82.59 o                         
   0   3   8       1180.39       1151.18        39.01 o                         
   1   3   8       4027.88       4042.15       109.07 o                         
   2   3   8       1746.14       1676.32        50.43 o                         
   3   3   8        127.48        114.12         9.93 o                         
   4   3   8        350.48        339.77        30.45 o                         
   5   3   8        502.29        411.72        24.21 o                         
   6   3   8        508.76        469.71        26.74 o                         
   7   3   8        762.96        764.09        45.09 o                         
   8   3   8        964.03        990.10        62.70 o                         
   9   3   8        348.31        352.14        36.02 o                         
  10   3   8        256.45        253.89        33.07 o                         
 -14   4   8        391.90        396.95        36.28 o                         
 -13   4   8        344.75        342.51        32.39 o                         
 -12   4   8        389.73        452.05        36.20 o                         
 -11   4   8        694.10        714.05        51.75 o                         
 -10   4   8        367.03        421.18        24.30 o                         
  -9   4   8        734.96        750.46        30.93 o                         
  -8   4   8        246.04        256.53        18.39 o                         
  -7   4   8        613.35        551.45        24.34 o                         
  -6   4   8       1184.48       1145.42        54.55 o                         
  -5   4   8       1400.25       1340.18        42.05 o                         
  -4   4   8       2036.65       2037.84        75.87 o                         
  -3   4   8       1779.71       1825.47        70.63 o                         
  -2   4   8       1569.05       1495.65        46.61 o                         
  -1   4   8       1559.64       1570.36        49.15 o                         
   0   4   8        203.10        218.91        16.42 o                         
   1   4   8        598.61        624.00        26.38 o                         
   2   4   8       1020.38        962.57        30.19 o                         
   3   4   8       2521.96       2420.35        61.65 o                         
   4   4   8        445.73        393.44        19.54 o                         
   5   4   8       1175.55       1147.31        35.90 o                         
   6   4   8        935.54        985.45        67.22 o                         
   7   4   8        366.61        355.84        48.39 o                         
   8   4   8          4.75         -1.76        17.09 o                         
   9   4   8         40.11         47.53        21.51 o                         
  10   4   8        303.17        328.38        52.58 o                         
 -13   5   8         77.68         60.99        19.85 o                         
 -12   5   8         15.42         36.89        30.01 o                         
 -11   5   8         34.44         28.15        15.39 o                         
 -10   5   8        258.03        249.38        20.29 o                         
  -9   5   8        652.14        670.01        31.31 o                         
  -8   5   8        991.41       1010.52        48.28 o                         
  -7   5   8       1271.30       1202.66        55.14 o                         
  -6   5   8       1312.04       1279.72        55.80 o                         
  -5   5   8        148.99        140.51        20.80 o                         
  -4   5   8        105.39        126.28        22.56 o                         
  -3   5   8        233.61        211.67        21.60 o                         
  -2   5   8        829.10        811.84        38.80 o                         
  -1   5   8        931.24        899.56        36.07 o                         
   0   5   8       2806.60       2681.80        68.19 o                         
   1   5   8       2379.87       2254.61        60.03 o                         
   2   5   8        866.82        892.45        29.85 o                         
   3   5   8        291.58        309.33        17.87 o                         
   4   5   8         29.05         37.28         8.93 o                         
   5   5   8        275.12        245.22        17.46 o                         
   6   5   8        222.41        215.68        30.96 o                         
   7   5   8        541.46        475.59        46.09 o                         
   8   5   8        769.84        722.97        83.65 o                         
   9   5   8        476.55        444.52        65.81 o                         
 -12   6   8        189.51        234.88        43.25 o                         
 -11   6   8        218.60        238.12        40.28 o                         
 -10   6   8        411.66        421.44        42.02 o                         
  -9   6   8        155.54        174.10        29.73 o                         
  -8   6   8         21.19         24.37        13.55 o                         
  -7   6   8        132.33        168.91        23.52 o                         
  -6   6   8        431.56        454.48        34.30 o                         
  -5   6   8       1097.89       1047.26        50.23 o                         
  -4   6   8        783.98        750.76        55.28 o                         
  -3   6   8        454.14        474.29        33.04 o                         
  -2   6   8        943.98        923.00        45.49 o                         
  -1   6   8        188.48        186.60        17.80 o                         
   0   6   8         75.44         79.53        11.69 o                         
   1   6   8        100.23         96.76        12.23 o                         
   2   6   8        748.63        715.47        28.37 o                         
   3   6   8        638.02        615.20        26.23 o                         
   4   6   8        908.84        850.92        37.19 o                         
   5   6   8        535.60        536.65        26.65 o                         
   6   6   8        399.20        404.96        29.83 o                         
   7   6   8         65.69         74.41        23.51 o                         
   8   6   8         42.03         34.06        25.82 o                         
 -10   7   8        214.06        192.42        26.36 o                         
  -9   7   8        483.56        474.48        37.41 o                         
  -8   7   8        569.90        586.68        40.84 o                         
  -7   7   8        604.96        615.22        39.95 o                         
  -6   7   8        243.34        265.09        28.52 o                         
  -5   7   8        268.20        320.63        30.62 o                         
  -4   7   8         13.60         18.87        13.26 o                         
  -3   7   8        132.70        130.83        20.74 o                         
  -2   7   8        213.04        184.86        19.42 o                         
  -1   7   8        781.40        792.37        35.33 o                         
   0   7   8       1098.22       1075.94        43.05 o                         
   1   7   8        896.30        913.91        37.64 o                         
   2   7   8        403.24        375.79        23.36 o                         
   3   7   8        249.46        258.63        19.51 o                         
   4   7   8          4.75         -9.90        10.05 o                         
   5   7   8        113.59         98.23        16.82 o                         
   6   7   8        196.14        201.03        28.38 o                         
  -8   8   8         26.50         20.30        15.49 o                         
  -7   8   8        152.29        171.23        40.67 o                         
  -6   8   8        334.82        353.44        34.02 o                         
  -5   8   8        291.71        314.58        32.36 o                         
  -4   8   8        455.50        441.36        37.64 o                         
  -3   8   8        812.71        808.51        47.38 o                         
  -2   8   8        581.48        589.03        34.22 o                         
  -1   8   8        233.02        250.83        23.76 o                         
   0   8   8          8.25          4.45        11.67 o                         
   1   8   8         93.14        112.80        17.25 o                         
   2   8   8        124.52        141.08        22.10 o                         
   3   8   8        209.84        207.24        22.83 o                         
   4   8   8        716.23        737.70        39.10 o                         
  -4   9   8          3.72         -2.69        15.00 o                         
  -3   9   8         95.34         95.63        22.16 o                         
  -2   9   8        323.06        309.67        28.08 o                         
  -1   9   8        266.70        239.87        39.85 o                         
   0   9   8        268.35        303.64        27.39 o                         
   1   9   8        191.87        170.38        22.40 o                         
  -8  -8   9        366.78        360.57        56.77 o                         
  -7  -8   9        452.34        463.67        42.18 o                         
  -6  -8   9        410.64        422.35        85.00 o                         
  -5  -8   9         27.80        -23.63        16.23 o                         
  -4  -8   9          7.08         -8.64        15.97 o                         
  -3  -8   9         87.00        100.23        22.84 o                         
  -2  -8   9        184.95        199.88        28.86 o                         
  -1  -8   9        739.58        771.38        70.82 o                         
   0  -8   9        626.30        619.61        53.91 o                         
   1  -8   9        463.57        427.93        41.06 o                         
   2  -8   9        249.23        192.72        30.10 o                         
   3  -8   9          6.71         -9.55        18.59 o                         
 -10  -7   9        211.96        270.04        59.47 o                         
  -9  -7   9         41.07         36.75        18.03 o                         
  -8  -7   9        139.77         86.23        31.90 o                         
  -7  -7   9         88.98         80.23        24.60 o                         
  -6  -7   9        363.13        341.88        34.09 o                         
  -5  -7   9        752.83        748.96        62.17 o                         
  -4  -7   9       1099.75       1093.57        56.17 o                         
  -3  -7   9        939.79        876.11        50.06 o                         
  -2  -7   9        257.24        234.97        35.01 o                         
  -1  -7   9        208.11        183.40        28.92 o                         
   0  -7   9         46.81         48.44        29.19 o                         
   1  -7   9        134.38        116.29        39.86 o                         
   2  -7   9        735.82        768.09        82.85 o                         
   3  -7   9        669.50        657.17        51.84 o                         
   4  -7   9        617.91        621.45        48.68 o                         
   5  -7   9        141.38        100.67        19.50 o                         
   6  -7   9         70.69         57.52        18.52 o                         
 -11  -6   9        359.13        407.87        76.76 o                         
 -10  -6   9        398.94        394.60        42.83 o                         
  -9  -6   9        419.57        404.66        36.99 o                         
  -8  -6   9        940.23        933.05        76.23 o                         
  -7  -6   9        877.23        831.89        46.37 o                         
  -6  -6   9         67.24         45.94        17.20 o                         
  -5  -6   9        317.75        278.73        35.55 o                         
  -4  -6   9         68.28         74.75        21.76 o                         
  -3  -6   9        408.06        417.29        34.28 o                         
  -2  -6   9        726.17        705.36        41.67 o                         
  -1  -6   9       1324.15       1273.67        59.05 o                         
   0  -6   9       1064.20       1041.20        54.28 o                         
   1  -6   9        416.58        414.15        27.24 o                         
   2  -6   9        298.44        299.93        23.83 o                         
   3  -6   9        142.00        132.12        17.98 o                         
   4  -6   9         36.90         41.30        14.47 o                         
   5  -6   9        158.65        137.49        24.10 o                         
   6  -6   9        743.52        787.45        77.72 o                         
   7  -6   9        350.05        345.42        69.88 o                         
 -13  -5   9        396.89        451.40        58.11 o                         
 -12  -5   9        764.05        763.81        49.53 o                         
 -11  -5   9        537.19        568.90        45.01 o                         
 -10  -5   9        169.95        174.30        24.90 o                         
  -9  -5   9        116.23         78.46        18.82 o                         
  -8  -5   9        175.88        157.05        22.67 o                         
  -7  -5   9        106.50        100.55        26.63 o                         
  -6  -5   9        686.15        713.01        73.24 o                         
  -5  -5   9       1938.14       1882.83       104.07 o                         
  -4  -5   9       1568.29       1484.62        63.92 o                         
  -3  -5   9       1779.81       1786.56        73.95 o                         
  -2  -5   9        616.30        569.78        74.61 o                         
  -1  -5   9        260.35        269.63        18.72 o                         
   0  -5   9         45.66         42.63        10.85 o                         
   1  -5   9        139.02        162.98        21.40 o                         
   2  -5   9        833.52        787.87        44.02 o                         
   3  -5   9       1099.75       1126.15        44.46 o                         
   4  -5   9        882.12        841.31        47.26 o                         
   5  -5   9        487.91        467.62        37.82 o                         
   6  -5   9        107.40        106.50        23.13 o                         
   7  -5   9         30.75         16.83        18.70 o                         
   8  -5   9         16.23         14.34        45.68 o                         
 -13  -4   9         87.87         92.46        17.62 o                         
 -12  -4   9         86.47        102.37        22.40 o                         
 -11  -4   9        205.49        242.69        29.46 o                         
 -10  -4   9        791.57        731.41        74.32 o                         
  -9  -4   9       1121.04       1152.80       102.30 o                         
  -8  -4   9       1103.86       1025.66        48.32 o                         
  -7  -4   9       1603.20       1496.78        64.11 o                         
  -6  -4   9       1408.97       1379.44        71.23 o                         
  -5  -4   9         59.26         73.09        15.47 o                         
  -4  -4   9         83.68         80.85        16.03 o                         
  -3  -4   9        623.65        577.86        34.38 o                         
  -2  -4   9       1316.04       1242.18        39.22 o                         
  -1  -4   9        990.82        969.39        35.09 o                         
   0  -4   9       2071.55       1987.47        63.11 o                         
   1  -4   9        776.12        755.22        31.17 o                         
   2  -4   9        577.37        571.44        33.73 o                         
   3  -4   9        179.03        175.66        36.88 o                         
   4  -4   9         11.03         27.68        14.48 o                         
   5  -4   9        367.63        374.99        32.36 o                         
   6  -4   9        297.35        321.09        31.82 o                         
   7  -4   9        668.57        683.65        48.54 o                         
   8  -4   9        191.38        197.33        29.79 o                         
   9  -4   9        527.60        527.01        46.15 o                         
 -14  -3   9        230.65        216.15        29.98 o                         
 -13  -3   9        425.26        460.69        32.25 o                         
 -12  -3   9        829.02        848.79        38.47 o                         
 -11  -3   9        582.14        637.32        40.13 o                         
 -10  -3   9        334.94        302.22        29.43 o                         
  -9  -3   9        160.69        169.36        21.98 o                         
  -8  -3   9        143.52        149.71        15.60 o                         
  -7  -3   9       1142.81       1037.19        46.74 o                         
  -6  -3   9       1221.57       1019.31        90.00 o                         
  -5  -3   9       2053.15       2328.93       265.15 o                         
  -4  -3   9       3626.62       3558.75       123.45 o                         
  -3  -3   9       1484.94       1496.73        60.78 o                         
  -2  -3   9        956.06        953.88        31.67 o                         
  -1  -3   9        224.15        214.69        14.37 o                         
   0  -3   9        686.30        703.85        27.70 o                         
   1  -3   9        613.62        576.50        31.47 o                         
   2  -3   9        708.43        703.01        37.13 o                         
   3  -3   9       1386.43       1356.83        60.39 o                         
   4  -3   9       1888.24       1952.70        76.91 o                         
   5  -3   9       1040.33       1054.16        51.97 o                         
   6  -3   9        260.83        251.57        28.17 o                         
   7  -3   9          0.10          7.85        16.17 o                         
   8  -3   9         11.48          1.43        16.68 o                         
   9  -3   9        117.91        122.06        25.32 o                         
  10  -3   9        147.34        170.00        41.36 o                         
 -15  -2   9        223.71        232.85        32.02 o                         
 -14  -2   9        269.45        269.31        43.39 o                         
 -13  -2   9         13.30         31.70        16.03 o                         
 -12  -2   9         34.16         30.95        12.32 o                         
 -11  -2   9        227.05        249.81        20.99 o                         
 -10  -2   9       1061.01       1094.58        53.63 o                         
  -9  -2   9       2019.17       1901.35        75.49 o                         
  -8  -2   9       1556.37       1511.81        47.56 o                         
  -7  -2   9       1869.78       1786.46        65.81 o                         
  -6  -2   9        742.12        725.04        54.18 o                         
  -5  -2   9        457.49        431.64        40.82 o                         
  -4  -2   9        384.19        435.88        26.40 o                         
  -3  -2   9        330.45        373.01        24.02 o                         
  -2  -2   9       1509.23       1571.76        47.31 o                         
  -1  -2   9       2058.58       1974.81        62.90 o                         
   0  -2   9        983.67        946.07        33.07 o                         
   1  -2   9       2592.07       2607.87        87.70 o                         
   2  -2   9        513.08        505.51        22.08 o                         
   3  -2   9        104.07        121.98        13.04 o                         
   4  -2   9         46.65         44.60        15.23 o                         
   5  -2   9        139.25        125.61        14.89 o                         
   6  -2   9        661.50        644.00        27.55 o                         
   7  -2   9        429.83        451.07        27.48 o                         
   8  -2   9       1283.31       1315.82        48.40 o                         
   9  -2   9        227.25        247.94        25.81 o                         
  10  -2   9        277.35        441.10        58.66 o                         
 -15  -1   9        106.52         69.07        18.96 o                         
 -14  -1   9        270.95        318.73        33.95 o                         
 -13  -1   9        972.10       1027.78        53.40 o                         
 -12  -1   9        561.58        569.59        37.86 o                         
 -11  -1   9        617.73        574.39        27.90 o                         
 -10  -1   9        976.67        927.86        32.73 o                         
  -9  -1   9        275.69        294.36        16.57 o                         
  -8  -1   9         32.85         31.33         7.43 o                         
  -7  -1   9       1087.59       1045.79        30.23 o                         
  -6  -1   9       3877.85       3731.49       140.15 o                         
  -5  -1   9       2112.42       2173.94       105.15 o                         
  -4  -1   9       1780.31       1802.73        63.64 o                         
  -3  -1   9       1987.74       1929.13        54.88 o                         
  -2  -1   9       1584.87       1588.93        45.29 o                         
  -1  -1   9        918.41        894.78        35.89 o                         
   0  -1   9        346.19        377.35        22.58 o                         
   1  -1   9       1111.57       1168.14        48.30 o                         
   2  -1   9       1564.21       1496.81        68.75 o                         
   3  -1   9       1392.92       1330.86        38.63 o                         
   4  -1   9        779.43        789.80        28.50 o                         
   5  -1   9       1176.25       1191.07        51.65 o                         
   6  -1   9        790.69        799.31        28.86 o                         
   7  -1   9         57.90         60.33        13.37 o                         
   8  -1   9         22.25         21.26        11.72 o                         
   9  -1   9        193.20        225.10        22.62 o                         
  10  -1   9        211.00        206.59        28.96 o                         
  11  -1   9        153.21        214.88        30.85 o                         
 -15   0   9        443.62        481.56        33.25 o                         
 -14   0   9         44.20         62.17        15.66 o                         
 -13   0   9         19.69         -8.71        16.81 o                         
 -12   0   9         29.66         13.72        12.14 o                         
 -11   0   9        629.22        590.79        35.55 o                         
 -10   0   9       1050.07       1037.08        43.58 o                         
  -9   0   9       2898.23       2804.44        67.83 o                         
  -8   0   9       4515.57       4231.34        97.56 o                         
  -7   0   9        113.69        133.23        10.25 o                         
  -6   0   9        580.58        560.40        19.61 o                         
  -5   0   9         46.16         60.73         9.42 o                         
  -4   0   9          0.17         -1.16         6.51 o                         
  -3   0   9       1584.13       1632.78        41.46 o                         
  -2   0   9       3578.34       3587.93        83.19 o                         
  -1   0   9       1619.96       1589.19        41.32 o                         
   0   0   9       1904.04       1894.25        56.43 o                         
   1   0   9       1168.43       1135.76        38.71 o                         
   2   0   9        700.02        678.48        23.61 o                         
   3   0   9         52.51         62.22         7.26 o                         
   4   0   9         51.68         38.42         8.72 o                         
   5   0   9        494.56        478.82        21.48 o                         
   6   0   9        225.22        234.17        16.23 o                         
   7   0   9       1326.54       1395.48        50.38 o                         
   8   0   9        688.66        790.35        36.39 o                         
   9   0   9        707.84        830.71        38.74 o                         
  10   0   9         49.70         84.83        29.06 o                         
  11   0   9         32.89         46.36        31.90 o                         
 -15   1   9         89.63        125.27        22.94 o                         
 -14   1   9        273.01        304.93        48.93 o                         
 -13   1   9        956.79       1015.11        53.73 o                         
 -12   1   9        582.66        588.40        31.15 o                         
 -11   1   9        664.87        617.08        30.10 o                         
 -10   1   9        904.86        861.46        29.55 o                         
  -9   1   9        302.08        298.53        16.53 o                         
  -8   1   9         31.05         29.97         7.48 o                         
  -7   1   9       1002.39        955.73        35.85 o                         
  -6   1   9       3834.99       3720.32        98.92 o                         
  -5   1   9       2154.53       2061.71        58.11 o                         
  -4   1   9       1880.29       1704.35        57.77 o                         
  -3   1   9       2013.10       1977.00        48.30 o                         
  -2   1   9       1504.86       1469.97        35.17 o                         
  -1   1   9        953.52        944.67        28.09 o                         
   0   1   9        325.10        319.56        15.80 o                         
   1   1   9       1141.96       1150.31        32.92 o                         
   2   1   9       1497.15       1465.53        35.43 o                         
   3   1   9       1364.65       1387.00        39.29 o                         
   4   1   9        957.47        950.58        29.98 o                         
   5   1   9       1049.81       1067.72        46.04 o                         
   6   1   9        795.50        823.76        29.12 o                         
   7   1   9         70.08         70.96        14.24 o                         
   8   1   9         22.75         46.87        13.82 o                         
   9   1   9        180.31        228.79        29.77 o                         
  10   1   9        210.76        205.86        29.43 o                         
  11   1   9        155.36        143.51        27.51 o                         
 -15   2   9        210.80        205.81        26.92 o                         
 -14   2   9        281.44        284.14        37.57 o                         
 -13   2   9         13.50         10.17        14.47 o                         
 -12   2   9         38.84         39.89        16.51 o                         
 -11   2   9        232.79        239.09        25.75 o                         
 -10   2   9       1058.76       1063.02        38.95 o                         
  -9   2   9       2021.37       1968.60        57.88 o                         
  -8   2   9       1489.73       1450.49        40.33 o                         
  -7   2   9       1832.52       1698.98        44.79 o                         
  -6   2   9        791.40        762.13        39.01 o                         
  -5   2   9        439.61        451.83        20.37 o                         
  -4   2   9        391.75        398.11        18.58 o                         
  -3   2   9        282.04        296.45        13.50 o                         
  -2   2   9       1575.55       1615.48        40.50 o                         
  -1   2   9       2250.40       2129.20        52.73 o                         
   0   2   9        944.74        901.94        28.16 o                         
   1   2   9       2506.68       2361.28        60.43 o                         
   2   2   9        542.49        524.12        17.77 o                         
   3   2   9        109.39         97.75         9.38 o                         
   4   2   9         40.13         28.77         8.66 o                         
   5   2   9        163.79        150.19        13.64 o                         
   6   2   9        784.52        781.12        56.13 o                         
   7   2   9        411.22        438.74        36.29 o                         
   8   2   9       1215.26       1136.32        60.02 o                         
   9   2   9        246.67        300.31        35.55 o                         
  10   2   9        277.40        213.74        30.58 o                         
 -14   3   9        221.88        261.37        33.65 o                         
 -13   3   9        407.59        462.29        39.60 o                         
 -12   3   9        827.58        796.86        45.54 o                         
 -11   3   9        570.65        579.22        36.79 o                         
 -10   3   9        348.99        329.59        38.97 o                         
  -9   3   9        134.77        152.70        15.07 o                         
  -8   3   9        138.90        139.44        13.99 o                         
  -7   3   9       1111.87       1041.51        36.73 o                         
  -6   3   9       1106.48       1061.40        35.95 o                         
  -5   3   9       2094.03       2077.70        62.27 o                         
  -4   3   9       3782.77       3699.84        98.23 o                         
  -3   3   9       1556.45       1590.42        60.68 o                         
  -2   3   9        937.00        909.59        33.53 o                         
  -1   3   9        199.14        194.02        15.15 o                         
   0   3   9        678.40        602.34        26.79 o                         
   1   3   9        576.48        567.15        24.58 o                         
   2   3   9        722.22        765.04        28.94 o                         
   3   3   9       1510.23       1523.70        42.72 o                         
   4   3   9       1961.56       1903.46        61.23 o                         
   5   3   9       1061.58       1028.63        40.19 o                         
   6   3   9        195.07        193.43        18.36 o                         
   7   3   9          1.43         -4.16        15.00 o                         
   8   3   9         11.07         16.82        29.73 o                         
   9   3   9        113.67         81.75        23.97 o                         
  10   3   9        146.69        124.38        27.42 o                         
 -13   4   9         99.29        106.46        30.28 o                         
 -12   4   9         91.96        121.86        20.88 o                         
 -11   4   9        208.11        217.17        46.49 o                         
 -10   4   9        770.07        723.54        43.63 o                         
  -9   4   9        988.23        987.25        38.45 o                         
  -8   4   9       1059.04       1040.13        37.82 o                         
  -7   4   9       1740.72       1657.93        51.15 o                         
  -6   4   9       1376.12       1444.70        79.86 o                         
  -5   4   9         83.09         85.02        14.98 o                         
  -4   4   9         73.97         78.69        14.58 o                         
  -3   4   9        654.10        636.89        34.02 o                         
  -2   4   9       1153.97       1122.25        40.94 o                         
  -1   4   9        985.78       1000.23        36.38 o                         
   0   4   9       2212.09       2224.04        64.33 o                         
   1   4   9        768.48        750.13        34.64 o                         
   2   4   9        599.86        576.48        26.18 o                         
   3   4   9        189.18        180.75        17.58 o                         
   4   4   9          9.72         14.65         9.88 o                         
   5   4   9        342.90        326.02        24.09 o                         
   6   4   9        306.20        306.40        23.86 o                         
   7   4   9        674.93        634.09        45.10 o                         
   8   4   9        189.49        232.03        31.65 o                         
   9   4   9        507.51        500.85        76.23 o                         
 -13   5   9        344.70        285.43        45.68 o                         
 -12   5   9        743.61        783.56        69.20 o                         
 -11   5   9        544.06        618.43        64.88 o                         
 -10   5   9        158.40        198.33        23.02 o                         
  -9   5   9        132.69        130.15        18.87 o                         
  -8   5   9        189.61        245.13        25.33 o                         
  -7   5   9         67.50         64.48        14.85 o                         
  -6   5   9        608.88        575.23        35.98 o                         
  -5   5   9       1976.56       1908.41        75.39 o                         
  -4   5   9       1560.56       1586.06        64.03 o                         
  -3   5   9       1905.27       1932.00        73.59 o                         
  -2   5   9        670.87        655.38        35.32 o                         
  -1   5   9        217.76        215.37        18.37 o                         
   0   5   9         41.22         41.56        10.93 o                         
   1   5   9        112.34         95.53        13.56 o                         
   2   5   9        939.69        928.16        35.63 o                         
   3   5   9       1124.51       1171.76        54.48 o                         
   4   5   9        942.69        998.20        48.76 o                         
   5   5   9        482.95        507.82        47.31 o                         
   6   5   9        111.78        118.64        17.62 o                         
   7   5   9         22.49         44.49        21.76 o                         
   8   5   9         18.98         -4.03        18.04 o                         
 -11   6   9        346.85        324.89        49.74 o                         
 -10   6   9        373.97        395.55        57.02 o                         
  -9   6   9        407.66        423.79        35.46 o                         
  -8   6   9        945.34        967.00        49.84 o                         
  -7   6   9        885.73        837.33        45.65 o                         
  -6   6   9         63.86         73.57        17.71 o                         
  -5   6   9        301.74        312.80        35.14 o                         
  -4   6   9         61.88         60.08        15.85 o                         
  -3   6   9        394.26        378.97        52.97 o                         
  -2   6   9        739.13        687.73        39.28 o                         
  -1   6   9       1322.55       1210.72        55.52 o                         
   0   6   9       1144.83       1102.30        42.45 o                         
   1   6   9        443.84        481.79        24.75 o                         
   2   6   9        305.02        292.64        19.52 o                         
   3   6   9        141.72        140.52        17.74 o                         
   4   6   9         36.71         25.16        11.70 o                         
   5   6   9        152.14        123.61        22.31 o                         
   6   6   9        738.05        639.59        37.01 o                         
   7   6   9        374.88        332.19        38.17 o                         
 -10   7   9        216.23        241.86        36.90 o                         
  -9   7   9         50.14         64.41        22.71 o                         
  -8   7   9        130.77        136.21        21.97 o                         
  -7   7   9         92.83         69.57        18.63 o                         
  -6   7   9        328.05        328.59        32.55 o                         
  -5   7   9        734.48        728.12        43.61 o                         
  -4   7   9       1131.41       1121.71        55.14 o                         
  -3   7   9        922.33        959.49        49.50 o                         
  -2   7   9        283.09        297.40        29.20 o                         
  -1   7   9        242.36        212.67        25.13 o                         
   0   7   9         43.04         26.19        11.76 o                         
   1   7   9        168.81        190.14        17.57 o                         
   2   7   9        737.52        849.10        33.47 o                         
   3   7   9        703.49        669.61        35.72 o                         
   4   7   9        591.73        535.33        33.28 o                         
   5   7   9        134.26        116.71        24.36 o                         
   6   7   9         86.70        122.37        24.87 o                         
  -8   8   9        343.83        369.84        36.74 o                         
  -7   8   9        425.55        423.47        38.99 o                         
  -6   8   9        408.67        433.74        38.56 o                         
  -5   8   9         27.45         23.82        15.64 o                         
  -4   8   9          6.37         14.13        19.73 o                         
  -3   8   9         65.92         67.07        18.44 o                         
  -2   8   9        190.92        225.54        52.31 o                         
  -1   8   9        799.10        758.33        70.55 o                         
   0   8   9        613.34        652.16        37.23 o                         
   1   8   9        480.56        471.31        31.90 o                         
   2   8   9        254.81        261.92        25.96 o                         
   3   8   9          2.76        -10.72        16.29 o                         
  -7  -8  10        128.27        115.42        38.11 o                         
  -6  -8  10        593.14        564.17       107.98 o                         
  -5  -8  10        494.82        420.44        40.32 o                         
  -4  -8  10        655.73        617.35        67.31 o                         
  -3  -8  10        120.77        115.88        25.59 o                         
  -2  -8  10        143.40        117.40        25.51 o                         
  -1  -8  10         44.46         40.97        21.77 o                         
   0  -8  10        109.35         95.69        25.41 o                         
   1  -8  10        235.52        221.07        32.45 o                         
   2  -8  10        227.97        186.94        53.24 o                         
  -9  -7  10        583.58        722.20        77.58 o                         
  -8  -7  10        431.63        463.81        62.71 o                         
  -7  -7  10        329.84        283.01        33.29 o                         
  -6  -7  10        200.23        182.70        27.71 o                         
  -5  -7  10         21.06         10.98        22.98 o                         
  -4  -7  10        163.40        126.88        24.05 o                         
  -3  -7  10        459.39        444.69        47.70 o                         
  -2  -7  10        626.14        566.58        44.61 o                         
  -1  -7  10       1045.49       1034.97        56.19 o                         
   0  -7  10        571.07        551.85        68.12 o                         
   1  -7  10        438.44        433.42        41.37 o                         
   2  -7  10        199.43        194.30        46.63 o                         
   3  -7  10         77.81         64.35        21.54 o                         
   4  -7  10         15.58          4.28        18.95 o                         
   5  -7  10        256.30        274.60        28.22 o                         
 -11  -6  10        226.87        263.95        36.76 o                         
 -10  -6  10        232.68        287.66        32.85 o                         
  -9  -6  10         14.67          1.35        21.90 o                         
  -8  -6  10         28.66         54.06        28.65 o                         
  -7  -6  10        714.69        695.62        49.32 o                         
  -6  -6  10       1220.56       1134.97        57.65 o                         
  -5  -6  10       1313.11       1262.78        85.96 o                         
  -4  -6  10        459.77        513.97        38.69 o                         
  -3  -6  10       1231.06       1243.02        59.53 o                         
  -2  -6  10        491.94        482.24        59.74 o                         
  -1  -6  10        155.00        101.86        21.64 o                         
   0  -6  10        174.92        172.57        26.08 o                         
   1  -6  10        986.77        929.13        53.04 o                         
   2  -6  10        570.37        507.38        38.05 o                         
   3  -6  10        429.82        421.00        29.55 o                         
   4  -6  10        519.63        548.91        42.89 o                         
   5  -6  10        685.91        683.25        38.91 o                         
   6  -6  10        223.78        240.51        41.49 o                         
 -12  -5  10         61.80         28.92        18.51 o                         
 -11  -5  10         72.71         93.91        21.21 o                         
 -10  -5  10        437.58        465.48        39.33 o                         
  -9  -5  10       1076.58       1048.16        54.91 o                         
  -8  -5  10       1082.28       1014.58       111.90 o                         
  -7  -5  10         85.54         85.93        19.74 o                         
  -6  -5  10        211.31        185.04        23.56 o                         
  -5  -5  10        201.88        182.78        24.13 o                         
  -4  -5  10        191.40        186.77        24.08 o                         
  -3  -5  10        524.49        497.32        44.74 o                         
  -2  -5  10       1566.56       1576.63        66.32 o                         
  -1  -5  10       1758.15       1662.87        72.92 o                         
   0  -5  10        884.43        928.62        48.93 o                         
   1  -5  10        741.73        728.56        32.18 o                         
   2  -5  10        378.24        381.89        26.41 o                         
   3  -5  10         39.61         44.10        13.29 o                         
   4  -5  10        121.58         95.88        21.30 o                         
   5  -5  10        224.96        186.38        26.66 o                         
   6  -5  10        237.77        237.00        30.55 o                         
   7  -5  10        364.06        381.25        39.39 o                         
   8  -5  10        282.34        337.73        38.30 o                         
 -13  -4  10        365.99        431.33        41.52 o                         
 -12  -4  10        174.75        198.13        33.38 o                         
 -11  -4  10        290.43        320.06        69.88 o                         
 -10  -4  10        199.34        202.21        26.86 o                         
  -9  -4  10         81.85        100.50        20.14 o                         
  -8  -4  10        232.39        233.18        56.90 o                         
  -7  -4  10        456.03        450.05        55.13 o                         
  -6  -4  10       1409.18       1471.46        84.07 o                         
  -5  -4  10        740.53        692.09        39.38 o                         
  -4  -4  10       2470.25       2471.60        90.12 o                         
  -3  -4  10       1108.19       1014.90        49.58 o                         
  -2  -4  10        864.05        762.56        42.07 o                         
  -1  -4  10         46.98         38.00         9.35 o                         
   0  -4  10         51.87         54.13        12.12 o                         
   1  -4  10        516.63        464.28        25.51 o                         
   2  -4  10       1064.54       1067.79        41.20 o                         
   3  -4  10       1343.89       1299.93        84.19 o                         
   4  -4  10       1106.15       1002.83        58.12 o                         
   5  -4  10        424.64        446.02        36.88 o                         
   6  -4  10        357.13        391.91        36.82 o                         
   7  -4  10          0.43         -0.54        17.92 o                         
   8  -4  10         25.61         38.17        22.31 o                         
 -14  -3  10         26.25         29.01        17.73 o                         
 -13  -3  10          1.03          4.65        15.74 o                         
 -12  -3  10         59.53         46.42        14.40 o                         
 -11  -3  10        286.50        276.80        35.41 o                         
 -10  -3  10        719.37        680.12        41.06 o                         
  -9  -3  10       1257.41       1260.52        58.95 o                         
  -8  -3  10       1560.91       1551.48        64.80 o                         
  -7  -3  10       1605.67       1455.26        76.89 o                         
  -6  -3  10        219.72        214.35        23.02 o                         
  -5  -3  10         18.90          5.12        11.42 o                         
  -4  -3  10          2.18          4.64        11.09 o                         
  -3  -3  10        971.18        946.09        44.39 o                         
  -2  -3  10       2730.74       2793.07        78.32 o                         
  -1  -3  10       3180.40       2976.21        85.46 o                         
   0  -3  10       3257.40       3153.47        87.45 o                         
   1  -3  10       1760.67       1672.06        65.61 o                         
   2  -3  10        354.74        364.02        29.23 o                         
   3  -3  10        116.94         99.16        18.96 o                         
   4  -3  10         59.77         44.35        17.30 o                         
   5  -3  10        224.10        215.54        41.63 o                         
   6  -3  10       1050.58       1103.68        84.47 o                         
   7  -3  10        911.83        935.94        66.21 o                         
   8  -3  10        446.10        464.49        41.53 o                         
   9  -3  10        165.84        184.85        35.14 o                         
 -14  -2  10        199.89        233.49        30.75 o                         
 -13  -2  10        184.90        178.74        27.98 o                         
 -12  -2  10        476.63        531.38        41.46 o                         
 -11  -2  10        190.80        168.27        18.41 o                         
 -10  -2  10        156.00        149.29        17.36 o                         
  -9  -2  10         99.17         56.04        12.93 o                         
  -8  -2  10         93.56        101.61        12.68 o                         
  -7  -2  10       1088.14       1018.57        79.19 o                         
  -6  -2  10        240.44        216.82        22.17 o                         
  -5  -2  10       3012.01       3167.55       204.35 o                         
  -4  -2  10       2164.76       2231.44        81.09 o                         
  -3  -2  10       2222.40       2199.98       101.50 o                         
  -2  -2  10        589.86        571.59        25.70 o                         
  -1  -2  10        232.81        259.81        16.04 o                         
   0  -2  10        291.83        298.71        18.33 o                         
   1  -2  10        347.79        320.77        25.89 o                         
   2  -2  10       1674.90       1601.33        63.73 o                         
   3  -2  10       2405.10       2231.19        67.39 o                         
   4  -2  10       1649.09       1578.37        52.65 o                         
   5  -2  10        764.93        731.95        29.19 o                         
   6  -2  10        403.10        407.81        28.20 o                         
   7  -2  10        143.68        183.42        25.51 o                         
   8  -2  10        205.24        210.55        27.94 o                         
   9  -2  10        120.61        144.28        24.58 o                         
  10  -2  10        332.10        434.88        61.63 o                         
 -15  -1  10        105.43        103.47        45.11 o                         
 -14  -1  10        150.92        119.73        20.52 o                         
 -13  -1  10         55.74         64.67        18.95 o                         
 -12  -1  10        293.79        383.79        42.70 o                         
 -11  -1  10        526.22        477.46        35.07 o                         
 -10  -1  10        353.20        361.87        27.19 o                         
  -9  -1  10        641.94        607.88        28.35 o                         
  -8  -1  10        801.41        781.75        25.58 o                         
  -7  -1  10       1767.55       1737.58        45.45 o                         
  -6  -1  10       1461.59       1427.38        57.53 o                         
  -5  -1  10          0.28          9.28         8.78 o                         
  -4  -1  10        574.37        560.97        28.48 o                         
  -3  -1  10       1031.98       1072.54        33.07 o                         
  -2  -1  10       1774.12       1728.47        54.60 o                         
  -1  -1  10       2795.76       2723.29        74.72 o                         
   0  -1  10       4789.02       5021.39       155.80 o                         
   1  -1  10       1859.01       1808.66        58.41 o                         
   2  -1  10        617.30        589.90        22.60 o                         
   3  -1  10         93.21         94.37        11.30 o                         
   4  -1  10        263.79        265.05        19.51 o                         
   5  -1  10        445.95        434.17        21.69 o                         
   6  -1  10        667.83        660.57        26.40 o                         
   7  -1  10        792.89        793.00        35.82 o                         
   8  -1  10        277.79        319.42        25.47 o                         
   9  -1  10        231.40        272.87        24.97 o                         
  10  -1  10         70.62         90.16        26.28 o                         
 -15   0  10         46.70         70.69        17.63 o                         
 -14   0  10        563.82        616.85        36.83 o                         
 -13   0  10        641.15        597.44        41.33 o                         
 -12   0  10        153.37        169.15        19.83 o                         
 -11   0  10        811.38        780.44        60.15 o                         
 -10   0  10         10.53         33.27        21.67 o                         
  -9   0  10          0.80         -6.98         9.55 o                         
  -8   0  10        114.77        121.81        13.36 o                         
  -7   0  10        456.22        451.80        18.33 o                         
  -6   0  10       2320.97       2123.27        53.27 o                         
  -5   0  10       2061.56       2020.10        74.52 o                         
  -4   0  10       4456.29       4388.22       120.81 o                         
  -3   0  10       1704.05       1749.09        44.88 o                         
  -2   0  10       2182.98       2236.72        55.56 o                         
  -1   0  10         29.48         20.48         6.76 o                         
   0   0  10         17.69          9.98         8.23 o                         
   1   0  10        550.43        499.51        33.77 o                         
   2   0  10       2330.94       2254.57        57.72 o                         
   3   0  10       2378.73       2309.69        59.58 o                         
   4   0  10       2757.26       2817.73        71.01 o                         
   5   0  10       1198.45       1202.86        37.58 o                         
   6   0  10        211.73        258.06        17.64 o                         
   7   0  10          8.61         -2.38        11.06 o                         
   8   0  10          1.57         25.35        12.59 o                         
   9   0  10        424.08        440.07        30.48 o                         
  10   0  10        273.53        317.90        79.47 o                         
 -15   1  10         92.05        100.50        22.60 o                         
 -14   1  10        144.35        162.22        25.80 o                         
 -13   1  10         55.00         64.68        19.12 o                         
 -12   1  10        278.24        292.72        23.82 o                         
 -11   1  10        506.06        505.00        27.85 o                         
 -10   1  10        356.69        384.62        19.62 o                         
  -9   1  10        710.37        684.07        24.54 o                         
  -8   1  10        733.77        670.51        24.75 o                         
  -7   1  10       1718.67       1599.21        44.30 o                         
  -6   1  10       1447.75       1295.06        35.06 o                         
  -5   1  10          0.42          1.56         4.91 o                         
  -4   1  10        547.70        471.89        48.98 o                         
  -3   1  10       1004.71        987.72        30.18 o                         
  -2   1  10       1987.89       1997.90        43.55 o                         
  -1   1  10       2593.02       2597.78        57.70 o                         
   0   1  10       4587.28       4593.39       109.61 o                         
   1   1  10       1946.92       1938.87        49.74 o                         
   2   1  10        580.44        566.34        19.06 o                         
   3   1  10         93.98         96.07        11.30 o                         
   4   1  10        269.83        236.21        19.27 o                         
   5   1  10        455.75        401.56        27.58 o                         
   6   1  10        629.26        617.83        26.11 o                         
   7   1  10        746.60        696.58        35.01 o                         
   8   1  10        265.52        302.00        25.59 o                         
   9   1  10        250.41        312.43        38.25 o                         
  10   1  10         61.17         69.90        23.86 o                         
 -14   2  10        210.74        254.50        31.63 o                         
 -13   2  10        177.40        216.58        26.81 o                         
 -12   2  10        491.47        511.43        39.24 o                         
 -11   2  10        207.41        215.25        43.52 o                         
 -10   2  10        163.98        155.00        15.73 o                         
  -9   2  10        107.75        124.77        13.85 o                         
  -8   2  10        107.45        110.47        13.31 o                         
  -7   2  10       1212.00       1180.37        65.29 o                         
  -6   2  10        284.78        265.27        16.92 o                         
  -5   2  10       2925.82       2714.82        85.88 o                         
  -4   2  10       2175.83       2150.61        63.07 o                         
  -3   2  10       2210.95       2133.86        53.39 o                         
  -2   2  10        615.37        606.49        19.74 o                         
  -1   2  10        244.74        235.67        11.80 o                         
   0   2  10        344.40        332.20        17.05 o                         
   1   2  10        451.10        459.95        20.77 o                         
   2   2  10       1583.20       1496.88        65.35 o                         
   3   2  10       2389.11       2282.38        69.21 o                         
   4   2  10       1592.76       1615.08        46.63 o                         
   5   2  10        769.00        737.86        28.54 o                         
   6   2  10        481.61        491.70        27.44 o                         
   7   2  10        141.69        146.50        42.29 o                         
   8   2  10        223.11        219.69        49.60 o                         
   9   2  10        109.06        102.47        24.53 o                         
  10   2  10        331.68        360.83        39.24 o                         
 -14   3  10         17.76         25.39        42.44 o                         
 -13   3  10          1.79         20.67        15.43 o                         
 -12   3  10         50.38         57.38        18.24 o                         
 -11   3  10        256.28        266.89        28.48 o                         
 -10   3  10        765.86        722.52        31.37 o                         
  -9   3  10       1345.25       1366.84        86.32 o                         
  -8   3  10       1656.05       1655.46        52.56 o                         
  -7   3  10       1517.39       1513.81        48.53 o                         
  -6   3  10        193.11        247.89        17.08 o                         
  -5   3  10         23.48         14.91         7.20 o                         
  -4   3  10          0.99          3.17         9.83 o                         
  -3   3  10        998.51        942.42        34.99 o                         
  -2   3  10       2822.52       2771.50        80.08 o                         
  -1   3  10       3256.75       3126.96        86.66 o                         
   0   3  10       3096.84       2974.41        86.54 o                         
   1   3  10       1733.21       1691.87        53.08 o                         
   2   3  10        363.82        374.45        42.51 o                         
   3   3  10        107.91         81.57        13.27 o                         
   4   3  10         41.56         30.82        11.09 o                         
   5   3  10        254.15        249.85        37.23 o                         
   6   3  10       1026.97       1015.49        42.16 o                         
   7   3  10        855.27        863.22        51.61 o                         
   8   3  10        495.05        557.03        45.27 o                         
   9   3  10        148.33        190.18        30.58 o                         
 -13   4  10        368.03        384.46        39.68 o                         
 -12   4  10        179.76        214.09        54.74 o                         
 -11   4  10        289.00        326.60        32.78 o                         
 -10   4  10        223.46        247.77        31.22 o                         
  -9   4  10         74.02         74.50        15.77 o                         
  -8   4  10        230.31        223.25        24.05 o                         
  -7   4  10        416.70        442.89        33.21 o                         
  -6   4  10       1499.24       1396.98        60.66 o                         
  -5   4  10        697.81        750.29        39.53 o                         
  -4   4  10       2351.16       2296.10        88.50 o                         
  -3   4  10       1092.40       1099.47        64.61 o                         
  -2   4  10        810.87        819.17        32.72 o                         
  -1   4  10         46.24         50.46        10.79 o                         
   0   4  10         48.72         50.42        11.11 o                         
   1   4  10        539.75        549.08        34.88 o                         
   2   4  10       1041.06       1042.50        38.83 o                         
   3   4  10       1258.17       1230.38        61.62 o                         
   4   4  10       1044.16       1047.92        42.12 o                         
   5   4  10        433.98        420.51        29.76 o                         
   6   4  10        351.82        396.72        27.96 o                         
   7   4  10          0.63         18.92        26.22 o                         
   8   4  10         21.78          5.01        19.97 o                         
 -12   5  10         49.64         73.53        27.03 o                         
 -11   5  10         77.70        111.37        31.63 o                         
 -10   5  10        464.47        460.32        34.03 o                         
  -9   5  10       1120.15       1138.43        57.44 o                         
  -8   5  10       1158.74       1134.79        53.03 o                         
  -7   5  10         95.57        128.34        50.67 o                         
  -6   5  10        179.32        193.90        23.48 o                         
  -5   5  10        202.38        220.43        24.46 o                         
  -4   5  10        220.78        232.18        24.07 o                         
  -3   5  10        560.04        581.40        43.66 o                         
  -2   5  10       1531.64       1436.87        62.56 o                         
  -1   5  10       1865.75       1783.20        57.86 o                         
   0   5  10        880.10        880.71        45.91 o                         
   1   5  10        653.69        627.97        44.26 o                         
   2   5  10        360.05        383.58        24.89 o                         
   3   5  10         42.77         33.24        14.87 o                         
   4   5  10        135.13        160.02        32.56 o                         
   5   5  10        209.92        188.80        21.31 o                         
   6   5  10        225.65        204.04        21.94 o                         
   7   5  10        371.21        334.74        36.96 o                         
   8   5  10        271.19        219.72        33.26 o                         
 -11   6  10        211.32        229.47        44.06 o                         
 -10   6  10        214.11        186.07        27.71 o                         
  -9   6  10         17.79         34.02        15.51 o                         
  -8   6  10         32.14         27.53        14.78 o                         
  -7   6  10        686.14        695.03        49.86 o                         
  -6   6  10       1280.93       1223.81        57.37 o                         
  -5   6  10       1416.19       1430.99        63.03 o                         
  -4   6  10        388.10        400.79        57.29 o                         
  -3   6  10       1181.54       1155.03        91.49 o                         
  -2   6  10        474.60        460.23        42.98 o                         
  -1   6  10        152.72        145.18        20.47 o                         
   0   6  10        162.89        154.11        18.03 o                         
   1   6  10       1014.51       1009.11        41.15 o                         
   2   6  10        561.12        575.41        39.63 o                         
   3   6  10        401.39        362.61        33.82 o                         
   4   6  10        536.09        545.42        90.29 o                         
   5   6  10        673.11        706.90        46.56 o                         
   6   6  10        230.69        240.77        33.83 o                         
  -9   7  10        544.97        632.95        45.20 o                         
  -8   7  10        419.06        410.82        36.92 o                         
  -7   7  10        353.60        341.57        33.44 o                         
  -6   7  10        202.23        195.23        26.05 o                         
  -5   7  10         17.78         19.26        15.04 o                         
  -4   7  10        172.82        147.00        22.84 o                         
  -3   7  10        489.74        504.58        39.05 o                         
  -2   7  10        645.96        643.36        40.98 o                         
  -1   7  10        959.72        892.36        50.03 o                         
   0   7  10        509.58        483.16        38.21 o                         
   1   7  10        434.39        492.43        31.02 o                         
   2   7  10        192.80        158.67        25.89 o                         
   3   7  10         73.38         72.32        21.70 o                         
   4   7  10         17.03         -1.96        16.05 o                         
   5   7  10        267.40        280.41        33.31 o                         
  -7   8  10        151.03        154.90        25.09 o                         
  -6   8  10        579.76        679.48        47.40 o                         
  -5   8  10        493.50        501.71        41.67 o                         
  -4   8  10        684.00        722.63        46.32 o                         
  -3   8  10         94.98         85.51        20.44 o                         
  -2   8  10        125.50        144.05        24.17 o                         
  -1   8  10         43.71         41.94        18.30 o                         
   0   8  10        118.02        112.71        22.17 o                         
   1   8  10        217.07        182.46        26.47 o                         
   2   8  10        227.57        217.71        30.83 o                         
  -5  -8  11         19.58         -7.00        40.41 o                         
  -4  -8  11        189.55        130.41        40.13 o                         
  -3  -8  11        244.94        226.49        32.68 o                         
  -2  -8  11        629.35        588.31        49.43 o                         
  -1  -8  11        340.83        260.53        35.55 o                         
   0  -8  11        428.39        411.05        54.86 o                         
  -9  -7  11          5.78         -9.19        25.14 o                         
  -8  -7  11        171.87        247.31        48.39 o                         
  -7  -7  11        260.30        248.48        53.25 o                         
  -6  -7  11        317.90        331.54        34.98 o                         
  -5  -7  11        446.27        500.30        57.04 o                         
  -4  -7  11        661.75        616.38        48.17 o                         
  -3  -7  11        418.67        416.98        39.45 o                         
  -2  -7  11         13.19         33.66        19.72 o                         
  -1  -7  11         63.92         61.03        24.60 o                         
   0  -7  11        211.25        195.94        52.70 o                         
   1  -7  11        144.28        136.33        27.01 o                         
   2  -7  11        581.91        556.86        48.97 o                         
   3  -7  11        779.98        780.71        55.61 o                         
 -11  -6  11        231.21        245.14        32.22 o                         
 -10  -6  11        221.81        231.37        30.67 o                         
  -9  -6  11        342.63        395.99        55.96 o                         
  -8  -6  11        510.01        569.23        64.06 o                         
  -7  -6  11        438.05        468.25        38.71 o                         
  -6  -6  11        376.08        303.63        31.89 o                         
  -5  -6  11        451.95        514.70        55.01 o                         
  -4  -6  11        157.18        124.47        23.47 o                         
  -3  -6  11        731.39        763.32        46.60 o                         
  -2  -6  11        375.70        339.89        33.72 o                         
  -1  -6  11        804.77        752.33        47.99 o                         
   0  -6  11       1171.45       1215.35       124.33 o                         
   1  -6  11        672.05        621.91        46.24 o                         
   2  -6  11         79.22         56.71        50.28 o                         
   3  -6  11         55.85         56.30        22.33 o                         
   4  -6  11        204.38        180.51        40.52 o                         
   5  -6  11         96.23         96.26        19.95 o                         
 -12  -5  11        164.17        193.66        47.44 o                         
 -11  -5  11        187.18        158.74        26.52 o                         
 -10  -5  11         25.02         29.62        16.03 o                         
  -9  -5  11          0.57         -7.30        20.54 o                         
  -8  -5  11        171.24        185.95        36.76 o                         
  -7  -5  11        939.32        914.94        75.42 o                         
  -6  -5  11        836.85        771.13        64.34 o                         
  -5  -5  11       1064.19       1053.10        55.01 o                         
  -4  -5  11        816.59        806.93        62.04 o                         
  -3  -5  11        285.38        288.54        30.73 o                         
  -2  -5  11         25.17         22.33        15.13 o                         
  -1  -5  11        125.36        120.08        31.21 o                         
   0  -5  11        414.40        482.98        38.85 o                         
   1  -5  11        713.98        716.01        80.27 o                         
   2  -5  11        964.60       1024.14        42.62 o                         
   3  -5  11        663.14        649.53        39.11 o                         
   4  -5  11        721.55        687.54        45.71 o                         
   5  -5  11        157.31        170.38        39.05 o                         
   6  -5  11          7.65          7.29        18.75 o                         
   7  -5  11          4.36         17.11        21.64 o                         
 -13  -4  11          3.82        -11.16        15.55 o                         
 -12  -4  11        148.68        166.37        52.56 o                         
 -11  -4  11        447.76        481.25        40.89 o                         
 -10  -4  11        571.16        575.37        38.35 o                         
  -9  -4  11        552.66        573.07        40.40 o                         
  -8  -4  11        462.18        456.44        35.99 o                         
  -7  -4  11        890.27        859.45        46.41 o                         
  -6  -4  11         86.99         57.10        16.49 o                         
  -5  -4  11          4.33          8.15        14.73 o                         
  -4  -4  11       1388.45       1365.14        60.78 o                         
  -3  -4  11        541.02        564.88        36.56 o                         
  -2  -4  11       1576.66       1537.56        65.74 o                         
  -1  -4  11       1274.07       1230.95        59.24 o                         
   0  -4  11       1210.24       1250.98        74.32 o                         
   1  -4  11        600.80        579.07        39.03 o                         
   2  -4  11         40.20         54.32        13.75 o                         
   3  -4  11         65.58         79.27        23.25 o                         
   4  -4  11        186.96        231.60        28.83 o                         
   5  -4  11        532.40        549.24        49.33 o                         
   6  -4  11        585.41        584.80        46.69 o                         
   7  -4  11        299.11        332.21        38.35 o                         
   8  -4  11        316.27        349.00        38.88 o                         
 -14  -3  11        355.47        388.38        40.52 o                         
 -13  -3  11        483.29        445.57        59.86 o                         
 -12  -3  11        541.85        552.97        43.87 o                         
 -11  -3  11        373.48        380.62       107.57 o                         
 -10  -3  11        164.09        162.10        23.09 o                         
  -9  -3  11          9.85         18.42        21.08 o                         
  -8  -3  11        231.06        244.79        25.31 o                         
  -7  -3  11        558.20        574.95        35.54 o                         
  -6  -3  11       2133.17       1916.35       110.83 o                         
  -5  -3  11       2812.25       2754.41       125.41 o                         
  -4  -3  11        925.62        878.71        45.48 o                         
  -3  -3  11        217.02        227.72        24.52 o                         
  -2  -3  11        143.70        151.38        21.03 o                         
  -1  -3  11        109.20        113.80        13.05 o                         
   0  -3  11        580.73        565.97        27.04 o                         
   1  -3  11       1460.19       1524.47        50.08 o                         
   2  -3  11       1308.37       1317.18        95.00 o                         
   3  -3  11       1243.42       1279.56        86.35 o                         
   4  -3  11        397.51        438.06        36.48 o                         
   5  -3  11        253.76        252.14        30.21 o                         
   6  -3  11        316.47        359.65        35.15 o                         
   7  -3  11         34.60         39.34        20.01 o                         
   8  -3  11         98.32        114.32        25.31 o                         
 -14  -2  11         34.68         45.41        18.90 o                         
 -13  -2  11          3.76          5.81        15.28 o                         
 -12  -2  11        139.37        192.75        26.84 o                         
 -11  -2  11        196.61        208.27        35.01 o                         
 -10  -2  11        906.85        901.21        37.71 o                         
  -9  -2  11       1372.83       1344.81        47.55 o                         
  -8  -2  11       1082.71       1065.05        38.54 o                         
  -7  -2  11        622.81        581.82        59.60 o                         
  -6  -2  11        223.69        214.72        51.50 o                         
  -5  -2  11        475.95        502.83        31.06 o                         
  -4  -2  11         15.20         17.14        12.32 o                         
  -3  -2  11       3258.00       3265.76       127.58 o                         
  -2  -2  11       2099.81       2106.12        59.49 o                         
  -1  -2  11       2803.20       2589.30       125.24 o                         
   0  -2  11       1740.47       1662.76        56.06 o                         
   1  -2  11        362.55        373.60        29.93 o                         
   2  -2  11        278.33        257.32        25.50 o                         
   3  -2  11         35.35         53.25        16.55 o                         
   4  -2  11        315.03        304.62        25.09 o                         
   5  -2  11        823.60        840.56        38.71 o                         
   6  -2  11        930.67        848.54        39.54 o                         
   7  -2  11        357.56        359.40        35.45 o                         
   8  -2  11        254.12        319.03        34.60 o                         
   9  -2  11        206.84        242.07        37.03 o                         
 -14  -1  11        188.25        196.19        47.28 o                         
 -13  -1  11        339.17        360.13        34.69 o                         
 -12  -1  11        750.62        740.64        43.46 o                         
 -11  -1  11        498.90        495.28        40.14 o                         
 -10  -1  11         95.11        112.85        14.98 o                         
  -9  -1  11         15.51          4.31         9.51 o                         
  -8  -1  11        648.45        655.02        24.14 o                         
  -7  -1  11       1315.62       1333.42        38.24 o                         
  -6  -1  11       1955.31       1762.26       173.48 o                         
  -5  -1  11       2128.46       2149.49        80.49 o                         
  -4  -1  11       1394.70       1363.07        45.83 o                         
  -3  -1  11       1041.77        974.40        28.29 o                         
  -2  -1  11        182.39        204.68        13.41 o                         
  -1  -1  11        685.37        675.03        24.49 o                         
   0  -1  11        638.28        650.76        28.68 o                         
   1  -1  11       1916.09       1873.42        59.77 o                         
   2  -1  11       1445.34       1421.90        48.33 o                         
   3  -1  11        713.68        713.74        27.31 o                         
   4  -1  11        850.53        902.03        31.64 o                         
   5  -1  11        328.55        364.02        26.02 o                         
   6  -1  11        118.16        146.31        14.87 o                         
   7  -1  11         98.43        101.72        18.39 o                         
   8  -1  11        155.85        157.15        28.10 o                         
   9  -1  11         85.33         47.90        20.22 o                         
 -14   0  11        117.71        122.31        25.07 o                         
 -13   0  11          9.02         21.42        13.78 o                         
 -12   0  11          9.50          1.75        11.83 o                         
 -11   0  11        206.96        223.81        20.18 o                         
 -10   0  11       1154.52       1199.33        59.23 o                         
  -9   0  11       1975.49       1852.48        57.67 o                         
  -8   0  11       1495.31       1371.52        45.41 o                         
  -7   0  11        708.88        677.46        23.82 o                         
  -6   0  11         40.07         42.49         8.27 o                         
  -5   0  11        474.51        433.61        42.09 o                         
  -4   0  11       1036.71        998.29        35.82 o                         
  -3   0  11       1103.93       1165.48        33.25 o                         
  -2   0  11       4083.42       4096.98        95.83 o                         
  -1   0  11       2939.15       2846.88        73.39 o                         
   0   0  11       1028.88        957.70        41.58 o                         
   1   0  11        623.31        595.10        43.75 o                         
   2   0  11        384.42        363.60        18.56 o                         
   3   0  11         53.33         54.85        12.17 o                         
   4   0  11        305.54        313.00        19.38 o                         
   5   0  11        426.91        447.08        22.95 o                         
   6   0  11        710.25        744.48        29.44 o                         
   7   0  11        491.04        539.90        32.58 o                         
   8   0  11        442.05        480.35        31.80 o                         
   9   0  11        145.85        174.23        26.27 o                         
 -14   1  11        204.59        229.34        29.26 o                         
 -13   1  11        328.71        363.77        34.60 o                         
 -12   1  11        731.22        712.78        44.45 o                         
 -11   1  11        480.44        426.18        27.15 o                         
 -10   1  11         82.79         90.73        13.88 o                         
  -9   1  11         14.64         18.93         8.24 o                         
  -8   1  11        665.82        595.39        25.56 o                         
  -7   1  11       1326.74       1249.63        36.86 o                         
  -6   1  11       1839.56       1721.63        54.14 o                         
  -5   1  11       2236.17       2140.61        53.09 o                         
  -4   1  11       1353.78       1326.47        46.12 o                         
  -3   1  11        934.09        863.45        24.98 o                         
  -2   1  11        229.20        223.70        12.21 o                         
  -1   1  11        696.95        691.91        21.53 o                         
   0   1  11        663.26        646.36        24.38 o                         
   1   1  11       1851.31       1895.37        65.51 o                         
   2   1  11       1418.35       1350.23        54.38 o                         
   3   1  11        771.18        789.95        28.39 o                         
   4   1  11        858.49        909.57        32.02 o                         
   5   1  11        320.65        392.29        22.27 o                         
   6   1  11        112.48        120.54        13.78 o                         
   7   1  11        104.99        120.35        18.26 o                         
   8   1  11        139.77        134.88        19.69 o                         
   9   1  11         82.90        102.34        27.03 o                         
 -14   2  11         44.61         33.53        17.81 o                         
 -13   2  11          4.90         19.10        15.84 o                         
 -12   2  11        152.73        184.78        37.44 o                         
 -11   2  11        198.86        197.44        19.50 o                         
 -10   2  11        902.45        871.25        36.03 o                         
  -9   2  11       1285.48       1248.74        46.19 o                         
  -8   2  11       1041.44       1012.15        38.57 o                         
  -7   2  11        752.74        670.32        30.96 o                         
  -6   2  11        253.89        259.01        18.00 o                         
  -5   2  11        487.88        455.33        25.95 o                         
  -4   2  11         15.53         17.12         7.79 o                         
  -3   2  11       3183.73       3007.41        73.85 o                         
  -2   2  11       1983.78       1839.71        72.66 o                         
  -1   2  11       2680.58       2614.90        64.86 o                         
   0   2  11       1978.02       1888.48        49.18 o                         
   1   2  11        464.63        439.97        20.05 o                         
   2   2  11        242.66        224.53        19.51 o                         
   3   2  11         31.20         25.79         9.53 o                         
   4   2  11        313.80        326.19        20.41 o                         
   5   2  11        814.03        799.13        35.67 o                         
   6   2  11        868.82        861.90        37.86 o                         
   7   2  11        423.27        453.19        55.27 o                         
   8   2  11        291.27        384.61        38.10 o                         
   9   2  11        198.48        187.58        29.72 o                         
 -14   3  11        365.08        396.62        38.51 o                         
 -13   3  11        490.94        479.23        44.60 o                         
 -12   3  11        540.54        553.78        40.52 o                         
 -11   3  11        359.04        370.40        25.44 o                         
 -10   3  11        155.25        159.65        16.78 o                         
  -9   3  11          8.81          7.21         9.12 o                         
  -8   3  11        216.07        235.52        18.78 o                         
  -7   3  11        537.44        516.05        29.75 o                         
  -6   3  11       2122.00       2069.01       168.80 o                         
  -5   3  11       2795.90       2783.01       247.45 o                         
  -4   3  11        968.01        961.86        76.62 o                         
  -3   3  11        207.20        219.88        19.91 o                         
  -2   3  11        138.90        132.57        14.25 o                         
  -1   3  11         99.96         85.06        12.59 o                         
   0   3  11        597.64        594.67        26.83 o                         
   1   3  11       1352.97       1292.84        46.22 o                         
   2   3  11       1341.40       1290.13        57.69 o                         
   3   3  11       1304.95       1320.20        58.13 o                         
   4   3  11        393.59        398.64        26.68 o                         
   5   3  11        279.36        295.73        28.93 o                         
   6   3  11        302.19        305.33        25.06 o                         
   7   3  11         35.32         24.29        20.19 o                         
   8   3  11         85.17         87.68        24.52 o                         
 -13   4  11          4.09         -1.35        21.63 o                         
 -12   4  11        166.72        247.31        42.44 o                         
 -11   4  11        468.88        477.68        43.45 o                         
 -10   4  11        503.17        500.16        36.50 o                         
  -9   4  11        518.00        565.01        37.55 o                         
  -8   4  11        436.07        468.83        35.40 o                         
  -7   4  11        857.51        852.92        48.93 o                         
  -6   4  11        106.15        101.01        18.40 o                         
  -5   4  11          6.10         17.62        20.14 o                         
  -4   4  11       1393.28       1387.41        60.11 o                         
  -3   4  11        490.04        508.82        32.87 o                         
  -2   4  11       1522.21       1504.91        51.18 o                         
  -1   4  11       1288.66       1332.91        46.09 o                         
   0   4  11       1211.61       1195.57        43.63 o                         
   1   4  11        624.95        627.49        28.80 o                         
   2   4  11         53.62         56.65        16.49 o                         
   3   4  11         68.21         82.96        18.79 o                         
   4   4  11        196.24        204.61        25.09 o                         
   5   4  11        534.65        466.86        31.05 o                         
   6   4  11        623.88        655.80        38.75 o                         
   7   4  11        331.36        344.03        37.39 o                         
   8   4  11        302.57        335.27        39.48 o                         
 -12   5  11        142.49        200.82        41.36 o                         
 -11   5  11        184.64        240.82        42.17 o                         
 -10   5  11         35.79         54.64        15.83 o                         
  -9   5  11          0.78          7.42        12.39 o                         
  -8   5  11        146.26        135.54        26.61 o                         
  -7   5  11        967.45        994.15        50.55 o                         
  -6   5  11        842.47        889.28        46.82 o                         
  -5   5  11        954.79       1005.50        50.92 o                         
  -4   5  11        859.88        890.41        45.76 o                         
  -3   5  11        345.57        358.04        30.54 o                         
  -2   5  11         25.46         31.30        13.26 o                         
  -1   5  11        123.30        110.32        15.11 o                         
   0   5  11        365.46        346.05        29.13 o                         
   1   5  11        723.28        723.83        33.50 o                         
   2   5  11        945.70        999.05        52.42 o                         
   3   5  11        680.43        619.04        42.10 o                         
   4   5  11        748.04        711.12        44.61 o                         
   5   5  11        158.68        137.02        23.31 o                         
   6   5  11          9.27          9.54        19.70 o                         
   7   5  11          3.34        -14.76        18.20 o                         
 -11   6  11        255.57        223.52        44.60 o                         
 -10   6  11        222.13        246.56        30.41 o                         
  -9   6  11        318.54        347.95        40.95 o                         
  -8   6  11        511.05        537.84        39.87 o                         
  -7   6  11        400.95        441.70        64.46 o                         
  -6   6  11        382.99        389.22        34.41 o                         
  -5   6  11        443.24        433.65        36.85 o                         
  -4   6  11        148.90        116.62        21.02 o                         
  -3   6  11        693.91        685.86        41.76 o                         
  -2   6  11        403.35        428.43        34.68 o                         
  -1   6  11        788.62        814.20        37.03 o                         
   0   6  11       1157.42       1139.22        46.32 o                         
   1   6  11        719.32        713.42        34.74 o                         
   2   6  11         90.06         93.60        20.93 o                         
   3   6  11         51.86         55.81        19.86 o                         
   4   6  11        206.86        186.16        44.72 o                         
   5   6  11        107.55        118.20        22.90 o                         
  -9   7  11          7.42         22.79        19.87 o                         
  -8   7  11        194.00        244.25        54.47 o                         
  -7   7  11        248.58        256.39        30.32 o                         
  -6   7  11        293.95        301.33        32.08 o                         
  -5   7  11        403.59        422.73        38.22 o                         
  -4   7  11        645.08        647.03        44.76 o                         
  -3   7  11        443.88        439.45        38.12 o                         
  -2   7  11         21.91         34.76        16.79 o                         
  -1   7  11         64.08         90.21        20.05 o                         
   0   7  11        240.23        215.12        26.75 o                         
   1   7  11        108.75        134.48        25.71 o                         
   2   7  11        549.03        563.06        45.38 o                         
   3   7  11        785.55        780.11        52.47 o                         
  -5   8  11         16.54         18.49        15.70 o                         
  -4   8  11        161.13        147.81        36.07 o                         
  -3   8  11        231.81        229.74        29.30 o                         
  -2   8  11        623.38        592.94        45.78 o                         
  -1   8  11        357.06        421.03        62.56 o                         
   0   8  11        454.58        400.90        36.79 o                         
  -8  -7  12        268.15        289.48        52.44 o                         
  -7  -7  12         85.73         86.00        25.49 o                         
  -6  -7  12         23.53        -24.98        18.76 o                         
  -5  -7  12        111.30         39.34        20.05 o                         
  -4  -7  12         87.92         53.45        35.68 o                         
  -3  -7  12        561.44        539.53        47.35 o                         
  -2  -7  12        500.99        504.03        46.65 o                         
  -1  -7  12        816.41        805.53        53.90 o                         
   0  -7  12        316.04        295.10        36.69 o                         
   1  -7  12          5.29        -11.79        19.72 o                         
   2  -7  12        122.40         78.15        28.65 o                         
 -10  -6  12         26.50         26.76        21.90 o                         
  -9  -6  12         21.46         39.47        29.19 o                         
  -8  -6  12        209.99        261.91        46.49 o                         
  -7  -6  12        113.11         85.32        25.82 o                         
  -6  -6  12        828.20        774.10        69.47 o                         
  -5  -6  12        589.14        549.39        44.22 o                         
  -4  -6  12        749.55        731.32        48.79 o                         
  -3  -6  12        128.63        101.15        23.76 o                         
  -2  -6  12         14.75          6.38        16.98 o                         
  -1  -6  12         37.36         27.74        25.00 o                         
   0  -6  12        157.24        137.96        27.69 o                         
   1  -6  12        606.93        496.77        44.14 o                         
   2  -6  12        456.19        399.77        69.46 o                         
   3  -6  12        407.68        428.88        42.20 o                         
   4  -6  12        271.21        243.49        34.98 o                         
 -11  -5  12        310.28        412.17        39.48 o                         
 -10  -5  12        756.88        720.90        47.92 o                         
  -9  -5  12        591.28        603.83        69.74 o                         
  -8  -5  12        459.98        524.63        60.82 o                         
  -7  -5  12        180.51        161.64        25.37 o                         
  -6  -5  12         36.32         19.46        16.76 o                         
  -5  -5  12         49.96         24.73        18.79 o                         
  -4  -5  12        410.90        413.91        44.72 o                         
  -3  -5  12        601.43        518.49        51.09 o                         
  -2  -5  12       1363.70       1366.40        65.91 o                         
  -1  -5  12       1114.19       1078.47        57.68 o                         
   0  -5  12        244.66        225.66        38.66 o                         
   1  -5  12        231.89        219.57        29.53 o                         
   2  -5  12         19.33         17.72        18.50 o                         
   3  -5  12         51.66         52.44        21.35 o                         
   4  -5  12        190.13        195.23        24.53 o                         
   5  -5  12        540.61        533.87        45.42 o                         
   6  -5  12        596.25        700.95       113.38 o                         
 -12  -4  12        369.65        353.88        83.92 o                         
 -11  -4  12        115.07        121.73        23.01 o                         
 -10  -4  12         20.75         41.12        17.16 o                         
  -9  -4  12         36.76         12.43        21.35 o                         
  -8  -4  12        247.31        243.28        27.81 o                         
  -7  -4  12        984.32        819.52        48.45 o                         
  -6  -4  12        423.11        407.85        50.01 o                         
  -5  -4  12       1433.82       1417.65        96.89 o                         
  -4  -4  12        638.07        591.52        90.27 o                         
  -3  -4  12        793.48        752.60        74.07 o                         
  -2  -4  12         20.75         13.12        15.15 o                         
  -1  -4  12        167.66        188.42        52.02 o                         
   0  -4  12        551.61        512.24        38.95 o                         
   1  -4  12        788.83        853.45        49.95 o                         
   2  -4  12        913.45        891.85        39.77 o                         
   3  -4  12        707.93        689.09        44.29 o                         
   4  -4  12        583.83        596.44        43.36 o                         
   5  -4  12         97.39        135.16        25.92 o                         
   6  -4  12         20.88         11.24        25.27 o                         
   7  -4  12         99.70         85.84        25.06 o                         
 -13  -3  12          2.89         23.33        24.46 o                         
 -12  -3  12        242.69        280.45        32.38 o                         
 -11  -3  12        346.11        403.48        54.45 o                         
 -10  -3  12        491.66        525.90        43.73 o                         
  -9  -3  12        773.63        803.83        45.45 o                         
  -8  -3  12        636.34        659.03        44.32 o                         
  -7  -3  12        227.29        243.55        43.79 o                         
  -6  -3  12         59.37         47.94        16.85 o                         
  -5  -3  12         16.26         34.73        15.15 o                         
  -4  -3  12        271.45        273.55        35.95 o                         
  -3  -3  12       1423.83       1433.76        64.96 o                         
  -2  -3  12        929.16        870.15        47.88 o                         
  -1  -3  12        502.63        504.74        36.49 o                         
   0  -3  12        844.38        795.38        37.29 o                         
   1  -3  12        611.19        576.93        29.31 o                         
   2  -3  12        110.35         96.65        52.58 o                         
   3  -3  12         45.04         63.28        19.10 o                         
   4  -3  12        336.81        318.53        33.29 o                         
   5  -3  12        618.82        677.98        47.11 o
[truncated: 94,285 more chars]
